# Supplementary material for: Crystal structures of two erbium(III) complexes with 4-amino­benzoic acid and 4-chloro-3-nitro­benzoic acid
Source: Acta Crystallogr E Crystallogr Commun. 2015 Nov 7;71(Pt 12):1457–61. doi: 10.1107/S2056989015020319 (PMC4719813; doi:10.1107/S2056989015020319)
Supplement: Supplementary file 1 [file e-71-01457-sup1.cif]

##############################################################################
#                                                                            #
# This CIF contains the data in a paper accepted for publication in          #
# Acta Crystallographica Section E. It conforms to the requirements of       #
# Notes for Authors for Acta Crystallographica Section E, and has been       #
# peer reviewed under the auspices of the IUCr Commission on Journals.       #
#                                                                            #
# Full details of the Crystallographic Information File format               #
# are given in the paper "The Crystallographic Information File (CIF):       #
# a New Standard Archive File for Crystallography" by S. R. Hall, F. H.      #
# Allen and I. D. Brown [Acta Cryst. (1991), A47, 655-685].                  #
#                                                                            #
# The current version of the core CIF dictionary is obtainable from          #
# ftp://ftp.iucr.org/pub/cif_core.dic.                                       #
#                                                                            #
# Software is freely available for graphical display of the structure(s)     #
# in this CIF. For information consult the CIF software page                 #
# http://www.iucr.org/resources/cif/software.                                #
#                                                                            #
# This file may be used for bona fide research purposes within the           #
# scientific community so long as proper attribution is given to the journal # 
# article from which it was obtained.                                        #
#                                                                            #
##############################################################################
data_global
_audit_creation_method     ' SHELXL97 (Sheldrick, 2008)'
_journal_date_recd_electronic     2015-10-08
_journal_date_accepted     2015-10-27
_journal_name_full     'Acta Crystallographica, Section E'
_journal_year     2015
_journal_volume     71
_journal_issue     12
_journal_page_first     1457
_journal_page_last     1461
_journal_paper_category     GM
_journal_paper_doi     10.1107/S2056989015020319
_journal_coeditor_code     WM5228
_publ_contact_author_name     'Dr Graham Smith'
_publ_contact_author_address
;
Science and Engineering Faculty
Queensland University of Technology
GPO Box 2434, Brisbane, Qld 4001,
Australia
;
_publ_contact_author_email     ' g.smith@qut.edu.au '
_publ_contact_author_fax     ' 61 7 3138 1804 '
_publ_contact_author_phone     ' 61 7 3300 2667 '
_publ_section_title
;
Crystal structures of two erbium(III) complexes with 4-aminobenzoic acid and
4-chloro-3-nitrobenzoic acid
;
loop_
    _publ_author_name
    _publ_author_address
    'Graham Smith'
;
Science and Engineering Faculty
Queensland University of Technology
GPO Box 2434, Brisbane, Queensland 4001,
Australia
;
    'Daniel E. Lynch'
;
Exilica Limited
The Technocentre
Puma Way
Coventry CV1 2TT
England
;
_publ_section_synopsis
;
In the structures of two Er^III^ compounds with 4-aminobenzoic acid and
4-chloro-3-nitrobenzoic acid, discrete centrosymmetric bridged dinuclear
complex units are present giving an overall three-dimensional hydrogen-bonded
structure in the first complex and a one-dimensional coordination polymer in
the second.
;
data_I
_database_code_depnum_ccdc_archive 'CCDC 1433542'
_audit_creation_method     SHELXL-97
_chemical_name_systematic
;\
Bis(\m~2~-4-aminobenzoato-\k^2^<i>O</i>:<i>O</i>')bis[bis(4-\
aminobenzoato-\k^2^<i>O</i>,<i>O</i>')diaquaerbium(III)] dihydrate
;
_chemical_name_common     'erbium(III) 4-aminobenzoate trihydrate'
_chemical_formula_moiety     'C42 H44 Er2 N6 O16, 2(H2 O)'
_chemical_formula_sum     'C42 H48 Er2 N6 O18'
_chemical_formula_iupac     '[Er2 (C7 H6 N O2)6 (H2 O)4], 2H2 O'
_chemical_formula_weight     1259.38
_chemical_melting_point     ?
_symmetry_cell_setting     triclinic
_symmetry_space_group_name_H-M     'P -1'
_symmetry_space_group_name_Hall     '-P 1'
loop_
    _symmetry_equiv_pos_as_xyz
    'x, y, z'
    '-x, -y, -z'
_cell_length_a     9.0332(5)
_cell_length_b     10.9363(6)
_cell_length_c     12.6194(6)
_cell_angle_alpha     89.015(4)
_cell_angle_beta     72.105(5)
_cell_angle_gamma     74.814(5)
_cell_volume     1142.21(10)
_cell_formula_units_Z     1
_cell_measurement_reflns_used     3598
_cell_measurement_theta_min     3.55
_cell_measurement_theta_max     28.84
_cell_measurement_temperature     200.0(10)
_exptl_crystal_description     block
_exptl_crystal_colour     pink
_exptl_crystal_size_max     0.30
_exptl_crystal_size_mid     0.30
_exptl_crystal_size_min     0.25
_exptl_crystal_density_diffrn     1.831
_exptl_crystal_density_meas     ?
_exptl_crystal_density_method     'not measured'
_exptl_crystal_F_000     622
_exptl_absorpt_coefficient_mu     3.731
_exptl_absorpt_correction_type     multi-scan
_exptl_absorpt_process_details
;
(CrysAlis PRO; Agilent, 2013)
;
_exptl_absorpt_correction_T_min     0.713
_exptl_absorpt_correction_T_max     0.980
_exptl_special_details     ?
_diffrn_ambient_temperature     200.0(10)
_diffrn_radiation_type     MoK\a
_diffrn_radiation_wavelength     0.71073
_diffrn_radiation_source     'Enhance (Mo) X-ray source'
_diffrn_radiation_monochromator     graphite
_diffrn_measurement_device_type     'Oxford Diffraction Gemini-S CCD-detector'
_diffrn_measurement_method     '\w scans'
_diffrn_detector_area_resol_mean     16.077
_diffrn_reflns_number     7274
_diffrn_reflns_av_R_equivalents     0.0347
_diffrn_reflns_av_sigmaI/netI     0.0559
_diffrn_reflns_theta_min     3.40
_diffrn_reflns_theta_max     26.0
_diffrn_reflns_theta_full     26.0
_diffrn_measured_fraction_theta_max     0.998
_diffrn_measured_fraction_theta_full     0.998
_diffrn_reflns_limit_h_min     -11
_diffrn_reflns_limit_h_max     11
_diffrn_reflns_limit_k_min     -10
_diffrn_reflns_limit_k_max     13
_diffrn_reflns_limit_l_min     -15
_diffrn_reflns_limit_l_max     14
_diffrn_standards_number     0
_diffrn_standards_interval_count     .
_diffrn_standards_interval_time     .
_diffrn_standards_decay_%     ?
_refine_special_details
;
Refinement of <i>F</i>^2^ against ALL reflections. The weighted <i>R</i>-factor
<i>wR</i> and goodness of fit <i>S</i> are based on <i>F</i>^2^, conventional
<i>R</i>-factors <i>R</i> are based on <i>F</i>, with <i>F</i> set to zero for
negative <i>F</i>^2^. The threshold expression of <i>F</i>^2^ >
\s(<i>F</i>^2^) is used only for calculating <i>R</i>-factors(gt) <i>etc</i>.
and is not relevant to the choice of reflections for refinement.
<i>R</i>-factors based on <i>F</i>^2^ are statistically about twice as large
as those based on <i>F</i>, and <i>R</i>- factors based on ALL data will be
even larger.
;
_reflns_number_total     4480
_reflns_number_gt     4137
_reflns_threshold_expression     'I>2\s(I)'
_refine_ls_structure_factor_coef     Fsqd
_refine_ls_matrix_type     full
_refine_ls_R_factor_all     0.0330
_refine_ls_R_factor_gt     0.0286
_refine_ls_wR_factor_gt     0.0552
_refine_ls_wR_factor_ref     0.0584
_refine_ls_goodness_of_fit_ref     1.053
_refine_ls_restrained_S_all     1.052
_refine_ls_number_reflns     4480
_refine_ls_number_parameters     343
_refine_ls_number_restraints     12
_refine_ls_hydrogen_treatment     mixed
_refine_ls_weighting_scheme     calc
_refine_ls_weighting_details
                 'calc w=1/[\s^2^(Fo^2^)+(0.0110P)^2^] where P=(Fo^2^+2Fc^2^)/3'
_atom_sites_solution_hydrogens     geom
_atom_sites_solution_primary     direct
_atom_sites_solution_secondary     difmap
_refine_ls_shift/su_max     0.002
_refine_ls_shift/su_mean     0.000
_refine_diff_density_max     1.026
_refine_diff_density_min     -0.710
_refine_ls_extinction_method     none
_refine_ls_extinction_coef     ?
loop_
    _atom_type_symbol
    _atom_type_description
    _atom_type_scat_dispersion_real
    _atom_type_scat_dispersion_imag
    _atom_type_scat_source
    'C' 'C' 0.0033 0.0016
                         'International Tables Vol C Tables 4.2.6.8 and 6.1.1.4'
    'H' 'H' 0.0000 0.0000
                         'International Tables Vol C Tables 4.2.6.8 and 6.1.1.4'
    'N' 'N' 0.0061 0.0033
                         'International Tables Vol C Tables 4.2.6.8 and 6.1.1.4'
    'O' 'O' 0.0106 0.0060
                         'International Tables Vol C Tables 4.2.6.8 and 6.1.1.4'
    'Er' 'Er' -0.2586 4.9576
                         'International Tables Vol C Tables 4.2.6.8 and 6.1.1.4'
_computing_data_collection
;
CrysAlis PRO (Agilent, 2013)
;
_computing_cell_refinement
;
CrysAlis PRO (Agilent, 2013)
;
_computing_data_reduction
;
CrysAlis PRO (Agilent, 2013)
;
_computing_structure_solution
;
SIR92 (Altomare <i>et al.</i>, 1993)
;
_computing_structure_refinement
;
SHELXL97 (Sheldrick, 2008) within WinGX (Farrugia, 2012)
;
_computing_molecular_graphics
;
PLATON (Spek, 2009)
;
_computing_publication_material
;
PLATON (Spek, 2009)
;
loop_
    _atom_site_type_symbol
    _atom_site_label
    _atom_site_fract_x
    _atom_site_fract_y
    _atom_site_fract_z
    _atom_site_U_iso_or_equiv
    _atom_site_thermal_displace_type
    _atom_site_calc_flag
    _atom_site_refinement_flags
    _atom_site_occupancy
    _atom_site_disorder_assembly
    _atom_site_disorder_group
    Er Er1 0.63868(2) 0.48651(2) 0.634000(10)
                                            0.01720(10)
                                                      Uani d . 1.000 . .
    O O1W 0.8216(3) 0.4689(3) 0.4504(2) 0.0236(9) Uani d D 1.000 . .
    O O2W 0.8310(4) 0.3257(3) 0.6738(3) 0.0310(10) Uani d D 1.000 . .
    O O3W 0.4420(4) 0.6614(4) 1.0062(3) 0.0450(13) Uani d D 1.000 . .
    O O11A 0.3424(3) 0.5182(3) 0.7029(2) 0.0229(9) Uani d . 1.000 . .
    O O11B 0.8438(3) 0.5973(3) 0.6381(2) 0.0226(9) Uani d . 1.000 . .
    O O11C 0.4044(4) 0.6642(3) 0.4607(3) 0.0393(11) Uani d . 1.000 . .
    O O12A 0.4967(3) 0.3977(3) 0.7885(2) 0.0279(10) Uani d . 1.000 . .
    O O12B 0.6239(4) 0.6268(3) 0.7818(2) 0.0297(10) Uani d . 1.000 . .
    O O12C 0.5398(3) 0.6760(3) 0.5771(2) 0.0326(10) Uani d . 1.000 . .
    N N4A -0.1513(5) 0.2669(5) 1.0592(3) 0.0420(16) Uani d D 1.000 . .
    N N4B 0.8254(5) 1.1355(4) 0.8371(3) 0.0338(14) Uani d D 1.000 . .
    N N4C 0.1613(5) 1.2581(4) 0.5966(4) 0.0408(14) Uani d D 1.000 . .
    C C1A 0.2234(5) 0.3912(4) 0.8436(3) 0.0205(12) Uani d . 1.000 . .
    C C1B 0.7719(5) 0.7812(4) 0.7614(3) 0.0209(11) Uani d . 1.000 . .
    C C1C 0.3588(4) 0.8633(4) 0.5499(3) 0.0173(11) Uani d . 1.000 . .
    C C2A 0.2533(5) 0.2916(4) 0.9109(3) 0.0259(12) Uani d . 1.000 . .
    C C2B 0.6425(5) 0.8743(4) 0.8302(3) 0.0245(12) Uani d . 1.000 . .
    C C2C 0.3840(5) 0.9328(4) 0.6308(3) 0.0239(12) Uani d . 1.000 . .
    C C3A 0.1314(5) 0.2489(4) 0.9799(3) 0.0286(16) Uani d . 1.000 . .
    C C3B 0.6601(5) 0.9903(4) 0.8557(3) 0.0269(12) Uani d . 1.000 . .
    C C3C 0.3173(5) 1.0619(4) 0.6478(3) 0.0297(14) Uani d . 1.000 . .
    C C4A -0.0285(5) 0.3068(4) 0.9855(3) 0.0272(16) Uani d . 1.000 . .
    C C4B 0.8090(5) 1.0165(4) 0.8158(3) 0.0238(14) Uani d . 1.000 . .
    C C4C 0.2265(5) 1.1253(4) 0.5836(4) 0.0264(14) Uani d . 1.000 . .
    C C5A -0.0601(5) 0.4036(4) 0.9147(3) 0.0284(14) Uani d . 1.000 . .
    C C5B 0.9399(5) 0.9232(4) 0.7501(3) 0.0263(12) Uani d . 1.000 . .
    C C5C 0.1958(5) 1.0556(4) 0.5055(3) 0.0295(14) Uani d . 1.000 . .
    C C6A 0.0656(5) 0.4452(4) 0.8453(3) 0.0240(12) Uani d . 1.000 . .
    C C6B 0.9214(5) 0.8076(4) 0.7221(3) 0.0243(12) Uani d . 1.000 . .
    C C6C 0.2620(5) 0.9257(4) 0.4890(3) 0.0272(14) Uani d . 1.000 . .
    C C11A 0.3588(5) 0.4394(4) 0.7749(3) 0.0205(12) Uani d . 1.000 . .
    C C11B 0.7480(5) 0.6613(4) 0.7262(3) 0.0222(12) Uani d . 1.000 . .
    C C11C 0.4396(5) 0.7246(4) 0.5278(3) 0.0209(12) Uani d . 1.000 . .
    H H2A 0.35910 0.25320 0.90870 0.0310 Uiso c R 1.000 . .
    H H2B 0.54240 0.85770 0.85940 0.0290 Uiso c R 1.000 . .
    H H2C 0.44660 0.89160 0.67390 0.0290 Uiso c R 1.000 . .
    H H3A 0.15460 0.18120 1.02310 0.0350 Uiso c R 1.000 . .
    H H3B 0.57120 1.05190 0.90000 0.0320 Uiso c R 1.000 . .
    H H3C 0.33360 1.10700 0.70320 0.0350 Uiso c R 1.000 . .
    H H5A -0.16540 0.43970 0.91440 0.0340 Uiso c R 1.000 . .
    H H5B 1.04110 0.93850 0.72460 0.0310 Uiso c R 1.000 . .
    H H5C 0.13050 1.09660 0.46410 0.0350 Uiso c R 1.000 . .
    H H6A 0.04410 0.51030 0.79920 0.0290 Uiso c R 1.000 . .
    H H6B 1.00980 0.74670 0.67650 0.0290 Uiso c R 1.000 . .
    H H6C 0.24110 0.87990 0.43650 0.0330 Uiso c R 1.000 . .
    H H11W 0.788(5) 0.467(4) 0.397(3) 0.0350 Uiso d D 1.000 . .
    H H12W 0.917(3) 0.463(4) 0.417(3) 0.0350 Uiso d D 1.000 . .
    H H21W 0.807(6) 0.278(4) 0.726(3) 0.0460 Uiso d D 1.000 . .
    H H22W 0.934(3) 0.314(5) 0.655(4) 0.0460 Uiso d D 1.000 . .
    H H41A -0.136(6) 0.223(4) 1.115(3) 0.0500 Uiso d D 1.000 . .
    H H41B 0.750(4) 1.182(4) 0.891(3) 0.0400 Uiso d D 1.000 . .
    H H41C 0.198(6) 1.289(5) 0.645(3) 0.0490 Uiso d D 1.000 . .
    H H42A -0.248(3) 0.305(4) 1.056(4) 0.0500 Uiso d D 1.000 . .
    H H42B 0.919(3) 1.130(5) 0.843(4) 0.0400 Uiso d D 1.000 . .
    H H42C 0.171(6) 1.288(5) 0.532(2) 0.0490 Uiso d D 1.000 . .
    H H31W 0.507(5) 0.634(5) 0.944(3) 0.0680 Uiso d D 1.000 . .
    H H32W 0.489(6) 0.624(5) 1.051(4) 0.0680 Uiso d D 1.000 . .
loop_
    _atom_site_aniso_label
    _atom_site_aniso_U_11
    _atom_site_aniso_U_22
    _atom_site_aniso_U_33
    _atom_site_aniso_U_12
    _atom_site_aniso_U_13
    _atom_site_aniso_U_23
    Er1 0.01900(10)
                  0.01460(10)
                            0.01700(10)
                                      -0.00370(10)
                                                 -0.00480(10)
                                                            0.00020(10)
    O1W 0.0247(16) 0.0303(17) 0.0135(14) -0.0055(14) -0.0043(12) -0.0005(13)
    O2W 0.0219(16) 0.0321(19) 0.0371(19) -0.0049(15) -0.0093(15) 0.0164(15)
    O11A 0.0254(15) 0.0245(16) 0.0175(14) -0.0052(13) -0.0063(12) 0.0069(12)
    O11B 0.0220(15) 0.0253(16) 0.0201(14) -0.0065(13) -0.0057(12) -0.0061(12)
    O11C 0.044(2) 0.0294(19) 0.0392(19) -0.0148(16) -0.0004(16) -0.0138(15)
    O12A 0.0244(16) 0.0355(18) 0.0277(16) -0.0105(14) -0.0123(13) 0.0103(14)
    O12B 0.0364(18) 0.0329(18) 0.0211(15) -0.0207(15) -0.0009(13) -0.0038(13)
    O12C 0.0249(17) 0.0214(17) 0.047(2) -0.0014(13) -0.0095(15) 0.0120(15)
    N4A 0.042(3) 0.062(3) 0.030(2) -0.030(3) -0.010(2) 0.015(2)
    N4B 0.049(3) 0.022(2) 0.030(2) -0.013(2) -0.009(2) -0.0008(17)
    N4C 0.028(2) 0.020(2) 0.061(3) -0.0033(18) 0.002(2) 0.005(2)
    C1A 0.024(2) 0.020(2) 0.017(2) -0.0060(18) -0.0057(17) -0.0019(17)
    C1B 0.028(2) 0.021(2) 0.0153(19) -0.0092(19) -0.0069(17) 0.0001(17)
    C1C 0.0153(19) 0.016(2) 0.019(2) -0.0049(16) -0.0023(16) -0.0001(16)
    C2A 0.024(2) 0.028(2) 0.028(2) -0.0071(19) -0.0114(19) 0.0045(19)
    C2B 0.025(2) 0.025(2) 0.021(2) -0.0074(19) -0.0033(18) 0.0024(18)
    C2C 0.026(2) 0.022(2) 0.026(2) -0.0041(19) -0.0133(18) -0.0007(18)
    C3A 0.036(3) 0.028(3) 0.027(2) -0.013(2) -0.014(2) 0.011(2)
    C3B 0.031(2) 0.021(2) 0.022(2) -0.0007(19) -0.0041(18) -0.0032(18)
    C3C 0.033(3) 0.024(2) 0.032(2) -0.007(2) -0.010(2) -0.010(2)
    C4A 0.034(3) 0.034(3) 0.020(2) -0.021(2) -0.0077(19) 0.0017(19)
    C4B 0.040(3) 0.016(2) 0.015(2) -0.0080(19) -0.0080(18) 0.0036(17)
    C4C 0.020(2) 0.013(2) 0.038(3) -0.0043(18) 0.0024(19) 0.0033(19)
    C5A 0.019(2) 0.045(3) 0.023(2) -0.012(2) -0.0061(18) -0.004(2)
    C5B 0.032(2) 0.026(2) 0.022(2) -0.013(2) -0.0057(19) 0.0028(19)
    C5C 0.030(2) 0.027(3) 0.029(2) -0.001(2) -0.012(2) 0.011(2)
    C6A 0.028(2) 0.026(2) 0.018(2) -0.0065(19) -0.0082(18) 0.0033(18)
    C6B 0.031(2) 0.018(2) 0.021(2) -0.0050(19) -0.0052(18) 0.0007(17)
    C6C 0.030(2) 0.032(3) 0.022(2) -0.007(2) -0.0127(19) 0.0006(19)
    C11A 0.026(2) 0.020(2) 0.018(2) -0.0092(18) -0.0077(17) 0.0001(17)
    C11B 0.027(2) 0.024(2) 0.021(2) -0.0107(19) -0.0117(18) 0.0001(18)
    C11C 0.019(2) 0.019(2) 0.021(2) -0.0110(18) 0.0039(17) 0.0000(17)
    O3W 0.031(2) 0.071(3) 0.0254(18) -0.0003(19) -0.0093(15) 0.0010(18)
_geom_special_details
;
Bond distances, angles <i>etc</i>. have been calculated using the rounded
fractional coordinates. All su's are estimated from the variances of the
(full) variance-covariance matrix. The cell e.s.d.'s are taken into account in
the estimation of distances, angles and torsion angles
;
loop_
    _geom_bond_atom_site_label_1
    _geom_bond_atom_site_label_2
    _geom_bond_site_symmetry_1
    _geom_bond_site_symmetry_2
    _geom_bond_distance
    _geom_bond_publ_flag
    Er1 O1W . . 2.373(2) yes
    Er1 O2W . . 2.295(3) yes
    Er1 O11A . . 2.477(3) yes
    Er1 O11B . . 2.478(3) yes
    Er1 O12A . . 2.333(3) yes
    Er1 O12B . . 2.385(3) yes
    Er1 O12C . . 2.232(3) yes
    Er1 O11C . 2_666 2.233(4) yes
    O11A C11A . . 1.257(5) no
    O11B C11B . . 1.262(5) no
    O11C C11C . . 1.245(6) no
    O12A C11A . . 1.273(6) no
    O12B C11B . . 1.273(6) no
    O12C C11C . . 1.254(5) no
    O1W H12W . . 0.82(3) no
    O1W H11W . . 0.82(4) no
    O2W H21W . . 0.84(4) no
    O2W H22W . . 0.86(4) no
    O3W H31W . . 0.83(4) no
    O3W H32W . . 0.85(5) no
    N4A C4A . . 1.375(6) no
    N4B C4B . . 1.388(6) no
    N4C C4C . . 1.409(6) no
    N4A H41A . . 0.87(4) no
    N4A H42A . . 0.88(4) no
    N4B H41B . . 0.86(4) no
    N4B H42B . . 0.86(3) no
    N4C H41C . . 0.89(5) no
    N4C H42C . . 0.86(3) no
    C1A C11A . . 1.482(6) no
    C1A C6A . . 1.386(7) no
    C1A C2A . . 1.391(6) no
    C1B C2B . . 1.393(6) no
    C1B C6B . . 1.393(7) no
    C1B C11B . . 1.480(6) no
    C1C C11C . . 1.490(6) no
    C1C C6C . . 1.380(6) no
    C1C C2C . . 1.390(6) no
    C2A C3A . . 1.362(6) no
    C2B C3B . . 1.375(6) no
    C2C C3C . . 1.374(6) no
    C3A C4A . . 1.397(7) no
    C3B C4B . . 1.388(7) no
    C3C C4C . . 1.379(6) no
    C4A C5A . . 1.402(6) no
    C4B C5B . . 1.386(6) no
    C4C C5C . . 1.391(6) no
    C5A C6A . . 1.382(6) no
    C5B C6B . . 1.383(6) no
    C5C C6C . . 1.381(6) no
    C2A H2A . . 0.9300 no
    C2B H2B . . 0.9300 no
    C2C H2C . . 0.9300 no
    C3A H3A . . 0.9300 no
    C3B H3B . . 0.9300 no
    C3C H3C . . 0.9300 no
    C5A H5A . . 0.9300 no
    C5B H5B . . 0.9300 no
    C5C H5C . . 0.9300 no
    C6A H6A . . 0.9300 no
    C6B H6B . . 0.9300 no
    C6C H6C . . 0.9300 no
loop_
    _geom_angle_atom_site_label_1
    _geom_angle_atom_site_label_2
    _geom_angle_atom_site_label_3
    _geom_angle_site_symmetry_1
    _geom_angle_site_symmetry_2
    _geom_angle_site_symmetry_3
    _geom_angle
    _geom_angle_publ_flag
    O1W Er1 O2W . . . 87.02(12) no
    O1W Er1 O11A . . . 131.43(9) no
    O1W Er1 O11B . . . 72.20(9) no
    O1W Er1 O12A . . . 151.62(11) no
    O1W Er1 O12B . . . 124.33(11) no
    O1W Er1 O12C . . . 79.98(10) no
    O1W Er1 O11C . . 2_666 73.68(12) no
    O2W Er1 O11A . . . 126.78(12) no
    O2W Er1 O11B . . . 78.50(12) no
    O2W Er1 O12A . . . 75.02(12) no
    O2W Er1 O12B . . . 93.16(12) no
    O2W Er1 O12C . . . 156.11(12) no
    O2W Er1 O11C . . 2_666 85.80(13) no
    O11A Er1 O11B . . . 140.04(10) no
    O11A Er1 O12A . . . 53.86(10) no
    O11A Er1 O12B . . . 91.09(11) no
    O11A Er1 O12C . . . 76.09(10) no
    O11A Er1 O11C . . 2_666 75.35(12) no
    O11B Er1 O12A . . . 123.63(9) no
    O11B Er1 O12B . . . 53.56(10) no
    O11B Er1 O12C . . . 78.48(10) no
    O11B Er1 O11C . . 2_666 142.95(11) no
    O12A Er1 O12B . . . 79.21(10) no
    O12A Er1 O12C . . . 123.94(10) no
    O11C Er1 O12A 2_666 . . 83.11(12) no
    O12B Er1 O12C . . . 78.15(10) no
    O11C Er1 O12B 2_666 . . 161.93(12) no
    O11C Er1 O12C 2_666 . . 109.26(11) no
    Er1 O11A C11A . . . 90.0(3) no
    Er1 O11B C11B . . . 90.2(3) no
    Er1 O11C C11C 2_666 . . 165.0(3) no
    Er1 O12A C11A . . . 96.3(2) no
    Er1 O12B C11B . . . 94.2(2) no
    Er1 O12C C11C . . . 138.1(3) no
    H11W O1W H12W . . . 100(4) no
    Er1 O1W H11W . . . 119(3) no
    Er1 O1W H12W . . . 141(2) no
    H21W O2W H22W . . . 107(5) no
    Er1 O2W H21W . . . 122(4) no
    Er1 O2W H22W . . . 130(3) no
    H31W O3W H32W . . . 104(5) no
    C4A N4A H41A . . . 121(4) no
    H41A N4A H42A . . . 122(5) no
    C4A N4A H42A . . . 115(3) no
    C4B N4B H42B . . . 111(4) no
    H41B N4B H42B . . . 112(4) no
    C4B N4B H41B . . . 116(3) no
    C4C N4C H41C . . . 108(3) no
    H41C N4C H42C . . . 121(5) no
    C4C N4C H42C . . . 110(3) no
    C2A C1A C6A . . . 118.6(4) no
    C6A C1A C11A . . . 121.7(4) no
    C2A C1A C11A . . . 119.7(4) no
    C2B C1B C11B . . . 120.6(4) no
    C6B C1B C11B . . . 121.3(4) no
    C2B C1B C6B . . . 118.0(4) no
    C2C C1C C11C . . . 120.1(4) no
    C2C C1C C6C . . . 118.8(4) no
    C6C C1C C11C . . . 121.1(4) no
    C1A C2A C3A . . . 121.6(4) no
    C1B C2B C3B . . . 121.2(4) no
    C1C C2C C3C . . . 120.6(4) no
    C2A C3A C4A . . . 119.9(4) no
    C2B C3B C4B . . . 120.7(4) no
    C2C C3C C4C . . . 120.6(4) no
    C3A C4A C5A . . . 119.1(4) no
    N4A C4A C5A . . . 121.4(4) no
    N4A C4A C3A . . . 119.5(4) no
    C3B C4B C5B . . . 118.7(4) no
    N4B C4B C5B . . . 120.5(4) no
    N4B C4B C3B . . . 120.8(4) no
    C3C C4C C5C . . . 118.9(4) no
    N4C C4C C3C . . . 121.9(4) no
    N4C C4C C5C . . . 119.2(4) no
    C4A C5A C6A . . . 119.8(4) no
    C4B C5B C6B . . . 120.6(4) no
    C4C C5C C6C . . . 120.3(4) no
    C1A C6A C5A . . . 120.8(4) no
    C1B C6B C5B . . . 120.8(4) no
    C1C C6C C5C . . . 120.6(4) no
    O11A C11A C1A . . . 122.2(4) no
    O12A C11A C1A . . . 118.5(4) no
    O11A C11A O12A . . . 119.2(4) no
    O11B C11B C1B . . . 120.7(4) no
    O12B C11B C1B . . . 119.4(3) no
    O11B C11B O12B . . . 119.8(4) no
    O11C C11C O12C . . . 124.0(4) no
    O11C C11C C1C . . . 117.9(4) no
    O12C C11C C1C . . . 118.1(4) no
    C1A C2A H2A . . . 119.00 no
    C3A C2A H2A . . . 119.00 no
    C3B C2B H2B . . . 119.00 no
    C1B C2B H2B . . . 119.00 no
    C1C C2C H2C . . . 120.00 no
    C3C C2C H2C . . . 120.00 no
    C4A C3A H3A . . . 120.00 no
    C2A C3A H3A . . . 120.00 no
    C2B C3B H3B . . . 120.00 no
    C4B C3B H3B . . . 120.00 no
    C4C C3C H3C . . . 120.00 no
    C2C C3C H3C . . . 120.00 no
    C4A C5A H5A . . . 120.00 no
    C6A C5A H5A . . . 120.00 no
    C6B C5B H5B . . . 120.00 no
    C4B C5B H5B . . . 120.00 no
    C4C C5C H5C . . . 120.00 no
    C6C C5C H5C . . . 120.00 no
    C5A C6A H6A . . . 120.00 no
    C1A C6A H6A . . . 120.00 no
    C1B C6B H6B . . . 120.00 no
    C5B C6B H6B . . . 120.00 no
    C1C C6C H6C . . . 120.00 no
    C5C C6C H6C . . . 120.00 no
loop_
    _geom_torsion_atom_site_label_1
    _geom_torsion_atom_site_label_2
    _geom_torsion_atom_site_label_3
    _geom_torsion_atom_site_label_4
    _geom_torsion_site_symmetry_1
    _geom_torsion_site_symmetry_2
    _geom_torsion_site_symmetry_3
    _geom_torsion_site_symmetry_4
    _geom_torsion
    _geom_torsion_publ_flag
    O1W Er1 O11A C11A . . . . 139.1(2) no
    O2W Er1 O11A C11A . . . . 14.1(3) no
    O11B Er1 O11A C11A . . . . -106.2(3) no
    O12A Er1 O11A C11A . . . . -4.9(2) no
    O12B Er1 O11A C11A . . . . -80.7(2) no
    O12C Er1 O11A C11A . . . . -158.2(2) no
    O11C Er1 O11A C11A 2_666 . . . 87.3(2) no
    O1W Er1 O11B C11B . . . . 158.2(3) no
    O2W Er1 O11B C11B . . . . -111.2(2) no
    O11A Er1 O11B C11B . . . . 23.9(3) no
    O12A Er1 O11B C11B . . . . -48.1(3) no
    O12B Er1 O11B C11B . . . . -8.5(2) no
    O12C Er1 O11B C11B . . . . 75.2(2) no
    O11C Er1 O11B C11B 2_666 . . . -178.1(2) no
    O1W Er1 O12A C11A . . . . -107.0(3) no
    O2W Er1 O12A C11A . . . . -159.5(3) no
    O11A Er1 O12A C11A . . . . 4.9(2) no
    O11B Er1 O12A C11A . . . . 135.7(2) no
    O12B Er1 O12A C11A . . . . 104.2(3) no
    O12C Er1 O12A C11A . . . . 36.6(3) no
    O11C Er1 O12A C11A 2_666 . . . -72.0(2) no
    O1W Er1 O12B C11B . . . . -6.9(3) no
    O2W Er1 O12B C11B . . . . 81.7(3) no
    O11A Er1 O12B C11B . . . . -151.4(3) no
    O11B Er1 O12B C11B . . . . 8.5(2) no
    O12A Er1 O12B C11B . . . . 155.8(3) no
    O12C Er1 O12B C11B . . . . -75.9(3) no
    O1W Er1 O12C C11C . . . . 88.7(4) no
    O2W Er1 O12C C11C . . . . 146.8(4) no
    O11A Er1 O12C C11C . . . . -48.7(4) no
    O11B Er1 O12C C11C . . . . 162.4(4) no
    O12A Er1 O12C C11C . . . . -74.6(4) no
    O12B Er1 O12C C11C . . . . -142.8(4) no
    O11C Er1 O12C C11C 2_666 . . . 20.1(4) no
    Er1 O11A C11A O12A . . . . 8.3(4) no
    Er1 O11A C11A C1A . . . . -170.6(3) no
    Er1 O11B C11B O12B . . . . 14.9(4) no
    Er1 O11B C11B C1B . . . . -160.7(4) no
    Er1 O12A C11A O11A . . . . -8.9(4) no
    Er1 O12A C11A C1A . . . . 170.1(3) no
    Er1 O12B C11B O11B . . . . -15.5(4) no
    Er1 O12B C11B C1B . . . . 160.1(3) no
    Er1 O12C C11C O11C . . . . -27.1(6) no
    Er1 O12C C11C C1C . . . . 153.5(3) no
    C2A C1A C6A C5A . . . . 1.9(6) no
    C6A C1A C2A C3A . . . . -1.8(6) no
    C11A C1A C2A C3A . . . . 176.4(4) no
    C6A C1A C11A O11A . . . . -10.6(6) no
    C6A C1A C11A O12A . . . . 170.5(4) no
    C11A C1A C6A C5A . . . . -176.3(4) no
    C2A C1A C11A O11A . . . . 171.2(4) no
    C2A C1A C11A O12A . . . . -7.7(6) no
    C6B C1B C2B C3B . . . . 2.1(6) no
    C11B C1B C2B C3B . . . . -174.4(4) no
    C2B C1B C6B C5B . . . . -0.5(6) no
    C2B C1B C11B O11B . . . . 155.9(4) no
    C2B C1B C11B O12B . . . . -19.8(6) no
    C6B C1B C11B O11B . . . . -20.5(6) no
    C6B C1B C11B O12B . . . . 163.9(4) no
    C11B C1B C6B C5B . . . . 176.0(4) no
    C6C C1C C2C C3C . . . . -1.7(6) no
    C11C C1C C2C C3C . . . . 176.5(4) no
    C2C C1C C11C O12C . . . . -5.8(6) no
    C6C C1C C11C O11C . . . . -7.1(6) no
    C6C C1C C11C O12C . . . . 172.3(4) no
    C2C C1C C6C C5C . . . . 2.2(6) no
    C11C C1C C6C C5C . . . . -176.0(4) no
    C2C C1C C11C O11C . . . . 174.8(4) no
    C1A C2A C3A C4A . . . . -1.0(6) no
    C1B C2B C3B C4B . . . . -1.8(6) no
    C1C C2C C3C C4C . . . . -1.2(7) no
    C2A C3A C4A C5A . . . . 3.7(6) no
    C2A C3A C4A N4A . . . . -177.0(4) no
    C2B C3B C4B C5B . . . . -0.3(6) no
    C2B C3B C4B N4B . . . . 177.0(4) no
    C2C C3C C4C N4C . . . . -177.8(4) no
    C2C C3C C4C C5C . . . . 3.6(7) no
    N4A C4A C5A C6A . . . . 177.1(4) no
    C3A C4A C5A C6A . . . . -3.7(6) no
    C3B C4B C5B C6B . . . . 1.9(6) no
    N4B C4B C5B C6B . . . . -175.4(4) no
    C3C C4C C5C C6C . . . . -3.1(7) no
    N4C C4C C5C C6C . . . . 178.2(4) no
    C4A C5A C6A C1A . . . . 0.9(6) no
    C4B C5B C6B C1B . . . . -1.5(6) no
    C4C C5C C6C C1C . . . . 0.2(7) no
loop_
    _geom_hbond_atom_site_label_D
    _geom_hbond_atom_site_label_H
    _geom_hbond_atom_site_label_A
    _geom_hbond_site_symmetry_A
    _geom_hbond_distance_DH
    _geom_hbond_distance_HA
    _geom_hbond_distance_DA
    _geom_hbond_angle_DHA
    _geom_hbond_publ_flag
    O1W H11W O11A 2_666 0.82(4) 1.95(4) 2.757(4) 166(4) yes
    O1W H12W O11B 2_766 0.82(3) 1.98(3) 2.777(4) 163(4) yes
    O2W H21W N4B 1_545 0.84(4) 2.09(4) 2.902(5) 162(5) yes
    O2W H22W N4C 1_645 0.86(4) 1.89(4) 2.735(6) 168(5) yes
    O3W H31W O12B . 0.83(4) 1.99(4) 2.777(4) 160(5) yes
    O3W H32W O12A 2_667 0.85(5) 2.07(5) 2.841(5) 151(5) yes
    N4A H42A O3W 2_567 0.88(4) 2.08(4) 2.902(6) 156(4) yes
    N4B H41B O3W 2_677 0.86(4) 2.18(4) 3.014(6) 164(4) yes
    N4C H42C O11B 2_676 0.86(3) 2.49(4) 3.341(5) 170(5) yes
_iucr_refine_instructions_details
;
TITL gs14gs22 ERPABA
CELL  0.71073   9.0332  10.9363  12.6194   89.015   72.105   74.814
ZERR     2.00   0.0005   0.0006   0.0006    0.004    0.005    0.005
LATT   1
SFAC  C    H    N    O    ER
UNIT  42   48   6    18   2
MERG   2
OMIT    -4.00  52.00
DFIX  0.85 0.02 O1W H11W O1W H12W O2W  H21W O2W H22W O3W H31W O3W H32W
DFIX  0.88 0.02 N4A H41A N4A H42A N4B H41B N4B H42B N4C  H41C N4C H42C
FMAP   2
PLAN   10
ACTA
BOND   $H
L.S.  10
WGHT    0.011000
FVAR       4.24389
ER1   5    0.638683    0.486508    0.633998    11.00000    0.01900    0.01463 =
         0.01696    0.00023   -0.00476   -0.00374
C5A   1   -0.060131    0.403607    0.914701    11.00000    0.01890    0.04450 =
         0.02287   -0.00422   -0.00606   -0.01193
AFIX  43
H5A   2   -0.165381    0.439676    0.914445    11.00000   -1.20000
AFIX   0
O1W   4    0.821636    0.468929    0.450433    11.00000    0.02468    0.03031 =
         0.01349   -0.00048   -0.00429   -0.00550
AFIX   2
H11W  2    0.788079    0.467019    0.396639    11.00000   -1.50000
H12W  2    0.916906    0.463409    0.416680    11.00000   -1.50000
AFIX   0
O12B  4    0.623853    0.626765    0.781848    11.00000    0.03637    0.03290 =
         0.02106   -0.00376   -0.00092   -0.02073
O11A  4    0.342446    0.518198    0.702903    11.00000    0.02539    0.02452 =
         0.01746    0.00689   -0.00627   -0.00518
O2W   4    0.830982    0.325665    0.673823    11.00000    0.02186    0.03205 =
         0.03711    0.01640   -0.00927   -0.00487
AFIX   2
H21W  2    0.806898    0.278460    0.726280    11.00000   -1.50000
H22W  2    0.933779    0.313579    0.654882    11.00000   -1.50000
AFIX   0
O11B  4    0.843830    0.597309    0.638067    11.00000    0.02197    0.02529 =
         0.02007   -0.00605   -0.00569   -0.00654
O11C  4    0.404385    0.664170    0.460704    11.00000    0.04405    0.02940 =
         0.03923   -0.01375   -0.00036   -0.01482
O3W   4    0.441965    0.661449    1.006157    11.00000    0.03092    0.07135 =
         0.02540    0.00096   -0.00930   -0.00027
AFIX   2
H31W  2    0.507492    0.634143    0.943508    11.00000   -1.50000
H32W  2    0.489142    0.624056    1.051173    11.00000   -1.50000
AFIX   0
C1C   1    0.358832    0.863327    0.549915    11.00000    0.01532    0.01606 =
         0.01934   -0.00008   -0.00232   -0.00492
N4C   3    0.161343    1.258075    0.596573    11.00000    0.02840    0.02042 =
         0.06103    0.00452    0.00169   -0.00330
AFIX   2
H41C  2    0.197969    1.289398    0.644712    11.00000   -1.20000
H42C  2    0.171458    1.288261    0.532165    11.00000   -1.20000
AFIX   0
O12A  4    0.496744    0.397671    0.788484    11.00000    0.02441    0.03554 =
         0.02768    0.01025   -0.01229   -0.01051
C2C   1    0.383997    0.932841    0.630848    11.00000    0.02588    0.02243 =
         0.02588   -0.00071   -0.01326   -0.00405
AFIX  43
H2C   2    0.446564    0.891570    0.673897    11.00000   -1.20000
AFIX   0
O12C  4    0.539834    0.675997    0.577061    11.00000    0.02487    0.02144 =
         0.04743    0.01204   -0.00954   -0.00137
C2B   1    0.642462    0.874289    0.830196    11.00000    0.02523    0.02480 =
         0.02110    0.00236   -0.00330   -0.00744
AFIX  43
H2B   2    0.542405    0.857656    0.859377    11.00000   -1.20000
AFIX   0
C6B   1    0.921353    0.807594    0.722108    11.00000    0.03059    0.01825 =
         0.02089    0.00066   -0.00516   -0.00500
AFIX  43
H6B   2    1.009802    0.746742    0.676453    11.00000   -1.20000
AFIX   0
C4C   1    0.226472    1.125300    0.583558    11.00000    0.02012    0.01350 =
         0.03803    0.00328    0.00242   -0.00426
N4B   3    0.825381    1.135488    0.837110    11.00000    0.04871    0.02249 =
         0.02976   -0.00078   -0.00905   -0.01348
AFIX   2
H41B  2    0.750283    1.182083    0.891104    11.00000   -1.20000
H42B  2    0.919305    1.130122    0.843470    11.00000   -1.20000
AFIX   0
C11C  1    0.439639    0.724639    0.527806    11.00000    0.01861    0.01875 =
         0.02101    0.00004    0.00389   -0.01103
N4A   3   -0.151322    0.266881    1.059212    11.00000    0.04164    0.06216 =
         0.02995    0.01507   -0.01045   -0.03035
AFIX   2
H41A  2   -0.136045    0.222862    1.114893    11.00000   -1.20000
H42A  2   -0.248185    0.305478    1.056049    11.00000   -1.20000
AFIX   0
C6A   1    0.065588    0.445241    0.845303    11.00000    0.02814    0.02562 =
         0.01843    0.00326   -0.00819   -0.00650
AFIX  43
H6A   2    0.044075    0.510302    0.799228    11.00000   -1.20000
AFIX   0
C5C   1    0.195846    1.055602    0.505495    11.00000    0.02993    0.02724 =
         0.02909    0.01091   -0.01216   -0.00089
AFIX  43
H5C   2    0.130487    1.096637    0.464135    11.00000   -1.20000
AFIX   0
C1A   1    0.223401    0.391151    0.843569    11.00000    0.02355    0.02039 =
         0.01733   -0.00188   -0.00571   -0.00604
C1B   1    0.771943    0.781227    0.761426    11.00000    0.02816    0.02076 =
         0.01530    0.00011   -0.00694   -0.00922
C6C   1    0.262009    0.925688    0.489045    11.00000    0.03024    0.03191 =
         0.02171    0.00062   -0.01267   -0.00730
AFIX  43
H6C   2    0.241093    0.879872    0.436476    11.00000   -1.20000
AFIX   0
C3C   1    0.317330    1.061889    0.647826    11.00000    0.03259    0.02371 =
         0.03178   -0.00972   -0.00965   -0.00669
AFIX  43
H3C   2    0.333579    1.106961    0.703164    11.00000   -1.20000
AFIX   0
C3B   1    0.660065    0.990291    0.855659    11.00000    0.03121    0.02109 =
         0.02161   -0.00315   -0.00407   -0.00071
AFIX  43
H3B   2    0.571230    1.051885    0.900033    11.00000   -1.20000
AFIX   0
C4B   1    0.809043    1.016488    0.815844    11.00000    0.04010    0.01578 =
         0.01497    0.00362   -0.00801   -0.00796
C5B   1    0.939861    0.923209    0.750120    11.00000    0.03160    0.02558 =
         0.02209    0.00278   -0.00566   -0.01325
AFIX  43
H5B   2    1.041089    0.938473    0.724590    11.00000   -1.20000
AFIX   0
C3A   1    0.131418    0.248876    0.979852    11.00000    0.03626    0.02847 =
         0.02746    0.01095   -0.01395   -0.01294
AFIX  43
H3A   2    0.154641    0.181235    1.023142    11.00000   -1.20000
AFIX   0
C11B  1    0.747984    0.661292    0.726173    11.00000    0.02709    0.02401 =
         0.02078    0.00013   -0.01169   -0.01071
C2A   1    0.253262    0.291585    0.910864    11.00000    0.02390    0.02796 =
         0.02786    0.00451   -0.01138   -0.00713
AFIX  43
H2A   2    0.359100    0.253224    0.908683    11.00000   -1.20000
AFIX   0
C4A   1   -0.028498    0.306758    0.985544    11.00000    0.03429    0.03355 =
         0.01958    0.00173   -0.00774   -0.02113
C11A  1    0.358807    0.439365    0.774867    11.00000    0.02601    0.02010 =
         0.01812    0.00013   -0.00775   -0.00917
HKLF 4
REM  gs14gs22 ERPABA
REM R1 =  0.0286 for   4137 Fo > 4sig(Fo)  and  0.0330 for all   4480 data
REM    343 parameters refined using     12 restraints
END
WGHT      0.0104      0.0000
REM Highest difference peak  1.026,  deepest hole -0.710,  1-sigma level  0.121
Q1    1   0.6073  0.4263  0.5832  11.00000  0.05    1.03
Q2    1   0.6699  0.5506  0.6796  11.00000  0.05    0.98
Q3    1   0.5785  0.5589  0.6212  11.00000  0.05    0.91
Q4    1   0.5958  0.5464  0.7015  11.00000  0.05    0.88
Q5    1   0.6968  0.4254  0.5632  11.00000  0.05    0.74
Q6    1   0.5188  0.4998  0.6193  11.00000  0.05    0.69
Q7    1   0.5537  0.4581  0.6786  11.00000  0.05    0.66
Q8    1   0.6910  0.5820  0.6179  11.00000  0.05    0.66
Q9    1   0.6772  0.3781  0.6488  11.00000  0.05    0.58
Q10   1   0.7512  0.5086  0.5813  11.00000  0.05    0.57
;
data_II
_database_code_depnum_ccdc_archive 'CCDC 1433543'
_audit_creation_method     SHELXL-97
_chemical_name_systematic
;\
Poly[hexakis(\m~2~-4-chloro-3-nitrobenzoato-\k^2^<i>O</i>:<i>O</i>')\
bis(dimethyl sulfoxide-\k<i>O</i>)dierbium(III)]
;
_chemical_name_common     'erbium 4-chloro-3-nitrobenzoate dimethyl sulfoxide'
_chemical_formula_moiety     'C46 H30 Cl6 Er2 N6 O26 S2'
_chemical_formula_sum     'C46 H30 Cl6 Er2 N6 O26 S2'
_chemical_formula_iupac     '[Er2 (C7 H3 Cl N O4)6 (C2 H6 O S)2]'
_chemical_formula_weight     1694.10
_chemical_melting_point     ?
_symmetry_cell_setting     triclinic
_symmetry_space_group_name_H-M     'P -1'
_symmetry_space_group_name_Hall     '-P 1'
loop_
    _symmetry_equiv_pos_as_xyz
    'x, y, z'
    '-x, -y, -z'
_cell_length_a     8.2408(3)
_cell_length_b     12.4040(8)
_cell_length_c     15.3409(10)
_cell_angle_alpha     111.443(6)
_cell_angle_beta     98.063(4)
_cell_angle_gamma     96.684(4)
_cell_volume     1421.04(14)
_cell_formula_units_Z     1
_cell_measurement_reflns_used     4326
_cell_measurement_theta_min     3.62
_cell_measurement_theta_max     28.76
_cell_measurement_temperature     200(2)
_exptl_crystal_description     prism
_exptl_crystal_colour     colourless
_exptl_crystal_size_max     0.25
_exptl_crystal_size_mid     0.12
_exptl_crystal_size_min     0.04
_exptl_crystal_density_diffrn     1.980
_exptl_crystal_density_meas     ?
_exptl_crystal_density_method     'not measured'
_exptl_crystal_F_000     826
_exptl_absorpt_coefficient_mu     3.381
_exptl_absorpt_correction_type     multi-scan
_exptl_absorpt_process_details
;
(CrysAlis PRO; Agilent, 2013)
;
_exptl_absorpt_correction_T_min     0.494
_exptl_absorpt_correction_T_max     0.980
_exptl_special_details
;
;
_diffrn_ambient_temperature     200(2)
_diffrn_radiation_type     MoK\a
_diffrn_radiation_wavelength     0.71073
_diffrn_radiation_source     'fine-focus sealed tube'
_diffrn_radiation_monochromator     graphite
_diffrn_measurement_device_type     'Oxford Diffraction Gemini-S CCD-detector'
_diffrn_measurement_method     '\w scans'
_diffrn_detector_area_resol_mean     16.077
_diffrn_reflns_number     10041
_diffrn_reflns_av_R_equivalents     0.0552
_diffrn_reflns_av_sigmaI/netI     0.0766
_diffrn_reflns_theta_min     3.09
_diffrn_reflns_theta_max     26.00
_diffrn_reflns_theta_full     26.00
_diffrn_measured_fraction_theta_max     0.998
_diffrn_measured_fraction_theta_full     0.998
_diffrn_reflns_limit_h_min     -10
_diffrn_reflns_limit_h_max     10
_diffrn_reflns_limit_k_min     -15
_diffrn_reflns_limit_k_max     13
_diffrn_reflns_limit_l_min     -16
_diffrn_reflns_limit_l_max     18
_diffrn_standards_number     0
_diffrn_standards_interval_count     .
_diffrn_standards_interval_time     .
_diffrn_standards_decay_%     ?
_refine_special_details
;
Refinement of <i>F</i>^2^ against ALL reflections. The weighted <i>R</i>-factor
<i>wR</i> and goodness of fit <i>S</i> are based on <i>F</i>^2^, conventional
<i>R</i>-factors <i>R</i> are based on <i>F</i>, with <i>F</i> set to zero for
negative <i>F</i>^2^. The threshold expression of <i>F</i>^2^ >
\s(<i>F</i>^2^) is used only for calculating <i>R</i>-factors(gt) <i>etc</i>.
and is not relevant to the choice of reflections for refinement.
<i>R</i>-factors based on <i>F</i>^2^ are statistically about twice as large
as those based on <i>F</i>, and <i>R</i>- factors based on ALL data will be
even larger.
;
_reflns_number_total     5566
_reflns_number_gt     4814
_reflns_threshold_expression     'I>2\s(I)'
_refine_ls_structure_factor_coef     Fsqd
_refine_ls_matrix_type     full
_refine_ls_R_factor_all     0.0761
_refine_ls_R_factor_gt     0.0666
_refine_ls_wR_factor_gt     0.1722
_refine_ls_wR_factor_ref     0.1813
_refine_ls_goodness_of_fit_ref     1.057
_refine_ls_restrained_S_all     1.057
_refine_ls_number_reflns     5566
_refine_ls_number_parameters     397
_refine_ls_number_restraints     0
_refine_ls_hydrogen_treatment     constr
_refine_ls_weighting_scheme     calc
_refine_ls_weighting_details
                 'calc w=1/[\s^2^(Fo^2^)+(0.1243P)^2^] where P=(Fo^2^+2Fc^2^)/3'
_atom_sites_solution_hydrogens     geom
_atom_sites_solution_primary     direct
_atom_sites_solution_secondary     difmap
_refine_ls_shift/su_max     0.001
_refine_ls_shift/su_mean     0.000
_refine_diff_density_max     6.830
_refine_diff_density_min     -2.408
_refine_ls_extinction_method     none
_refine_ls_extinction_coef     ?
loop_
    _atom_type_symbol
    _atom_type_description
    _atom_type_scat_dispersion_real
    _atom_type_scat_dispersion_imag
    _atom_type_scat_source
    'C' 'C' 0.0033 0.0016
                         'International Tables Vol C Tables 4.2.6.8 and 6.1.1.4'
    'H' 'H' 0.0000 0.0000
                         'International Tables Vol C Tables 4.2.6.8 and 6.1.1.4'
    'N' 'N' 0.0061 0.0033
                         'International Tables Vol C Tables 4.2.6.8 and 6.1.1.4'
    'O' 'O' 0.0106 0.0060
                         'International Tables Vol C Tables 4.2.6.8 and 6.1.1.4'
    'Cl' 'Cl' 0.1484 0.1585
                         'International Tables Vol C Tables 4.2.6.8 and 6.1.1.4'
    'Er' 'Er' -0.2586 4.9576
                         'International Tables Vol C Tables 4.2.6.8 and 6.1.1.4'
    'S' 'S' 0.1246 0.1234
                         'International Tables Vol C Tables 4.2.6.8 and 6.1.1.4'
_computing_data_collection
;
CrysAlis PRO (Agilent, 2013)
;
_computing_cell_refinement
;
CrysAlis PRO (Agilent, 2013)
;
_computing_data_reduction
;
CrysAlis PRO (Agilent, 2013)
;
_computing_structure_solution
;
SHELXS97 (Sheldrick, 2008)
;
_computing_structure_refinement
;
SHELXL97 (Sheldrick, 2008) within WinGX (Farrugia, 2012)
;
_computing_molecular_graphics
;
PLATON (Spek, 2009)
;
_computing_publication_material
;
PLATON (Spek, 2009)
;
loop_
    _atom_site_type_symbol
    _atom_site_label
    _atom_site_fract_x
    _atom_site_fract_y
    _atom_site_fract_z
    _atom_site_U_iso_or_equiv
    _atom_site_thermal_displace_type
    _atom_site_calc_flag
    _atom_site_refinement_flags
    _atom_site_occupancy
    _atom_site_disorder_assembly
    _atom_site_disorder_group
    Er Er1 0.24949(4) 0.48443(3) 0.46092(2) 0.01750(10)
                                                      Uani d . 1.000 . .
    Cl Cl4A 0.6408(5) 0.7116(4) 0.0335(3) 0.0699(16) Uani d . 1.000 . .
    Cl Cl4B 0.2887(4) -0.1334(3) 0.0200(2) 0.0627(10) Uani d . 1.000 . .
    Cl Cl4C -0.3399(4) -0.1283(2) 0.5158(2) 0.0452(9) Uani d . 1.000 . .
    S S1 0.0342(3) 0.4386(2) 0.23184(16) 0.0269(7) Uani d . 1.000 . .
    O O11 0.1349(8) 0.3972(6) 0.2999(5) 0.0294(19) Uani d . 1.000 . .
    O O11A 0.6659(7) 0.5633(6) 0.4105(4) 0.0250(19) Uani d . 1.000 . .
    O O11B 0.6883(7) 0.3352(5) 0.4066(4) 0.0256(17) Uani d . 1.000 . .
    O O11C 0.0768(7) 0.3102(6) 0.4347(5) 0.027(2) Uani d . 1.000 . .
    O O12A 0.3978(7) 0.5899(6) 0.3912(4) 0.0259(17) Uani d . 1.000 . .
    O O12B 0.4342(7) 0.3679(5) 0.4117(4) 0.0239(17) Uani d . 1.000 . .
    O O12C -0.0361(7) 0.4170(5) 0.5538(5) 0.0231(19) Uani d . 1.000 . .
    O O31A 0.1634(13) 0.6185(12) 0.0929(8) 0.079(5) Uani d . 1.000 . .
    O O31B -0.0284(11) 0.0741(13) 0.1852(10) 0.128(6) Uani d . 1.000 . .
    O O31C -0.1757(16) 0.1537(14) 0.7463(8) 0.112(6) Uani d . 1.000 . .
    O O32A 0.3085(15) 0.5798(10) -0.0175(7) 0.075(4) Uani d . 1.000 . .
    O O32B -0.0018(15) -0.0583(16) 0.0725(12) 0.174(7) Uani d . 1.000 . .
    O O32C -0.4244(12) 0.0843(11) 0.6745(8) 0.074(4) Uani d . 1.000 . .
    N N3A 0.2942(15) 0.6108(9) 0.0664(7) 0.050(4) Uani d . 1.000 . .
    N N3B 0.0575(12) 0.0190(9) 0.1417(8) 0.050(3) Uani d . 1.000 . .
    N N3C -0.2816(13) 0.1149(8) 0.6759(7) 0.043(3) Uani d . 1.000 . .
    C C1A 0.5617(11) 0.6222(8) 0.2856(6) 0.023(2) Uani d . 1.000 . .
    C C1B 0.4672(11) 0.1949(8) 0.2879(6) 0.023(3) Uani d . 1.000 . .
    C C1C -0.0974(10) 0.2075(8) 0.5005(6) 0.023(3) Uani d . 1.000 . .
    C C2A 0.4248(11) 0.6144(8) 0.2190(6) 0.025(3) Uani d . 1.000 . .
    C C2B 0.2996(11) 0.1571(9) 0.2529(7) 0.029(3) Uani d . 1.000 . .
    C C2C -0.1560(10) 0.2099(8) 0.5823(7) 0.024(3) Uani d . 1.000 . .
    C C3A 0.4480(14) 0.6353(9) 0.1384(7) 0.036(3) Uani d . 1.000 . .
    C C3B 0.2401(12) 0.0547(9) 0.1717(7) 0.033(3) Uani d . 1.000 . .
    C C3C -0.2293(12) 0.1085(9) 0.5859(7) 0.031(3) Uani d . 1.000 . .
    C C4A 0.6027(15) 0.6725(10) 0.1270(8) 0.038(3) Uani d . 1.000 . .
    C C4B 0.3490(13) -0.0081(9) 0.1221(7) 0.036(3) Uani d . 1.000 . .
    C C4C -0.2491(11) 0.0009(8) 0.5095(8) 0.029(3) Uani d . 1.000 . .
    C C5A 0.7399(13) 0.6842(10) 0.1966(8) 0.038(3) Uani d . 1.000 . .
    C C5B 0.5197(13) 0.0283(9) 0.1574(8) 0.036(3) Uani d . 1.000 . .
    C C5C -0.1928(13) -0.0026(8) 0.4290(8) 0.034(3) Uani d . 1.000 . .
    C C6A 0.7202(11) 0.6582(9) 0.2742(8) 0.033(3) Uani d . 1.000 . .
    C C6B 0.5809(12) 0.1291(8) 0.2402(7) 0.028(3) Uani d . 1.000 . .
    C C6C -0.1147(12) 0.1003(8) 0.4245(7) 0.026(3) Uani d . 1.000 . .
    C C11 0.0742(13) 0.3526(11) 0.1178(7) 0.041(4) Uani d . 1.000 . .
    C C11A 0.5391(10) 0.5897(7) 0.3704(6) 0.018(2) Uani d . 1.000 . .
    C C11B 0.5342(10) 0.3057(7) 0.3743(6) 0.018(3) Uani d . 1.000 . .
    C C11C -0.0137(10) 0.3191(8) 0.4954(6) 0.021(3) Uani d . 1.000 . .
    C C12 -0.1761(12) 0.3732(10) 0.2168(7) 0.035(3) Uani d . 1.000 . .
    H H2A 0.31540 0.59490 0.22840 0.0300 Uiso c R 1.000 . .
    H H2B 0.22320 0.20130 0.28450 0.0350 Uiso c R 1.000 . .
    H H2C -0.14440 0.28250 0.63530 0.0280 Uiso c R 1.000 . .
    H H5A 0.84870 0.71060 0.18990 0.0460 Uiso c R 1.000 . .
    H H5B 0.59520 -0.01580 0.12480 0.0430 Uiso c R 1.000 . .
    H H5C -0.20710 -0.07540 0.37600 0.0400 Uiso c R 1.000 . .
    H H6A 0.81490 0.66480 0.32030 0.0400 Uiso c R 1.000 . .
    H H6B 0.69750 0.15340 0.26440 0.0340 Uiso c R 1.000 . .
    H H6C -0.07290 0.09710 0.36910 0.0310 Uiso c R 1.000 . .
    H H111 0.18920 0.37880 0.11450 0.0610 Uiso c R 1.000 . .
    H H112 -0.00280 0.36250 0.06760 0.0610 Uiso c R 1.000 . .
    H H113 0.05800 0.26940 0.10880 0.0610 Uiso c R 1.000 . .
    H H121 -0.21770 0.41140 0.27530 0.0530 Uiso c R 1.000 . .
    H H122 -0.18320 0.28910 0.20350 0.0530 Uiso c R 1.000 . .
    H H123 -0.24380 0.38300 0.16330 0.0530 Uiso c R 1.000 . .
loop_
    _atom_site_aniso_label
    _atom_site_aniso_U_11
    _atom_site_aniso_U_22
    _atom_site_aniso_U_33
    _atom_site_aniso_U_12
    _atom_site_aniso_U_13
    _atom_site_aniso_U_23
    Er1 0.0131(2) 0.0219(2) 0.0184(2) 0.0064(2) 0.0031(2) 0.0079(2)
    Cl4A 0.092(3) 0.105(3) 0.061(2) 0.055(2) 0.052(2) 0.063(2)
    Cl4B 0.0548(18) 0.0484(17) 0.0474(18) 0.0099(14) -0.0065(14) -0.0183(14)
    Cl4C 0.0525(17) 0.0285(13) 0.0578(18) -0.0038(12) 0.0126(13) 0.0231(12)
    S1 0.0227(11) 0.0357(13) 0.0211(11) 0.0059(9) 0.0017(8) 0.0105(9)
    O11 0.031(3) 0.031(3) 0.026(4) 0.016(3) 0.002(3) 0.009(3)
    O11A 0.017(3) 0.035(4) 0.025(3) 0.010(3) 0.005(2) 0.012(3)
    O11B 0.016(3) 0.033(3) 0.028(3) 0.005(3) 0.004(2) 0.012(3)
    O11C 0.016(3) 0.035(4) 0.028(4) 0.000(3) 0.005(3) 0.012(3)
    O12A 0.021(3) 0.035(3) 0.028(3) 0.008(3) 0.006(3) 0.018(3)
    O12B 0.020(3) 0.026(3) 0.027(3) 0.010(3) 0.008(2) 0.009(3)
    O12C 0.015(3) 0.017(3) 0.034(4) 0.005(2) 0.001(2) 0.007(3)
    O31A 0.048(6) 0.135(10) 0.064(7) 0.021(6) -0.010(5) 0.057(7)
    O31B 0.017(4) 0.158(13) 0.111(10) -0.001(6) 0.005(5) -0.052(9)
    O31C 0.094(9) 0.168(13) 0.041(6) -0.061(9) -0.002(6) 0.035(7)
    O32A 0.106(8) 0.081(7) 0.034(5) 0.026(6) -0.011(5) 0.025(5)
    O32B 0.039(6) 0.176(15) 0.154(14) 0.001(8) -0.016(7) -0.092(12)
    O32C 0.051(6) 0.119(9) 0.081(7) 0.017(6) 0.039(5) 0.064(7)
    N3A 0.060(7) 0.058(6) 0.033(6) 0.020(5) -0.009(5) 0.022(5)
    N3B 0.032(5) 0.055(6) 0.046(6) 0.008(5) -0.006(4) 0.004(5)
    N3C 0.059(6) 0.035(5) 0.034(5) -0.001(4) 0.015(5) 0.014(4)
    C1A 0.022(4) 0.027(4) 0.020(4) 0.005(4) 0.005(3) 0.010(4)
    C1B 0.017(4) 0.027(4) 0.023(5) 0.005(3) 0.002(3) 0.007(4)
    C1C 0.017(4) 0.026(4) 0.025(5) 0.004(3) 0.005(3) 0.010(4)
    C2A 0.021(4) 0.032(5) 0.020(4) 0.006(4) 0.002(3) 0.009(4)
    C2B 0.022(5) 0.033(5) 0.027(5) 0.008(4) 0.000(4) 0.007(4)
    C2C 0.015(4) 0.028(5) 0.030(5) 0.001(3) 0.003(3) 0.015(4)
    C3A 0.044(6) 0.036(5) 0.028(5) 0.012(5) 0.000(4) 0.014(4)
    C3B 0.022(5) 0.032(5) 0.035(6) -0.003(4) 0.001(4) 0.007(4)
    C3C 0.021(5) 0.047(6) 0.031(5) 0.013(4) 0.010(4) 0.020(5)
    C4A 0.050(6) 0.047(6) 0.030(5) 0.018(5) 0.021(5) 0.023(5)
    C4B 0.038(6) 0.034(5) 0.030(5) 0.003(4) 0.006(4) 0.007(4)
    C4C 0.025(5) 0.023(5) 0.042(6) -0.004(4) 0.001(4) 0.022(4)
    C5A 0.031(5) 0.050(6) 0.046(7) 0.014(5) 0.020(5) 0.027(5)
    C5B 0.033(5) 0.034(5) 0.036(6) 0.013(4) 0.010(4) 0.004(4)
    C5C 0.041(6) 0.020(4) 0.041(6) 0.008(4) 0.005(5) 0.014(4)
    C6A 0.015(4) 0.045(6) 0.042(6) 0.007(4) 0.007(4) 0.018(5)
    C6B 0.027(5) 0.031(5) 0.026(5) 0.012(4) 0.009(4) 0.008(4)
    C6C 0.029(5) 0.019(4) 0.031(5) 0.002(4) 0.010(4) 0.011(4)
    C11 0.028(5) 0.069(8) 0.023(5) 0.014(5) 0.007(4) 0.014(5)
    C11A 0.016(4) 0.024(4) 0.016(4) 0.001(3) 0.005(3) 0.009(3)
    C11B 0.010(4) 0.021(4) 0.027(5) 0.007(3) 0.004(3) 0.012(3)
    C11C 0.008(4) 0.029(5) 0.028(5) 0.006(3) -0.002(3) 0.016(4)
    C12 0.021(5) 0.048(6) 0.034(6) 0.002(4) 0.006(4) 0.014(5)
_geom_special_details
;
Bond distances, angles <i>etc</i>. have been calculated using the rounded
fractional coordinates. All su's are estimated from the variances of the
(full) variance-covariance matrix. The cell e.s.d.'s are taken into account in
the estimation of distances, angles and torsion angles
;
loop_
    _geom_bond_atom_site_label_1
    _geom_bond_atom_site_label_2
    _geom_bond_site_symmetry_1
    _geom_bond_site_symmetry_2
    _geom_bond_distance
    _geom_bond_publ_flag
    Er1 O11 . . 2.306(7) yes
    Er1 O11C . . 2.312(8) yes
    Er1 O12A . . 2.317(7) yes
    Er1 O12B . . 2.239(6) yes
    Er1 O12C . 2_566 2.287(6) yes
    Er1 O11A . 2_666 2.300(6) yes
    Er1 O11B . 2_666 2.348(6) yes
    Cl4A C4A . . 1.729(13) no
    Cl4B C4B . . 1.714(11) no
    Cl4C C4C . . 1.730(11) no
    S1 O11 . . 1.514(8) no
    S1 C11 . . 1.785(10) no
    S1 C12 . . 1.772(11) no
    O11A C11A . . 1.274(11) no
    O11B C11B . . 1.255(10) no
    O11C C11C . . 1.255(11) no
    O12A C11A . . 1.250(10) no
    O12B C11B . . 1.249(10) no
    O12C C11C . . 1.271(12) no
    O31A N3A . . 1.206(17) no
    O31B N3B . . 1.151(16) no
    O31C N3C . . 1.191(16) no
    O32A N3A . . 1.229(14) no
    O32B N3B . . 1.13(2) no
    O32C N3C . . 1.188(15) no
    N3A C3A . . 1.480(16) no
    N3B C3B . . 1.474(14) no
    N3C C3C . . 1.481(14) no
    C1A C2A . . 1.380(13) no
    C1A C6A . . 1.386(14) no
    C1A C11A . . 1.524(13) no
    C1B C2B . . 1.369(13) no
    C1B C6B . . 1.419(14) no
    C1B C11B . . 1.496(13) no
    C1C C2C . . 1.398(13) no
    C1C C6C . . 1.387(14) no
    C1C C11C . . 1.507(14) no
    C2A C3A . . 1.386(14) no
    C2B C3B . . 1.390(15) no
    C2C C3C . . 1.354(16) no
    C3A C4A . . 1.361(17) no
    C3B C4B . . 1.383(15) no
    C3C C4C . . 1.391(15) no
    C4A C5A . . 1.396(16) no
    C4B C5B . . 1.391(15) no
    C4C C5C . . 1.367(15) no
    C5A C6A . . 1.368(16) no
    C5B C6B . . 1.394(15) no
    C5C C6C . . 1.391(15) no
    C2A H2A . . 0.9500 no
    C2B H2B . . 0.9500 no
    C2C H2C . . 0.9500 no
    C5A H5A . . 0.9500 no
    C5B H5B . . 0.9500 no
    C5C H5C . . 0.9500 no
    C6A H6A . . 0.9500 no
    C6B H6B . . 0.9500 no
    C6C H6C . . 0.9500 no
    C11 H111 . . 0.9800 no
    C11 H112 . . 0.9800 no
    C11 H113 . . 0.9800 no
    C12 H121 . . 0.9800 no
    C12 H122 . . 0.9800 no
    C12 H123 . . 0.9800 no
loop_
    _geom_angle_atom_site_label_1
    _geom_angle_atom_site_label_2
    _geom_angle_atom_site_label_3
    _geom_angle_site_symmetry_1
    _geom_angle_site_symmetry_2
    _geom_angle_site_symmetry_3
    _geom_angle
    _geom_angle_publ_flag
    O11 Er1 O11C . . . 72.5(3) no
    O11 Er1 O12A . . . 74.7(2) no
    O11 Er1 O12B . . . 80.6(2) no
    O11 Er1 O12C . . 2_566 77.0(3) no
    O11 Er1 O11A . . 2_666 140.9(3) no
    O11 Er1 O11B . . 2_666 143.3(2) no
    O11C Er1 O12A . . . 145.4(2) no
    O11C Er1 O12B . . . 84.1(2) no
    O11C Er1 O12C . . 2_566 94.7(2) no
    O11A Er1 O11C 2_666 . . 73.9(2) no
    O11B Er1 O11C 2_666 . . 130.3(2) no
    O12A Er1 O12B . . . 80.0(2) no
    O12A Er1 O12C . . 2_566 88.4(2) no
    O11A Er1 O12A 2_666 . . 130.5(2) no
    O11B Er1 O12A 2_666 . . 83.5(2) no
    O12B Er1 O12C . . 2_566 156.8(2) no
    O11A Er1 O12B 2_666 . . 76.7(2) no
    O11B Er1 O12B 2_666 . . 124.6(2) no
    O11A Er1 O12C 2_666 . 2_566 125.3(2) no
    O11B Er1 O12C 2_666 . 2_566 73.2(2) no
    O11A Er1 O11B 2_666 . 2_666 75.2(2) no
    O11 S1 C11 . . . 103.9(5) no
    O11 S1 C12 . . . 106.0(5) no
    C11 S1 C12 . . . 99.3(5) no
    Er1 O11 S1 . . . 133.1(4) no
    Er1 O11A C11A 2_666 . . 140.3(6) no
    Er1 O11B C11B 2_666 . . 110.9(5) no
    Er1 O11C C11C . . . 113.9(6) no
    Er1 O12A C11A . . . 132.8(6) no
    Er1 O12B C11B . . . 172.3(6) no
    Er1 O12C C11C 2_566 . . 128.2(6) no
    O31A N3A O32A . . . 124.3(12) no
    O31A N3A C3A . . . 118.5(10) no
    O32A N3A C3A . . . 117.1(12) no
    O31B N3B O32B . . . 118.3(13) no
    O31B N3B C3B . . . 120.3(12) no
    O32B N3B C3B . . . 121.2(11) no
    O31C N3C O32C . . . 124.1(12) no
    O31C N3C C3C . . . 116.7(11) no
    O32C N3C C3C . . . 119.2(10) no
    C2A C1A C6A . . . 119.6(9) no
    C2A C1A C11A . . . 120.3(8) no
    C6A C1A C11A . . . 120.1(8) no
    C2B C1B C6B . . . 119.5(9) no
    C2B C1B C11B . . . 121.6(8) no
    C6B C1B C11B . . . 118.9(8) no
    C2C C1C C6C . . . 119.0(9) no
    C2C C1C C11C . . . 120.7(8) no
    C6C C1C C11C . . . 120.3(8) no
    C1A C2A C3A . . . 119.6(9) no
    C1B C2B C3B . . . 120.6(9) no
    C1C C2C C3C . . . 119.8(9) no
    N3A C3A C2A . . . 115.0(10) no
    N3A C3A C4A . . . 123.6(10) no
    C2A C3A C4A . . . 121.4(10) no
    N3B C3B C2B . . . 116.5(9) no
    N3B C3B C4B . . . 122.7(10) no
    C2B C3B C4B . . . 120.7(9) no
    N3C C3C C2C . . . 117.7(9) no
    N3C C3C C4C . . . 120.7(10) no
    C2C C3C C4C . . . 121.5(9) no
    Cl4A C4A C3A . . . 124.2(9) no
    Cl4A C4A C5A . . . 117.3(9) no
    C3A C4A C5A . . . 118.5(11) no
    Cl4B C4B C3B . . . 124.4(8) no
    Cl4B C4B C5B . . . 116.3(8) no
    C3B C4B C5B . . . 119.3(10) no
    Cl4C C4C C3C . . . 121.1(8) no
    Cl4C C4C C5C . . . 119.7(9) no
    C3C C4C C5C . . . 119.2(10) no
    C4A C5A C6A . . . 121.0(10) no
    C4B C5B C6B . . . 120.5(10) no
    C4C C5C C6C . . . 120.1(10) no
    C1A C6A C5A . . . 119.9(9) no
    C1B C6B C5B . . . 119.3(9) no
    C1C C6C C5C . . . 120.3(9) no
    O11A C11A O12A . . . 127.7(8) no
    O11A C11A C1A . . . 116.0(7) no
    O12A C11A C1A . . . 116.3(8) no
    O11B C11B O12B . . . 121.6(8) no
    O11B C11B C1B . . . 119.8(8) no
    O12B C11B C1B . . . 118.6(8) no
    O11C C11C O12C . . . 123.6(9) no
    O11C C11C C1C . . . 118.1(8) no
    O12C C11C C1C . . . 118.3(8) no
    C1A C2A H2A . . . 120.00 no
    C3A C2A H2A . . . 120.00 no
    C1B C2B H2B . . . 120.00 no
    C3B C2B H2B . . . 120.00 no
    C1C C2C H2C . . . 120.00 no
    C3C C2C H2C . . . 120.00 no
    C4A C5A H5A . . . 119.00 no
    C6A C5A H5A . . . 120.00 no
    C4B C5B H5B . . . 120.00 no
    C6B C5B H5B . . . 120.00 no
    C4C C5C H5C . . . 120.00 no
    C6C C5C H5C . . . 120.00 no
    C1A C6A H6A . . . 120.00 no
    C5A C6A H6A . . . 120.00 no
    C1B C6B H6B . . . 120.00 no
    C5B C6B H6B . . . 120.00 no
    C1C C6C H6C . . . 120.00 no
    C5C C6C H6C . . . 120.00 no
    S1 C11 H111 . . . 109.00 no
    S1 C11 H112 . . . 109.00 no
    S1 C11 H113 . . . 109.00 no
    H111 C11 H112 . . . 109.00 no
    H111 C11 H113 . . . 110.00 no
    H112 C11 H113 . . . 110.00 no
    S1 C12 H121 . . . 109.00 no
    S1 C12 H122 . . . 109.00 no
    S1 C12 H123 . . . 109.00 no
    H121 C12 H122 . . . 110.00 no
    H121 C12 H123 . . . 109.00 no
    H122 C12 H123 . . . 109.00 no
loop_
    _geom_torsion_atom_site_label_1
    _geom_torsion_atom_site_label_2
    _geom_torsion_atom_site_label_3
    _geom_torsion_atom_site_label_4
    _geom_torsion_site_symmetry_1
    _geom_torsion_site_symmetry_2
    _geom_torsion_site_symmetry_3
    _geom_torsion_site_symmetry_4
    _geom_torsion
    _geom_torsion_publ_flag
    O11C Er1 O11 S1 . . . . 123.8(6) no
    O12A Er1 O11 S1 . . . . -67.4(6) no
    O12B Er1 O11 S1 . . . . -149.5(6) no
    O12C Er1 O11 S1 2_566 . . . 24.6(5) no
    O11A Er1 O11 S1 2_666 . . . 155.6(4) no
    O11B Er1 O11 S1 2_666 . . . -11.7(8) no
    O11 Er1 O11C C11C . . . . -136.0(7) no
    O12A Er1 O11C C11C . . . . -155.2(6) no
    O12B Er1 O11C C11C . . . . 142.1(6) no
    O12C Er1 O11C C11C 2_566 . . . -61.2(6) no
    O11A Er1 O11C C11C 2_666 . . . 64.2(6) no
    O11B Er1 O11C C11C 2_666 . . . 10.6(7) no
    O11 Er1 O12A C11A . . . . -102.6(8) no
    O11C Er1 O12A C11A . . . . -83.6(8) no
    O12B Er1 O12A C11A . . . . -19.8(7) no
    O12C Er1 O12A C11A 2_566 . . . -179.6(8) no
    O11A Er1 O12A C11A 2_666 . . . 43.0(8) no
    O11B Er1 O12A C11A 2_666 . . . 107.2(8) no
    O11 Er1 O12C C11C . . 2_566 2_566 -162.8(8) no
    O11C Er1 O12C C11C . . 2_566 2_566 126.4(8) no
    O12A Er1 O12C C11C . . 2_566 2_566 -88.1(8) no
    O12B Er1 O12C C11C . . 2_566 2_566 -147.7(7) no
    O11 Er1 O11A C11A . . 2_666 2_666 85.7(10) no
    O11C Er1 O11A C11A . . 2_666 2_666 117.2(10) no
    O12A Er1 O11A C11A . . 2_666 2_666 -34.5(11) no
    O12B Er1 O11A C11A . . 2_666 2_666 29.6(9) no
    O11 Er1 O11B C11B . . 2_666 2_666 -118.1(6) no
    O11C Er1 O11B C11B . . 2_666 2_666 123.2(6) no
    O12A Er1 O11B C11B . . 2_666 2_666 -64.8(6) no
    O12B Er1 O11B C11B . . 2_666 2_666 8.3(7) no
    C11 S1 O11 Er1 . . . . 154.8(6) no
    C12 S1 O11 Er1 . . . . -101.1(6) no
    Er1 O11A C11A O12A 2_666 . . . -5.6(16) no
    Er1 O11A C11A C1A 2_666 . . . 175.9(7) no
    Er1 O11B C11B O12B 2_666 . . . -0.5(11) no
    Er1 O11B C11B C1B 2_666 . . . 178.3(7) no
    Er1 O11C C11C O12C . . . . 14.1(11) no
    Er1 O11C C11C C1C . . . . -164.6(6) no
    Er1 O12A C11A O11A . . . . -27.7(14) no
    Er1 O12A C11A C1A . . . . 150.8(6) no
    Er1 O12C C11C O11C 2_566 . . . 95.6(9) no
    Er1 O12C C11C C1C 2_566 . . . -85.7(9) no
    O32A N3A C3A C2A . . . . -150.4(12) no
    O31A N3A C3A C4A . . . . -154.6(14) no
    O32A N3A C3A C4A . . . . 27.9(18) no
    O31A N3A C3A C2A . . . . 27.2(17) no
    O32B N3B C3B C4B . . . . -5(2) no
    O31B N3B C3B C2B . . . . -0.8(19) no
    O31B N3B C3B C4B . . . . -179.9(14) no
    O32B N3B C3B C2B . . . . 174.1(16) no
    O32C N3C C3C C4C . . . . -62.2(16) no
    O31C N3C C3C C4C . . . . 119.4(14) no
    O32C N3C C3C C2C . . . . 120.3(13) no
    O31C N3C C3C C2C . . . . -58.0(16) no
    C6A C1A C11A O11A . . . . -20.4(13) no
    C2A C1A C11A O11A . . . . 158.7(9) no
    C2A C1A C11A O12A . . . . -20.0(13) no
    C2A C1A C6A C5A . . . . -0.8(16) no
    C11A C1A C6A C5A . . . . 178.3(10) no
    C11A C1A C2A C3A . . . . -175.0(9) no
    C6A C1A C2A C3A . . . . 4.1(15) no
    C6A C1A C11A O12A . . . . 160.9(9) no
    C2B C1B C11B O12B . . . . -4.0(14) no
    C2B C1B C11B O11B . . . . 177.2(9) no
    C6B C1B C11B O11B . . . . -4.2(14) no
    C11B C1B C6B C5B . . . . -177.4(9) no
    C2B C1B C6B C5B . . . . 1.2(15) no
    C6B C1B C2B C3B . . . . 0.5(16) no
    C11B C1B C2B C3B . . . . 179.1(10) no
    C6B C1B C11B O12B . . . . 174.7(9) no
    C6C C1C C11C O11C . . . . -18.6(13) no
    C2C C1C C11C O11C . . . . 160.3(8) no
    C2C C1C C11C O12C . . . . -18.5(12) no
    C11C C1C C2C C3C . . . . -179.3(9) no
    C6C C1C C11C O12C . . . . 162.7(9) no
    C2C C1C C6C C5C . . . . 1.5(14) no
    C6C C1C C2C C3C . . . . -0.5(14) no
    C11C C1C C6C C5C . . . . -179.6(9) no
    C1A C2A C3A C4A . . . . -5.3(17) no
    C1A C2A C3A N3A . . . . 173.0(10) no
    C1B C2B C3B C4B . . . . -3.0(17) no
    C1B C2B C3B N3B . . . . 177.8(10) no
    C1C C2C C3C N3C . . . . 177.0(9) no
    C1C C2C C3C C4C . . . . -0.4(15) no
    C2A C3A C4A Cl4A . . . . -174.7(9) no
    C2A C3A C4A C5A . . . . 2.9(18) no
    N3A C3A C4A C5A . . . . -175.2(11) no
    N3A C3A C4A Cl4A . . . . 7.2(18) no
    N3B C3B C4B C5B . . . . -177.1(11) no
    C2B C3B C4B Cl4B . . . . -178.6(9) no
    C2B C3B C4B C5B . . . . 3.8(17) no
    N3B C3B C4B Cl4B . . . . 0.6(17) no
    N3C C3C C4C Cl4C . . . . 1.6(14) no
    N3C C3C C4C C5C . . . . -177.1(10) no
    C2C C3C C4C Cl4C . . . . 178.9(8) no
    C2C C3C C4C C5C . . . . 0.2(15) no
    Cl4A C4A C5A C6A . . . . 178.2(10) no
    C3A C4A C5A C6A . . . . 0.5(19) no
    Cl4B C4B C5B C6B . . . . -179.9(9) no
    C3B C4B C5B C6B . . . . -2.0(17) no
    Cl4C C4C C5C C6C . . . . -177.9(8) no
    C3C C4C C5C C6C . . . . 0.9(16) no
    C4A C5A C6A C1A . . . . -1.5(18) no
    C4B C5B C6B C1B . . . . -0.5(16) no
    C4C C5C C6C C1C . . . . -1.7(16) no
loop_
    _geom_hbond_atom_site_label_D
    _geom_hbond_atom_site_label_H
    _geom_hbond_atom_site_label_A
    _geom_hbond_site_symmetry_A
    _geom_hbond_distance_DH
    _geom_hbond_distance_HA
    _geom_hbond_distance_DA
    _geom_hbond_angle_DHA
    _geom_hbond_publ_flag
    C2A H2A S1 . 0.95 2.86 3.743(10) 155 yes
    C2B H2B O11 . 0.95 2.56 3.298(13) 135 yes
    C11 H111 Cl4A 2_665 0.98 2.79 3.486(11) 129 yes
    C12 H123 O32A 2_565 0.98 2.44 3.376(15) 158 yes
_iucr_refine_instructions_details
;
TITL gs15gs1 in P-1
CELL  0.71073   8.2408  12.4040  15.3409  111.443   98.063   96.684
ZERR     2.00   0.0003   0.0008   0.0010    0.006    0.004    0.004
LATT   1
SFAC  C    H    N    O    CL   ER   S
UNIT  46   24   6    24   6    2    2
MERG   2
OMIT    -4.00  52.00
FMAP   2
PLAN   10
BOND   $H
ACTA
L.S.   10
TEMP   -73.00
WGHT    0.124300
FVAR       2.41084
ER1   6    0.249493    0.484428    0.460917    11.00000    0.01307    0.02195 =
         0.01843    0.00794    0.00306    0.00636
S1    7    0.034185    0.438624    0.231840    11.00000    0.02266    0.03569 =
         0.02107    0.01051    0.00168    0.00586
O11   4    0.134874    0.397185    0.299887    11.00000    0.03050    0.03096 =
         0.02600    0.00888    0.00153    0.01623
C11   1    0.074151    0.352629    0.117834    11.00000    0.02784    0.06944 =
         0.02312    0.01434    0.00730    0.01416
AFIX  33
H111  2    0.189190    0.378761    0.114523    11.00000   -1.50000
H112  2   -0.002762    0.362487    0.067604    11.00000   -1.50000
H113  2    0.057973    0.269411    0.108767    11.00000   -1.50000
AFIX   0
C12   1   -0.176127    0.373237    0.216797    11.00000    0.02080    0.04796 =
         0.03384    0.01356    0.00597    0.00239
AFIX  33
H121  2   -0.217674    0.411400    0.275313    11.00000   -1.50000
H122  2   -0.183229    0.289123    0.203493    11.00000   -1.50000
H123  2   -0.243815    0.383019    0.163265    11.00000   -1.50000
AFIX   0
C1A   1    0.561685    0.622171    0.285623    11.00000    0.02198    0.02732 =
         0.01990    0.01034    0.00485    0.00453
C2A   1    0.424808    0.614441    0.219033    11.00000    0.02127    0.03247 =
         0.02011    0.00921    0.00210    0.00584
AFIX  43
H2A   2    0.315422    0.594923    0.228373    11.00000   -1.20000
AFIX   0
C3A   1    0.447998    0.635345    0.138423    11.00000    0.04360    0.03608 =
         0.02842    0.01400    0.00029    0.01233
C4A   1    0.602651    0.672486    0.127040    11.00000    0.05039    0.04654 =
         0.02969    0.02289    0.02093    0.01821
C5A   1    0.739950    0.684181    0.196584    11.00000    0.03063    0.05023 =
         0.04642    0.02734    0.01959    0.01414
AFIX  43
H5A   2    0.848673    0.710567    0.189894    11.00000   -1.20000
AFIX   0
C6A   1    0.720193    0.658192    0.274243    11.00000    0.01462    0.04548 =
         0.04206    0.01840    0.00689    0.00660
AFIX  43
H6A   2    0.814918    0.664822    0.320261    11.00000   -1.20000
AFIX   0
C11A  1    0.539060    0.589705    0.370379    11.00000    0.01614    0.02385 =
         0.01602    0.00882    0.00479    0.00065
O11A  4    0.665948    0.563300    0.410456    11.00000    0.01712    0.03536 =
         0.02509    0.01185    0.00507    0.01018
N3A   3    0.294154    0.610807    0.066382    11.00000    0.06049    0.05849 =
         0.03280    0.02249   -0.00892    0.01953
O31A  4    0.163408    0.618501    0.092926    11.00000    0.04833    0.13532 =
         0.06439    0.05676   -0.01032    0.02148
O32A  4    0.308480    0.579784   -0.017507    11.00000    0.10598    0.08100 =
         0.03397    0.02535   -0.01119    0.02554
CL4A  5    0.640839    0.711568    0.033526    11.00000    0.09228    0.10536 =
         0.06076    0.06300    0.05184    0.05477
O12A  4    0.397805    0.589919    0.391240    11.00000    0.02059    0.03484 =
         0.02777    0.01848    0.00621    0.00815
C1B   1    0.467243    0.194929    0.287877    11.00000    0.01692    0.02660 =
         0.02290    0.00744    0.00248    0.00472
C2B   1    0.299612    0.157117    0.252940    11.00000    0.02154    0.03343 =
         0.02715    0.00668    0.00041    0.00768
AFIX  43
H2B   2    0.223199    0.201262    0.284480    11.00000   -1.20000
AFIX   0
C3B   1    0.240116    0.054705    0.171722    11.00000    0.02203    0.03209 =
         0.03493    0.00745    0.00127   -0.00264
C4B   1    0.348984   -0.008149    0.122090    11.00000    0.03775    0.03446 =
         0.02986    0.00691    0.00619    0.00328
C5B   1    0.519705    0.028338    0.157368    11.00000    0.03286    0.03386 =
         0.03572    0.00391    0.00998    0.01328
AFIX  43
H5B   2    0.595155   -0.015763    0.124753    11.00000   -1.20000
AFIX   0
C6B   1    0.580892    0.129095    0.240191    11.00000    0.02731    0.03094 =
         0.02597    0.00784    0.00885    0.01153
AFIX  43
H6B   2    0.697464    0.153420    0.264447    11.00000   -1.20000
AFIX   0
C11B  1    0.534177    0.305658    0.374344    11.00000    0.00982    0.02124 =
         0.02743    0.01184    0.00446    0.00708
O11B  4    0.688260    0.335206    0.406635    11.00000    0.01599    0.03274 =
         0.02821    0.01177    0.00411    0.00463
O12B  4    0.434210    0.367879    0.411660    11.00000    0.01964    0.02631 =
         0.02684    0.00904    0.00841    0.01031
O32B  4   -0.001783   -0.058256    0.072466    11.00000    0.03905    0.17581 =
         0.15437   -0.09162   -0.01604    0.00073
O31B  4   -0.028384    0.074140    0.185246    11.00000    0.01697    0.15818 =
         0.11059   -0.05158    0.00485   -0.00084
N3B   3    0.057535    0.018989    0.141708    11.00000    0.03159    0.05483 =
         0.04588    0.00416   -0.00644    0.00756
CL4B  5    0.288691   -0.133389    0.020007    11.00000    0.05484    0.04843 =
         0.04743   -0.01830   -0.00649    0.00992
C1C   1   -0.097392    0.207528    0.500533    11.00000    0.01656    0.02582 =
         0.02541    0.00965    0.00536    0.00437
C2C   1   -0.156001    0.209945    0.582342    11.00000    0.01539    0.02768 =
         0.02956    0.01497    0.00275    0.00115
AFIX  43
H2C   2   -0.144419    0.282528    0.635253    11.00000   -1.20000
AFIX   0
C3C   1   -0.229343    0.108487    0.585932    11.00000    0.02111    0.04667 =
         0.03148    0.02008    0.00977    0.01266
C4C   1   -0.249066    0.000864    0.509481    11.00000    0.02514    0.02300 =
         0.04163    0.02157    0.00075   -0.00381
C5C   1   -0.192760   -0.002559    0.428979    11.00000    0.04138    0.01958 =
         0.04105    0.01359    0.00528    0.00832
AFIX  43
H5C   2   -0.207055   -0.075411    0.375993    11.00000   -1.20000
AFIX   0
C6C   1   -0.114655    0.100268    0.424454    11.00000    0.02884    0.01949 =
         0.03126    0.01051    0.01011    0.00205
AFIX  43
H6C   2   -0.072924    0.097120    0.369071    11.00000   -1.20000
AFIX   0
C11C  1   -0.013672    0.319053    0.495371    11.00000    0.00839    0.02867 =
         0.02777    0.01636   -0.00161    0.00633
O32C  4   -0.424361    0.084312    0.674515    11.00000    0.05116    0.11885 =
         0.08115    0.06411    0.03929    0.01670
O11C  4    0.076844    0.310198    0.434657    11.00000    0.01627    0.03475 =
         0.02786    0.01174    0.00466    0.00027
O12C  4   -0.036127    0.416997    0.553753    11.00000    0.01457    0.01684 =
         0.03395    0.00715    0.00057    0.00524
CL4C  5   -0.339855   -0.128286    0.515773    11.00000    0.05254    0.02847 =
         0.05775    0.02312    0.01260   -0.00376
N3C   3   -0.281566    0.114873    0.675900    11.00000    0.05940    0.03479 =
         0.03393    0.01436    0.01522   -0.00102
O31C  4   -0.175660    0.153684    0.746348    11.00000    0.09372    0.16800 =
         0.04064    0.03520   -0.00240   -0.06116
HKLF 4
REM  gs15gs1 in P-1
REM R1 =  0.0666 for   4814 Fo > 4sig(Fo)  and  0.0761 for all   5566 data
REM    397 parameters refined using      0 restraints
END
WGHT      0.1243      0.0000
REM Highest difference peak  6.834,  deepest hole -2.408,  1-sigma level  0.327
Q1    1   0.2747  0.5631  0.4718  11.00000  0.05    6.83
Q2    1   0.2189  0.4016  0.4431  11.00000  0.05    6.31
Q3    1   0.2135  0.4426  0.3979  11.00000  0.05    5.06
Q4    1   0.2829  0.5255  0.5245  11.00000  0.05    5.05
Q5    1   0.2813  0.6377  0.4585  11.00000  0.05    1.80
Q6    1  -0.3076 -0.0590  0.5131  11.00000  0.05    1.72
Q7    1   0.2214  0.3427  0.4790  11.00000  0.05    1.63
Q8    1   0.0068  0.3380  0.2262  11.00000  0.05    1.59
Q9    1   0.7326  0.4545  0.3929  11.00000  0.05    1.55
Q10   1   0.7151  0.3848  0.4159  11.00000  0.05    1.53
;
