# Supplementary material for: Crystal structures of two erbium(III) complexes with 4-amino­benzoic acid and 4-chloro-3-nitro­benzoic acid
Source: Acta Crystallogr E Crystallogr Commun. 2015 Nov 7;71(Pt 12):1457–61. doi: 10.1107/S2056989015020319 (PMC4719813; doi:10.1107/S2056989015020319)
Supplement: Supplementary file 2 [file e-71-01457-Isup2.hkl]

# 
# h,k,l, Fc-squared, Fo-squared, sigma(Fo-squared) and status flag 
# 
data_I
_shelx_title ' gs14gs22 ERPABA' 
_shelx_refln_list_code          4 
_shelx_F_calc_maximum      227.73 
_exptl_crystal_F_000       622.00 
_reflns_d_resolution_high  0.8107 
 
loop_ 
 _symmetry_equiv_pos_as_xyz 
 'x, y, z' 
 '-x, -y, -z' 
 
_cell_length_a     9.0332 
_cell_length_b    10.9363 
_cell_length_c    12.6194 
_cell_angle_alpha  89.015 
_cell_angle_beta   72.105 
_cell_angle_gamma  74.814 
 
_shelx_F_squared_multiplier     1.000 
 
loop_ 
 _refln_index_h 
 _refln_index_k 
 _refln_index_l 
 _refln_F_squared_calc 
 _refln_F_squared_meas 
 _refln_F_squared_sigma 
 _refln_observed_status 
   2   0   0     4068.93     4230.06     90.00 o 
   3   0   0     2684.30     2677.54     71.05 o 
   4   0   0    13877.70    13839.31    271.48 o 
   5   0   0     3459.24     3517.83    161.59 o 
   6   0   0     2964.66     2818.79    116.43 o 
   7   0   0     6626.20     6474.55    279.89 o 
   8   0   0     1549.32     1593.35    133.06 o 
   9   0   0       54.74       52.60     28.09 o 
  10   0   0     2231.76     2396.66    188.87 o 
  -9   1   0       74.12       33.85     23.58 o 
  -8   1   0     2548.48     2228.22    163.67 o 
  -7   1   0     2648.24     2331.21    157.36 o 
  -6   1   0     2172.38     2182.64    140.73 o 
  -5   1   0      385.90      338.22     45.36 o 
  -4   1   0    10311.46    10438.73    222.53 o 
  -3   1   0     9829.95    10044.40    205.74 o 
  -2   1   0       71.02      107.65     18.67 o 
  -1   1   0    13489.69    14646.98    372.27 o 
   2   1   0     1896.35     2020.56     48.68 o 
   3   1   0     1365.06     1249.73     38.28 o 
   4   1   0     7483.09     6823.01    356.37 o 
   5   1   0     1703.59     1773.24    107.26 o 
   6   1   0     1685.47     1705.53    114.99 o 
   7   1   0     5324.13     5234.91    239.37 o 
   8   1   0     1132.98     1041.96    103.72 o 
   9   1   0       13.47        3.13     16.89 o 
  10   1   0     1151.63     1311.38    104.53 o 
  -9   2   0       55.38       77.70     33.83 o 
  -8   2   0      805.39      824.26    100.58 o 
  -7   2   0     4829.78     4425.35    234.36 o 
  -6   2   0     3618.08     3557.72    191.88 o 
  -5   2   0      385.60      334.62     49.44 o 
  -4   2   0     6882.48     6824.67    252.92 o 
  -3   2   0    22209.51    22783.10    616.18 o 
  -2   2   0     1657.15     1547.11     80.41 o 
  -1   2   0     6420.65     6958.76    203.61 o 
   0   2   0    13380.05    13750.57    345.74 o 
   1   2   0     9252.79     9423.18    150.84 o 
   2   2   0     1215.02     1264.17     61.41 o 
   3   2   0    11552.70    11720.52    234.98 o 
   4   2   0    13329.68    12995.73    292.49 o 
   5   2   0      975.22      886.54     65.15 o 
   6   2   0     1513.64     1607.85     85.04 o 
   7   2   0     9934.57     9990.19    274.69 o 
   8   2   0     1841.08     1807.25    105.78 o 
   9   2   0        2.26      -22.31     15.69 o 
  10   2   0      810.44      798.53    113.03 o 
  -9   3   0      166.58      190.62     56.30 o 
  -8   3   0     1210.33     1244.18    126.49 o 
  -7   3   0     5902.23     5945.58    285.67 o 
  -6   3   0     2172.95     1987.88    141.90 o 
  -5   3   0        8.21       12.51     12.56 o 
  -4   3   0     7681.61     7878.72    287.95 o 
  -3   3   0    11014.37    11047.06    348.28 o 
  -2   3   0     2797.83     2534.88    116.26 o 
  -1   3   0      348.43      399.98     36.24 o 
   0   3   0     3466.06     3514.19    117.93 o 
   1   3   0     3144.94     3168.41     65.28 o 
   2   3   0      502.14      508.94     24.36 o 
   3   3   0    12515.73    12097.71    351.35 o 
   4   3   0    12147.07    11796.76    249.60 o 
   5   3   0     1144.95     1121.75     41.09 o 
   6   3   0      952.76      911.27     60.91 o 
   7   3   0     4939.96     4971.32    173.07 o 
   8   3   0     2515.72     2421.09    122.00 o 
   9   3   0       83.50       86.58     24.50 o 
  10   3   0      340.47      282.26     74.64 o 
  -8   4   0      136.94      136.84     42.44 o 
  -7   4   0     1509.21     1413.44    131.49 o 
  -6   4   0     2537.42     2523.63    167.84 o 
  -5   4   0        6.94        3.98     14.79 o 
  -4   4   0     3730.32     3654.74    180.96 o 
  -3   4   0     4558.75     4151.06    182.36 o 
  -2   4   0     4076.14     4146.27    168.95 o 
  -1   4   0      265.83      273.29     33.08 o 
   0   4   0     6486.87     6002.77    190.45 o 
   1   4   0     2552.45     2508.08     60.07 o 
   2   4   0        5.16       12.76      6.78 o 
   3   4   0     8502.83     8389.07    297.43 o 
   4   4   0    13939.12    13642.69    408.12 o 
   5   4   0     2667.19     2525.29    112.38 o 
   6   4   0      866.16      866.13     34.17 o 
   7   4   0     2641.48     2371.58    113.19 o 
   8   4   0     2838.11     2984.01    136.82 o 
   9   4   0       74.77       88.77     41.21 o 
  10   4   0      428.65      487.34     60.51 o 
  -8   5   0      223.45      245.04     60.50 o 
  -7   5   0     2180.47     2279.73    174.85 o 
  -6   5   0     2019.98     1874.52    147.85 o 
  -5   5   0      117.54      108.73     33.06 o 
  -4   5   0     3080.47     3081.90    169.95 o 
  -3   5   0     6284.71     6156.68    246.51 o 
  -2   5   0     4775.93     4746.42    194.88 o 
  -1   5   0     1757.37     1926.51    103.09 o 
   0   5   0    14923.78    15011.60    417.12 o 
   1   5   0     8584.40     8004.84    189.68 o 
   2   5   0     1032.24     1088.20     54.84 o 
   3   5   0     6120.76     6156.69    163.91 o 
   4   5   0     7499.39     6767.82    249.30 o 
   5   5   0     3660.82     3609.87     90.44 o 
   6   5   0       53.21       65.40     12.92 o 
   7   5   0     1005.38      973.56     58.90 o 
   8   5   0     3017.03     3064.76    172.57 o 
   9   5   0      489.37      544.73     95.55 o 
  10   5   0      602.98      614.80     66.96 o 
  -7   6   0     1300.40     1422.17    141.19 o 
  -6   6   0     2435.14     2585.56    182.98 o 
  -5   6   0      179.99      178.48     43.36 o 
  -4   6   0     2617.27     2580.51    161.31 o 
  -3   6   0     6908.12     6482.82    267.05 o 
  -2   6   0     1773.24     1688.52    111.19 o 
  -1   6   0      182.97      205.01     34.19 o 
   0   6   0     6301.72     6153.35    218.73 o 
   1   6   0    19169.33    18904.22    478.05 o 
   2   6   0      458.94      406.58     36.07 o 
   3   6   0     2720.31     2591.94     99.78 o 
   4   6   0     5166.44     4913.14    183.11 o 
   5   6   0     7474.16     7612.08    182.39 o 
   6   6   0       41.21       42.36     12.21 o 
   7   6   0     3570.41     3647.16    103.73 o 
   8   6   0     2209.31     2284.68    116.85 o 
   9   6   0      194.40      191.30     34.86 o 
  10   6   0      184.22      317.92     80.99 o 
  -7   7   0     1267.59     1442.73    149.31 o 
  -6   7   0     1747.02     1690.48    151.94 o 
  -5   7   0      798.91      893.84    102.34 o 
  -4   7   0     2400.64     2262.28    157.12 o 
  -3   7   0     5332.76     5201.01    240.96 o 
  -2   7   0     1966.45     2041.77    130.48 o 
  -1   7   0       45.99       59.25     20.29 o 
   0   7   0     4668.31     4429.21    185.34 o 
   1   7   0    14088.76    13768.06    316.51 o 
   2   7   0      832.57      832.17     56.69 o 
   3   7   0     2254.64     2372.60    150.29 o 
   4   7   0     2767.00     2803.43    124.49 o 
   5   7   0     6316.71     6250.91    198.72 o 
   6   7   0      981.85      947.95     47.77 o 
   7   7   0     2039.50     2107.72     77.24 o 
   8   7   0     2074.68     2075.26    100.22 o 
   9   7   0      910.23     1031.22    140.87 o 
  10   7   0       28.61       38.85     32.60 o 
  -6   8   0     2435.80     2667.87    202.49 o 
  -5   8   0      497.83      565.46     83.51 o 
  -4   8   0     1902.97     1734.44    141.47 o 
  -3   8   0     2923.88     2811.49    175.70 o 
  -2   8   0     4163.03     4171.65    208.27 o 
  -1   8   0        9.32       29.32     16.40 o 
   0   8   0     3809.82     3963.56    229.34 o 
   1   8   0     8611.38     8061.37    350.15 o 
   2   8   0      773.24      785.11     97.31 o 
   3   8   0      524.40      550.48     51.46 o 
   4   8   0     5262.23     5309.19    176.77 o 
   5   8   0     6491.35     6047.08    196.85 o 
   6   8   0       54.79       38.74     16.62 o 
   7   8   0     1650.85     1636.42     85.97 o 
   8   8   0     2907.97     3136.08    173.82 o 
   9   8   0      459.85      449.98     66.99 o 
  -5   9   0      467.38      496.63     85.14 o 
  -4   9   0      602.21      522.84     81.99 o 
  -3   9   0     3142.99     3147.77    195.04 o 
  -2   9   0     2118.91     2258.75    152.99 o 
  -1   9   0      160.74      217.67     41.49 o 
   0   9   0     2332.56     2208.05    170.23 o 
   1   9   0     5654.08     5364.18    185.86 o 
   2   9   0     1212.66     1179.14    114.05 o 
   3   9   0      240.66      241.19     34.75 o 
   4   9   0     3044.59     2934.91    131.05 o 
   5   9   0     2916.94     2877.79    132.50 o 
   6   9   0       60.93       60.78     18.98 o 
   7   9   0     1375.13     1496.60    161.48 o 
   8   9   0     2725.04     2818.84    235.50 o 
   9   9   0      774.29     1004.85    104.01 o 
  -4  10   0      107.43       71.02     32.30 o 
  -3  10   0     2089.33     2065.31    161.96 o 
  -2  10   0     2833.29     2726.88    179.50 o 
  -1  10   0      216.91      252.77     47.83 o 
   0  10   0     1465.27     1553.03     98.60 o 
   1  10   0     4008.48     4019.34    279.97 o 
   2  10   0     2929.55     2695.63    132.48 o 
   3  10   0      302.41      282.37     41.13 o 
   4  10   0     1468.66     1578.87     98.54 o 
   5  10   0     1904.93     1918.30    111.06 o 
   6  10   0      142.90      139.61     35.89 o 
   7  10   0      817.96      751.28    116.07 o 
   8  10   0     2678.98     3004.38    251.24 o 
  -3  11   0     1533.41     1279.39    132.44 o 
  -2  11   0     1717.88     1774.76    149.18 o 
  -1  11   0       94.04      115.13     29.45 o 
   0  11   0     1747.30     1657.13    108.10 o 
   1  11   0     3492.15     3535.37    259.23 o 
   2  11   0      759.01      800.27    150.78 o 
   3  11   0        4.19       10.38     16.99 o 
   4  11   0     2086.52     2124.20    121.97 o 
   5  11   0     3393.34     3252.15    240.90 o 
   6  11   0      102.24       27.37     23.22 o 
   7  11   0     1405.26     1365.08    168.41 o 
   8  11   0     1790.10     1774.87    197.46 o 
  -2  12   0     1523.68     1616.88    121.70 o 
  -1  12   0      295.74      279.27     48.71 o 
   0  12   0      715.18      536.28    113.88 o 
   1  12   0     2837.38     2865.93    157.49 o 
   2  12   0     2183.09     2329.90    138.48 o 
   3  12   0       95.85       78.09     23.35 o 
   4  12   0     3014.85     2974.21    245.00 o 
   5  12   0     2282.46     2111.85    202.45 o 
   6  12   0      854.26      709.99    117.24 o 
   7  12   0       13.27       59.05     47.69 o 
   1  13   0     2603.41     2761.82    271.84 o 
   2  13   0     1616.24     1747.69    126.24 o 
   3  13   0        4.77       32.93     28.97 o 
   4  13   0     1617.72     1507.54    182.44 o 
   5  13   0     1599.75     1428.04    173.46 o 
  -5 -13   1      968.67      973.74    141.53 o 
  -4 -13   1       14.60       83.18     44.51 o 
  -3 -13   1      644.92      577.74     71.93 o 
  -2 -13   1     1695.14     1812.39    129.46 o 
  -1 -13   1      428.56      406.49     60.18 o 
   0 -13   1      123.90      155.77     57.42 o 
  -6 -12   1     1896.38     1617.30    173.11 o 
  -5 -12   1     1889.23     1749.56    181.05 o 
  -4 -12   1       38.37       34.31     18.58 o 
  -3 -12   1      632.77      605.91    132.57 o 
  -2 -12   1     2062.66     2096.60    132.44 o 
  -1 -12   1     1268.34     1128.80    114.74 o 
   0 -12   1       72.32       54.84     34.84 o 
   1 -12   1     2068.79     2114.99    135.81 o 
   2 -12   1     1364.24     1142.64    127.39 o 
  -7 -11   1       12.70      -72.78     45.03 o 
  -6 -11   1      880.04      871.13     88.60 o 
  -5 -11   1     2197.20     2137.36    126.77 o 
  -4 -11   1      222.19      205.04     38.25 o 
  -3 -11   1      569.38      634.82     66.14 o 
  -2 -11   1     2138.15     2124.83    125.54 o 
  -1 -11   1     2113.04     2113.39    127.52 o 
   0 -11   1        5.46       26.22     17.24 o 
   1 -11   1     2236.90     2395.63    137.45 o 
   2 -11   1     2177.27     2194.84    169.75 o 
   3 -11   1      307.76      244.80     59.44 o 
  -8 -10   1      413.04      481.62     98.03 o 
  -7 -10   1       99.36       62.54     37.50 o 
  -6 -10   1     2124.44     2147.41    127.66 o 
  -5 -10   1     1822.40     1749.85    161.29 o 
  -4 -10   1      775.24      792.83     70.47 o 
  -3 -10   1     2402.78     2235.46    120.32 o 
  -2 -10   1     4122.62     4032.34    325.90 o 
  -1 -10   1     2231.95     2295.81    248.17 o 
   0 -10   1       47.65       29.40     14.89 o 
   1 -10   1     4410.52     4224.76    224.65 o 
   2 -10   1     1853.16     2022.40    154.68 o 
   3 -10   1      480.58      341.00     64.24 o 
   4 -10   1       75.56      126.98     45.33 o 
  -9  -9   1     1334.29     1599.07    182.46 o 
  -8  -9   1      839.35     1085.03    144.00 o 
  -7  -9   1       20.35       36.78     18.80 o 
  -6  -9   1     1964.33     1958.62    116.46 o 
  -5  -9   1     3562.42     3520.80    151.79 o 
  -4  -9   1     1791.33     1773.35    182.69 o 
  -3  -9   1     1717.10     1754.88    158.94 o 
  -2  -9   1     4481.50     4380.18    269.43 o 
  -1  -9   1     2761.11     2575.32    264.90 o 
   0  -9   1        0.36       37.80     14.49 o 
   1  -9   1      835.17      874.15     90.36 o 
   2  -9   1     4051.63     4015.37    216.03 o 
   3  -9   1     3229.65     2920.54    188.17 o 
   4  -9   1      512.12      586.17     84.83 o 
   5  -9   1     2452.18     2291.42    183.13 o 
  -9  -8   1     1420.05     1750.92    189.96 o 
  -8  -8   1      600.92      665.05     58.41 o 
  -7  -8   1       70.30       66.54     22.06 o 
  -6  -8   1     5475.41     5154.11    221.18 o 
  -5  -8   1     7943.41     8013.40    239.27 o 
  -4  -8   1       50.35       58.50     19.76 o 
  -3  -8   1     1112.42     1055.23    103.06 o 
  -2  -8   1     5388.61     5317.37    329.93 o 
  -1  -8   1     5371.35     5232.34    178.36 o 
   0  -8   1      122.24      173.43     35.13 o 
   1  -8   1     4997.42     4892.85    222.83 o 
   2  -8   1     4735.63     4663.30    225.38 o 
   3  -8   1     1478.05     1349.93    117.70 o 
   4  -8   1      958.83     1038.69    109.33 o 
   5  -8   1     3851.16     3772.21    231.26 o 
   6  -8   1     1996.93     2240.32    183.14 o 
  -9  -7   1     2229.47     2496.19    222.32 o 
  -8  -7   1     1031.03     1136.92     60.77 o 
  -7  -7   1       19.63       38.08     14.85 o 
  -6  -7   1     4001.36     3769.00    130.36 o 
  -5  -7   1     3408.98     3367.42    140.96 o 
  -4  -7   1      308.16      343.51     38.83 o 
  -3  -7   1      940.25      926.09     88.20 o 
  -2  -7   1     3162.91     2961.38    344.03 o 
  -1  -7   1     6976.21     6726.92    197.01 o 
   0  -7   1     1185.15     1381.18     94.91 o 
   1  -7   1     4217.53     4079.57    188.49 o 
   2  -7   1     4147.01     4464.56    208.45 o 
   3  -7   1     1917.40     1979.39    137.78 o 
   4  -7   1      588.79      543.66     75.18 o 
   5  -7   1     2830.89     3191.36    201.75 o 
   6  -7   1     2660.58     2604.00    191.07 o 
   7  -7   1      685.19      650.49     97.93 o 
 -10  -6   1      812.61     1010.18    146.39 o 
  -9  -6   1     1533.01     1514.23    146.65 o 
  -8  -6   1     2009.57     1878.40    108.74 o 
  -7  -6   1      134.13      115.19     17.94 o 
  -6  -6   1     1744.25     1663.71     77.75 o 
  -5  -6   1     4815.45     4639.68    136.71 o 
  -4  -6   1     1032.58     1099.31     66.87 o 
  -3  -6   1     1310.93     1355.50     84.53 o 
  -2  -6   1    11571.73    11410.96    266.89 o 
  -1  -6   1    17626.77    17463.14    467.33 o 
   0  -6   1       79.04       52.71     17.95 o 
   1  -6   1     4682.18     4904.43    199.78 o 
   2  -6   1     5506.68     5482.63    226.97 o 
   3  -6   1     2985.52     2869.98    161.93 o 
   4  -6   1        2.89        7.98     16.44 o 
   5  -6   1     4135.10     4184.47    226.15 o 
   6  -6   1     3543.71     3480.28    216.55 o 
   7  -6   1      294.31      317.82     66.77 o 
   8  -6   1      379.49      344.04     73.09 o 
 -10  -5   1      301.14      241.05     69.14 o 
  -9  -5   1     2030.28     1974.43    118.70 o 
  -8  -5   1     1455.05     1514.22     97.17 o 
  -7  -5   1      199.79      161.57     24.57 o 
  -6  -5   1     1177.71     1242.54     55.12 o 
  -5  -5   1     3553.12     3608.36    113.48 o 
  -4  -5   1     1837.27     1776.31     87.21 o 
  -3  -5   1     1908.00     1864.06     80.46 o 
  -2  -5   1     5870.98     5833.61    211.26 o 
  -1  -5   1     5905.68     5368.69    148.39 o 
   0  -5   1     3997.23     3938.11    155.65 o 
   1  -5   1      845.78      864.50     67.45 o 
   2  -5   1     8967.12     9256.90    312.54 o 
   3  -5   1     2377.94     2501.05    141.65 o 
   4  -5   1        4.30       21.08     15.14 o 
   5  -5   1      527.62      522.17     69.87 o 
   6  -5   1     2482.01     2560.13    173.85 o 
   7  -5   1      834.26      970.47    110.92 o 
   8  -5   1      503.85      501.94     83.71 o 
 -10  -4   1       47.80       77.80     35.97 o 
  -9  -4   1     1384.20     1441.60    105.08 o 
  -8  -4   1     2375.33     2243.03    119.94 o 
  -7  -4   1      386.66      344.77     83.51 o 
  -6  -4   1     1214.50     1165.97     38.34 o 
  -5  -4   1     5283.72     5227.26    116.58 o 
  -4  -4   1     3160.76     3047.54    112.91 o 
  -3  -4   1      112.60      121.74     20.59 o 
  -2  -4   1     4993.43     4751.33    128.31 o 
  -1  -4   1     5243.23     4870.15    151.77 o 
   0  -4   1     1455.58     1398.70     75.22 o 
   1  -4   1     1362.52     1392.17     80.14 o 
   2  -4   1    10753.92    11124.07    345.50 o 
   3  -4   1     1869.15     1770.83    109.45 o 
   4  -4   1      152.32      202.90     38.18 o 
   5  -4   1     1146.55     1137.98     99.98 o 
   6  -4   1     5114.26     5111.90    249.46 o 
   7  -4   1      228.72      233.13     52.25 o 
   8  -4   1     1583.44     1611.98    148.30 o 
   9  -4   1     1065.03     1180.26    133.68 o 
 -10  -3   1       28.40       27.58     47.28 o 
  -9  -3   1     2090.54     2048.40    150.95 o 
  -8  -3   1     2912.92     2745.26    133.90 o 
  -7  -3   1       75.75       68.75     19.76 o 
  -6  -3   1     1228.47     1264.89     92.46 o 
  -5  -3   1     8629.88     8445.52    179.81 o 
  -4  -3   1     9304.06     9830.39    202.17 o 
  -3  -3   1      812.82      964.12     71.69 o 
  -2  -3   1     4939.27     4814.68    123.14 o 
  -1  -3   1     5840.23     5550.58    353.88 o 
   0  -3   1     3132.23     3188.91    115.73 o 
   1  -3   1      874.45      841.98     55.27 o 
   2  -3   1    12090.03    11950.41    351.60 o 
   3  -3   1     9264.20     9512.58    308.80 o 
   4  -3   1      415.49      374.63     49.18 o 
   5  -3   1     1605.82     1629.38    116.44 o 
   6  -3   1     5569.34     5477.52    253.49 o 
   7  -3   1     1802.71     1726.94    138.74 o 
   8  -3   1       25.33       57.37     29.00 o 
   9  -3   1     1396.75     1452.68    145.10 o 
 -10  -2   1        7.62      -19.14     18.74 o 
  -9  -2   1      808.55      655.84     68.79 o 
  -8  -2   1     2828.09     2566.60    140.88 o 
  -7  -2   1        7.60        0.97     11.60 o 
  -6  -2   1      879.52      825.35     61.73 o 
  -5  -2   1    10111.19    10324.65    255.85 o 
  -4  -2   1     4000.96     4102.03    103.45 o 
  -3  -2   1      380.44      399.28     43.92 o 
  -2  -2   1      231.94      326.77     37.89 o 
  -1  -2   1     7689.54     7803.04    130.76 o 
   0  -2   1     4612.73     4537.96    138.59 o 
   1  -2   1     2019.33     2086.16     85.44 o 
   2  -2   1    17102.22    17706.61    473.67 o 
   3  -2   1     3348.76     3373.89    143.42 o 
   4  -2   1     1493.12     1646.59    102.35 o 
   5  -2   1     2502.21     2423.55    139.85 o 
   6  -2   1     6531.74     6506.70    272.87 o 
   7  -2   1      772.80      751.40     87.03 o 
   8  -2   1       15.05       14.96     18.88 o 
   9  -2   1      977.50     1076.74    120.06 o 
 -10  -1   1        0.14      -47.91     23.95 o 
  -9  -1   1     1339.16     1350.98    101.55 o 
  -8  -1   1     1946.02     1815.76    145.21 o 
  -7  -1   1       11.33       -8.40     19.88 o 
  -6  -1   1      476.51      490.42     63.66 o 
  -5  -1   1     8402.49     8228.18    297.19 o 
  -4  -1   1    11128.54    11374.31    357.53 o 
  -3  -1   1      321.34      333.01     27.10 o 
  -2  -1   1    18828.75    19608.40    364.89 o 
  -1  -1   1    13358.89    13803.48    254.53 o 
   1  -1   1       41.43       90.41      9.41 o 
   2  -1   1    21011.19    22486.41    402.14 o 
   3  -1   1    10076.06    10261.88    211.09 o 
   4  -1   1     3465.12     3844.93    162.40 o 
   5  -1   1     2234.76     2265.33    128.29 o 
   6  -1   1     5714.96     5648.93    241.59 o 
   7  -1   1     4090.73     3999.48    208.32 o 
   8  -1   1       50.42       46.74     23.19 o 
   9  -1   1     1740.67     1595.65    142.05 o 
  10  -1   1     1801.24     1820.67    162.55 o 
  -9   0   1     1230.34     1454.71    140.72 o 
  -8   0   1     1982.60     2076.70    158.25 o 
  -7   0   1     1003.57     1101.26    104.93 o 
  -6   0   1      448.07      489.12     64.94 o 
  -5   0   1     8112.04     7492.65    662.52 o 
  -4   0   1     6257.17     5902.17    160.74 o 
  -3   0   1       46.36      100.01     18.05 o 
  -2   0   1      130.62      201.38     25.71 o 
  -1   0   1    34631.20    36027.52    883.86 o 
   2   0   1    11010.27    11599.55    216.57 o 
   3   0   1    10461.08    10625.32    169.79 o 
   4   0   1     4241.06     4408.65     89.93 o 
   5   0   1      335.50      316.01     42.55 o 
   6   0   1     7294.28     7106.84    275.01 o 
   7   0   1     2272.25     2215.01    144.00 o 
   8   0   1       10.27       -2.24     17.36 o 
   9   0   1     1069.93     1128.40    115.41 o 
  10   0   1     2040.27     1837.92    159.73 o 
  -9   1   1     1198.21     1023.08    120.52 o 
  -8   1   1     1177.65     1237.34    123.92 o 
  -7   1   1     1149.04      947.89     99.48 o 
  -6   1   1      445.06      358.63     55.59 o 
  -5   1   1     5267.74     5347.09    140.01 o 
  -4   1   1     5501.47     5639.18    138.12 o 
  -3   1   1      108.25      115.67     23.05 o 
  -2   1   1      468.64      474.49     41.22 o 
  -1   1   1     7884.84     8163.77    229.20 o 
   2   1   1     6531.90     6496.99    193.16 o 
   3   1   1     4070.39     4089.18     69.18 o 
   4   1   1     6943.19     7127.13    125.39 o 
   5   1   1      483.87      446.01     22.70 o 
   6   1   1     7311.24     7348.92    273.07 o 
   7   1   1     1348.27     1379.07    107.21 o 
   8   1   1      137.71      117.96     32.51 o 
   9   1   1      895.73      858.92     97.04 o 
  10   1   1     1466.61     1459.08    108.70 o 
  -9   2   1     1564.78     1600.10    154.55 o 
  -8   2   1     2349.11     2262.70    174.01 o 
  -7   2   1     2732.20     2569.88    174.44 o 
  -6   2   1       17.97        4.95     16.41 o 
  -5   2   1     3917.39     3782.96    191.03 o 
  -4   2   1     6516.80     6481.10    249.87 o 
  -3   2   1      479.05      398.88     44.90 o 
  -2   2   1     2707.64     2703.01    117.21 o 
  -1   2   1     3590.93     3566.29    125.23 o 
   0   2   1    22325.25    23161.98    562.08 o 
   1   2   1       35.34       70.65     30.24 o 
   2   2   1     7344.02     7511.53     95.37 o 
   3   2   1    16073.79    16798.75    252.46 o 
   4   2   1     2436.25     2282.71     70.05 o 
   5   2   1     1006.51     1106.16     47.11 o 
   6   2   1     3538.71     3570.80    143.47 o 
   7   2   1     4528.97     4357.99    158.77 o 
   8   2   1      802.03      800.07    103.22 o 
   9   2   1     1252.55     1181.33     88.30 o 
  10   2   1     2000.46     1997.50    125.00 o 
  -9   3   1       74.90       92.17     41.41 o 
  -8   3   1     2234.99     2196.48    176.08 o 
  -7   3   1     2328.48     2197.27    164.80 o 
  -6   3   1       11.00      -10.14     17.13 o 
  -5   3   1     1528.52     1501.83    116.61 o 
  -4   3   1     3145.11     2825.85    152.83 o 
  -3   3   1     2484.77     2369.86    126.78 o 
  -2   3   1      220.78      157.06     26.90 o 
  -1   3   1     4613.60     4607.21    158.96 o 
   0   3   1    13670.59    14431.71    511.56 o 
   1   3   1     1920.80     1861.62     40.52 o 
   2   3   1     3233.01     3133.33     64.07 o 
   3   3   1     9527.81     9561.48    154.82 o 
   4   3   1      459.34      414.85     27.35 o 
   5   3   1      128.65       93.69     19.91 o 
   6   3   1     3180.98     3150.77    186.79 o 
   7   3   1     7431.90     7042.10    210.77 o 
   8   3   1      239.99      292.11     59.60 o 
   9   3   1      785.14      799.79     71.39 o 
  10   3   1     1027.95     1131.28     91.48 o 
  -8   4   1     1584.76     1924.04    167.86 o 
  -7   4   1      949.59      931.76    107.93 o 
  -6   4   1       21.81       33.11     18.40 o 
  -5   4   1     1676.25     1659.25    126.21 o 
  -4   4   1     5306.05     4870.43    220.00 o 
  -3   4   1     4438.26     4406.55    192.15 o 
  -2   4   1     5149.71     5401.92    203.25 o 
  -1   4   1     7351.93     7317.94    234.83 o 
   0   4   1     7912.49     7602.88    226.09 o 
   1   4   1     5906.51     5889.87    138.26 o 
   2   4   1     1233.20     1181.53     34.83 o 
   3   4   1     6384.25     6220.18    219.30 o 
   4   4   1     1552.36     1530.05     56.48 o 
   5   4   1       13.35       11.13      6.38 o 
   6   4   1     3430.96     3247.04     83.35 o 
   7   4   1    10044.69     9895.48    264.87 o 
   8   4   1      187.72      173.50     30.49 o 
   9   4   1      198.74      160.05     30.30 o 
  10   4   1     1351.81     1443.79    152.21 o 
  -8   5   1     1245.37     1259.83    138.01 o 
  -7   5   1     2352.58     2291.07    178.59 o 
  -6   5   1        0.94       -7.87     21.21 o 
  -5   5   1     2579.90     2480.78    164.14 o 
  -4   5   1     5343.61     4986.14    230.81 o 
  -3   5   1     3371.97     3339.75    167.82 o 
  -2   5   1      272.07      314.32     43.19 o 
  -1   5   1     8354.63     7916.75    261.21 o 
   0   5   1    17017.22    16770.66    455.09 o 
   1   5   1     7656.83     7837.54    143.21 o 
   2   5   1     3122.25     3163.79     72.79 o 
   3   5   1    10773.46    10776.95    240.84 o 
   4   5   1     5514.83     5365.40    151.92 o 
   5   5   1      430.15      473.95     43.31 o 
   6   5   1     3357.21     3418.65     89.12 o 
   7   5   1     6045.50     6060.77    162.27 o 
   8   5   1     1033.85     1030.23     73.53 o 
   9   5   1      383.79      359.95     45.65 o 
  10   5   1     2115.94     2770.26    244.59 o 
  -7   6   1     1682.01     1754.39    160.61 o 
  -6   6   1        3.73       -8.98     21.02 o 
  -5   6   1     1427.79     1375.56    122.67 o 
  -4   6   1     4418.25     4371.30    219.98 o 
  -3   6   1     2496.30     2262.43    139.82 o 
  -2   6   1      246.07      251.71     41.12 o 
  -1   6   1     5168.30     5180.44    203.21 o 
   0   6   1    10731.56    10496.66    320.30 o 
   1   6   1       59.41       68.13     13.95 o 
   2   6   1     1790.60     1672.94     73.87 o 
   3   6   1     6775.18     6563.53    130.68 o 
   4   6   1     9521.87     9306.07    311.15 o 
   5   6   1       82.99      107.53     16.84 o 
   6   6   1     1608.52     1597.11     58.15 o 
   7   6   1     5624.96     5798.27    128.18 o 
   8   6   1     1433.83     1405.09     85.81 o 
   9   6   1      154.02      158.54     50.43 o 
  10   6   1     1560.34     1759.24    192.92 o 
  -7   7   1      869.07     1001.74    124.44 o 
  -6   7   1      319.97      272.12     62.10 o 
  -5   7   1      266.00      273.02     55.20 o 
  -4   7   1     5077.58     4841.37    243.95 o 
  -3   7   1     2913.41     2912.69    170.36 o 
  -2   7   1       14.14       46.65     20.23 o 
  -1   7   1     2326.50     2372.43    131.91 o 
   0   7   1     8990.94     8899.22    294.77 o 
   1   7   1     1155.89     1142.28     63.18 o 
   2   7   1     3711.93     3690.20    303.20 o 
   3   7   1     9151.78     8939.91    229.70 o 
   4   7   1     5936.90     5670.20    171.99 o 
   5   7   1     2820.97     2708.63     96.87 o 
   6   7   1     2531.70     2532.36     76.89 o 
   7   7   1     4620.00     4823.83    118.63 o 
   8   7   1      379.92      329.35     53.70 o 
   9   7   1       61.15       45.30     34.87 o 
  10   7   1     1101.81     1109.74    155.18 o 
  -6   8   1      285.95      312.20     69.74 o 
  -5   8   1      633.43      487.53     77.99 o 
  -4   8   1     4319.78     4353.86    238.66 o 
  -3   8   1     2681.69     2499.57    164.39 o 
  -2   8   1     1006.17      945.66     91.04 o 
  -1   8   1     1751.51     1738.74    117.10 o 
   0   8   1     2044.31     2054.57     99.53 o 
   1   8   1     1519.23     1522.51     80.32 o 
   2   8   1     2525.98     2449.51    195.06 o 
   3   8   1     7149.34     6743.57    442.21 o 
   4   8   1     4100.17     3984.67    144.79 o 
   5   8   1      233.09      227.83     33.25 o 
   6   8   1     1642.98     1684.85     94.57 o 
   7   8   1     2768.75     2756.47    153.90 o 
   8   8   1      406.23      421.58     61.45 o 
   9   8   1      183.50      193.71     45.20 o 
  10   8   1     1230.24     1209.26    167.07 o 
  -5   9   1      250.61      224.56     57.12 o 
  -4   9   1     2847.10     2906.87    197.88 o 
  -3   9   1     1615.15     1556.72    132.55 o 
  -2   9   1      123.51       79.42     29.09 o 
  -1   9   1      377.09      420.83     60.19 o 
   0   9   1     4811.95     4935.06    177.53 o 
   1   9   1     1804.75     1794.78    149.20 o 
   2   9   1      110.99      142.04     27.84 o 
   3   9   1     2559.88     2543.27    117.42 o 
   4   9   1     3950.83     3825.94    418.31 o 
   5   9   1      470.00      446.65     48.89 o 
   6   9   1      966.35      996.90    128.66 o 
   7   9   1     3130.32     3607.87    255.44 o 
   8   9   1      658.13      719.36    119.21 o 
   9   9   1        2.04      -15.86     23.13 o 
  -4  10   1     2343.39     2361.97    183.44 o 
  -3  10   1      981.57     1012.36    110.11 o 
  -2  10   1       94.73      161.73     42.64 o 
  -1  10   1     1605.30     1811.67    134.90 o 
   0  10   1     1857.19     2005.78    111.93 o 
   1  10   1     1891.07     1879.59    138.87 o 
   2  10   1       42.10       37.45     32.04 o 
   3  10   1     3684.58     3473.04    169.30 o 
   4  10   1     1396.41     1474.35    203.23 o 
   5  10   1      179.12      190.93     57.47 o 
   6  10   1      772.35      771.66     80.73 o 
   7  10   1     1269.41     1624.25    175.81 o 
   8  10   1     1796.26     1755.44    191.16 o 
   9  10   1       34.89      -47.51     37.67 o 
  -3  11   1     1066.89     1054.66    119.29 o 
  -2  11   1      451.28      438.26     73.31 o 
  -1  11   1     1074.12     1071.86     89.08 o 
   0  11   1     3000.83     2921.74    145.76 o 
   1  11   1     1575.15     1545.83    178.74 o 
   2  11   1        0.38      -27.76     18.41 o 
   3  11   1     1871.20     2087.94    189.22 o 
   4  11   1     2389.75     2204.15    201.10 o 
   5  11   1      628.42      621.95    106.95 o 
   6  11   1      260.53      279.91     70.56 o 
   7  11   1     2339.96     2541.34    232.40 o 
   8  11   1     2445.52     2543.44    238.63 o 
  -1  12   1      655.37      705.51    130.10 o 
   0  12   1     2298.92     2489.95    249.73 o 
   1  12   1     1505.73     1615.13    195.27 o 
   2  12   1       34.38       -8.89     23.88 o 
   3  12   1     1558.16     1645.38    188.60 o 
   4  12   1     1623.37     1800.13    191.66 o 
   5  12   1     1166.23     1203.46    153.76 o 
   6  12   1       59.49       60.78     36.92 o 
   7  12   1      709.45      652.90    124.21 o 
   1  13   1     1354.97     1557.94    119.83 o 
   2  13   1       19.97       63.42     42.14 o 
   3  13   1     1000.41      986.37    154.46 o 
   4  13   1     1512.25     1639.39    194.25 o 
   5  13   1     1423.19     1250.06    166.11 o 
  -4 -13   2     1236.91     1165.57    153.59 o 
  -3 -13   2     2191.62     2096.64    139.08 o 
  -2 -13   2      420.71      461.15     66.72 o 
  -1 -13   2      229.25      219.68     46.19 o 
  -6 -12   2     1284.81     1369.50    115.16 o 
  -5 -12   2       47.26       62.26     23.28 o 
  -4 -12   2      898.18     1009.09     90.57 o 
  -3 -12   2     2255.14     2180.71    134.11 o 
  -2 -12   2      732.09      771.80     78.64 o 
  -1 -12   2       15.69       16.71     26.26 o 
   0 -12   2     1271.49     1264.93    105.65 o 
   1 -12   2     1541.67     1540.86    115.80 o 
   2 -12   2       45.59       26.37     18.04 o 
  -7 -11   2      881.43      901.39    137.68 o 
  -6 -11   2     1081.44     1156.41     98.92 o 
  -5 -11   2      265.48      302.59     47.71 o 
  -4 -11   2     2130.14     2178.47    167.27 o 
  -3 -11   2     3173.36     3152.65    155.17 o 
  -2 -11   2      704.39      812.17     76.04 o 
  -1 -11   2      319.39      371.54     53.29 o 
   0 -11   2     1549.73     1499.57    138.75 o 
   1 -11   2     2854.03     2768.28    151.04 o 
   2 -11   2       99.03       73.68     30.40 o 
   3 -11   2      419.61      464.84     82.02 o 
  -8 -10   2      186.70      177.59     65.24 o 
  -7 -10   2     1231.04     1058.97     91.81 o 
  -6 -10   2     2244.57     2284.64    135.99 o 
  -5 -10   2      341.45      383.25     51.64 o 
  -4 -10   2     3035.16     2954.85    173.73 o 
  -3 -10   2     1900.03     1899.84    111.48 o 
  -2 -10   2      630.92      600.20     89.41 o 
  -1 -10   2       13.37       15.73     18.65 o 
   0 -10   2     3283.60     3421.52    422.60 o 
   1 -10   2     4223.82     3985.05    220.89 o 
   2 -10   2      248.60      208.31     49.84 o 
   3 -10   2      167.89      251.29     57.13 o 
   4 -10   2     1298.90     1367.49    138.63 o 
   5 -10   2      909.72      907.50    119.39 o 
  -8  -9   2      144.01       83.59     27.68 o 
  -7  -9   2     2639.90     2524.08    140.29 o 
  -6  -9   2     2389.06     2355.99    151.36 o 
  -5  -9   2     1182.60     1154.55     84.33 o 
  -4  -9   2     2146.58     2123.03    112.92 o 
  -3  -9   2     3078.54     2881.92    132.08 o 
  -2  -9   2     1535.08     1589.28     95.54 o 
  -1  -9   2      230.52      306.61     43.27 o 
   0  -9   2     3053.68     2979.63    150.70 o 
   1  -9   2     5167.88     5519.94    256.21 o 
   2  -9   2     2561.18     2516.67    168.71 o 
   3  -9   2     1065.71     1272.75    121.90 o 
   4  -9   2     1731.26     1877.79    156.88 o 
   5  -9   2     1668.89     1750.60    158.04 o 
  -9  -8   2      350.26      300.15     78.80 o 
  -8  -8   2      232.41      176.47     44.61 o 
  -7  -8   2     3145.17     3075.75    117.72 o 
  -6  -8   2     3353.97     3253.76    151.22 o 
  -5  -8   2       18.17       43.75     27.62 o 
  -4  -8   2      405.80      378.91     43.56 o 
  -3  -8   2     2838.73     2890.35    124.27 o 
  -2  -8   2     3627.30     3491.61    138.71 o 
  -1  -8   2       96.14       99.96     24.65 o 
   0  -8   2     4363.34     4497.46    208.59 o 
   1  -8   2     5478.58     5079.47    232.75 o 
   2  -8   2      941.17      902.47     91.89 o 
   3  -8   2      447.27      462.67     68.98 o 
   4  -8   2     1740.18     1845.97    148.19 o 
   5  -8   2     2224.58     2163.17    170.29 o 
   6  -8   2      116.31      177.52     50.56 o 
  -9  -7   2      904.78      913.86     82.70 o 
  -8  -7   2       11.41       38.28     17.09 o 
  -7  -7   2     2027.69     2211.81     85.71 o 
  -6  -7   2     3473.21     3451.94    126.22 o 
  -5  -7   2      928.92      882.78     70.72 o 
  -4  -7   2      938.40      941.59     73.79 o 
  -3  -7   2     7382.14     7478.66    212.40 o 
  -2  -7   2     3301.68     3280.79    125.78 o 
  -1  -7   2      621.23      659.79     68.72 o 
   0  -7   2     3506.82     3450.60    168.09 o 
   1  -7   2     5348.53     5398.54    230.22 o 
   2  -7   2     1535.57     1575.44    116.59 o 
   3  -7   2      275.11      341.70     55.93 o 
   4  -7   2     2774.92     2827.85    179.08 o 
   5  -7   2     2464.20     2431.16    174.39 o 
   6  -7   2      365.05      440.47     74.31 o 
   7  -7   2      484.46      716.87    101.86 o 
  -9  -6   2     1026.83      980.81    118.74 o 
  -8  -6   2       65.55       21.35     10.63 o 
  -7  -6   2      795.22      852.87     51.08 o 
  -6  -6   2     4155.52     4186.66    136.39 o 
  -5  -6   2     1367.18     1395.78     71.18 o 
  -4  -6   2     1141.65     1172.51    103.02 o 
  -3  -6   2     5522.09     5432.03    164.00 o 
  -2  -6   2    12902.77    12670.95    291.48 o 
  -1  -6   2     1286.89     1293.25     70.12 o 
   0  -6   2     2511.45     2550.79    131.62 o 
   1  -6   2     3113.10     2846.57    146.93 o 
   2  -6   2     1417.83     1542.17    107.91 o 
   3  -6   2      267.60      248.78     44.49 o 
   4  -6   2     2828.25     2926.23    174.65 o 
   5  -6   2     3929.09     4185.90    227.47 o 
   6  -6   2      508.10      560.44     83.19 o 
   7  -6   2      603.71      704.80     96.88 o 
   8  -6   2     1454.90     1455.16    151.00 o 
 -10  -5   2     1843.74     1857.13    124.57 o 
  -9  -5   2     1361.30     1335.03     99.14 o 
  -8  -5   2      130.81      119.40     28.20 o 
  -7  -5   2      553.44      549.87     45.46 o 
  -6  -5   2     4972.77     4934.84    124.25 o 
  -5  -5   2     2569.92     2594.59     95.81 o 
  -4  -5   2      304.64      284.40     35.07 o 
  -3  -5   2     6272.59     6341.84    174.55 o 
  -2  -5   2     6430.56     6205.46    166.13 o 
  -1  -5   2     1073.31     1084.21     58.62 o 
   0  -5   2       30.46       91.42     21.74 o 
   1  -5   2     4905.44     4747.73    190.35 o 
   2  -5   2     2610.44     2610.22    136.94 o 
   3  -5   2      262.93      301.95     46.88 o 
   4  -5   2     4285.57     4074.95    202.45 o 
   5  -5   2     1775.15     1687.30    131.30 o 
   6  -5   2      242.19      256.47     53.91 o 
   7  -5   2      274.69      268.96     60.50 o 
   8  -5   2     1322.85     1666.38    155.42 o 
 -10  -4   2     1789.56     1710.03    120.21 o 
  -9  -4   2     3039.54     2779.68    147.11 o 
  -8  -4   2      363.00      375.69     49.78 o 
  -7  -4   2     1889.59     1754.24    149.00 o 
  -6  -4   2     3823.28     3618.87    116.03 o 
  -5  -4   2     3658.93     3639.56    122.50 o 
  -4  -4   2      305.83      363.06     38.41 o 
  -3  -4   2    12558.34    12423.92    232.06 o 
  -2  -4   2     4734.67     4661.66    129.33 o 
  -1  -4   2       83.06      111.23     34.91 o 
   0  -4   2       67.61       59.64     16.02 o 
   1  -4   2    18573.59    19089.90    523.92 o 
   2  -4   2     5933.16     5913.71    219.26 o 
   3  -4   2      348.43      348.15     46.26 o 
   4  -4   2     2095.70     2255.57    136.22 o 
   5  -4   2     6295.09     5942.37    259.47 o 
   6  -4   2     4279.40     4357.93    226.27 o 
   7  -4   2      160.51      139.10     39.34 o 
   8  -4   2     3085.13     2904.37    202.08 o 
   9  -4   2      682.37      659.64     96.84 o 
 -10  -3   2     1578.26     1464.48    111.73 o 
  -9  -3   2     3730.54     3636.40    170.97 o 
  -8  -3   2      320.90      233.87     39.22 o 
  -7  -3   2     1053.22     1110.62     79.50 o 
  -6  -3   2     3062.35     3132.11    106.46 o 
  -5  -3   2     5735.09     5724.63    143.76 o 
  -4  -3   2     2576.86     2537.28    125.49 o 
  -3  -3   2    20830.33    20877.43    341.36 o 
  -2  -3   2     8382.44     8285.07    145.17 o 
  -1  -3   2       43.03       42.61      9.47 o 
   0  -3   2      482.71      413.70     27.06 o 
   1  -3   2    19136.58    19795.98    526.13 o 
   2  -3   2    18627.50    19486.72    532.33 o 
   3  -3   2       63.71       67.70     21.36 o 
   4  -3   2     6077.83     6331.08    244.96 o 
   5  -3   2     5370.68     5165.57    229.00 o 
   6  -3   2     4111.17     4065.41    209.91 o 
   7  -3   2        2.29        5.55     16.28 o 
   8  -3   2     1485.01     1498.28    135.79 o 
   9  -3   2      630.47      681.10     97.18 o 
  -9  -2   2     1688.28     1809.81    118.28 o 
  -8  -2   2      161.56      144.79     30.77 o 
  -7  -2   2      460.67      446.47     51.66 o 
  -6  -2   2     7152.29     7000.43    221.42 o 
  -5  -2   2     2275.86     2144.60     79.80 o 
  -4  -2   2     3142.66     3389.56     95.65 o 
  -3  -2   2    10779.03    10791.18    239.16 o 
  -2  -2   2     5074.97     5016.07     69.59 o 
  -1  -2   2      568.62      590.63     17.51 o 
   0  -2   2     1962.98     2019.69     60.63 o 
   1  -2   2    13183.35    13435.96    259.10 o 
   2  -2   2    15988.30    16187.51    441.30 o 
   3  -2   2      385.72      443.94     45.02 o 
   4  -2   2     5067.92     5338.87    208.89 o 
   5  -2   2     6046.08     5862.36    237.26 o 
   6  -2   2     2249.17     2092.74    136.08 o 
   7  -2   2       68.77       43.77     16.46 o 
   8  -2   2     1563.79     1509.06    131.00 o 
   9  -2   2     1831.94     2001.41    163.49 o 
  10  -2   2      135.66       67.86     41.27 o 
  -9  -1   2     2388.35     2489.80    142.30 o 
  -8  -1   2      249.06      297.81     44.20 o 
  -7  -1   2      926.77      976.71    100.46 o 
  -6  -1   2     9075.02     8785.07    339.78 o 
  -5  -1   2     3335.71     3104.14    167.52 o 
  -4  -1   2       31.96       49.18     16.03 o 
  -3  -1   2    11773.97    12261.93    266.15 o 
  -2  -1   2    41030.26    39835.77   1323.61 o 
  -1  -1   2    23190.17    23865.71    242.58 o 
   0  -1   2      115.04      134.69     12.64 o 
   1  -1   2    51860.20    54281.22   1209.75 o 
   2  -1   2    11706.37    11987.23    234.77 o 
   3  -1   2     2636.18     2525.73     77.69 o 
   4  -1   2     3947.45     3886.25    161.24 o 
   5  -1   2     5917.14     5787.18    226.55 o 
   6  -1   2     3289.54     3338.54    171.99 o 
   7  -1   2       14.14       -1.23     20.86 o 
   8  -1   2     3785.18     3462.75    200.57 o 
   9  -1   2     2812.90     2661.58    185.67 o 
  10  -1   2      476.57      380.43     73.05 o 
  -9   0   2     1763.29     1716.75    158.61 o 
  -8   0   2      270.93      284.06     59.88 o 
  -7   0   2     2306.93     2262.41    161.13 o 
  -6   0   2     3224.46     2951.56    175.26 o 
  -5   0   2     4388.77     4272.57    203.22 o 
  -4   0   2       55.27       47.25      6.79 o 
  -3   0   2     8229.92     8688.57    289.65 o 
  -2   0   2     8156.36     8314.43    186.74 o 
  -1   0   2     3430.15     3555.01     97.08 o 
   0   0   2       66.16       78.65      9.68 o 
   1   0   2     4825.45     5278.94     87.65 o 
   2   0   2     3720.94     3766.54     90.92 o 
   3   0   2       23.47       39.34      7.37 o 
   4   0   2     1416.74     1334.39     97.02 o 
   5   0   2     2790.08     2514.09     84.49 o 
   6   0   2     1180.81     1122.73     89.16 o 
   7   0   2      269.09      246.23     44.08 o 
   8   0   2     1774.18     1458.68    119.56 o 
   9   0   2     3326.35     3202.16    198.34 o 
  10   0   2      758.16      746.35     98.10 o 
  -9   1   2     2004.83     2158.28    181.31 o 
  -8   1   2      383.97      504.13     81.48 o 
  -7   1   2      296.43      307.33     58.48 o 
  -6   1   2     2890.36     2900.56    175.70 o 
  -5   1   2    10671.09    10543.66    231.30 o 
  -4   1   2      778.22      683.12     67.69 o 
  -3   1   2     1944.98     1911.81    108.46 o 
  -2   1   2     8062.94     8074.16    257.69 o 
  -1   1   2     6575.99     6617.13    204.65 o 
   0   1   2     1020.22     1225.50     54.60 o 
   1   1   2    23866.83    24255.16    424.50 o 
   2   1   2     6547.59     6880.55     98.50 o 
   3   1   2      189.85      206.32     12.27 o 
   4   1   2       18.00       44.45      8.42 o 
   5   1   2    10164.86    10289.28    220.92 o 
   6   1   2     4067.33     4097.91    117.98 o 
   7   1   2      194.70      153.26     34.58 o 
   8   1   2     3248.02     3209.41    179.87 o 
   9   1   2     2534.25     2429.36    164.51 o 
  10   1   2      590.06      578.65     83.47 o 
  -9   2   2     2477.27     2381.09    195.30 o 
  -8   2   2     1102.13     1067.52    119.60 o 
  -7   2   2      127.90       72.63     31.35 o 
  -6   2   2     2803.13     2930.86    180.69 o 
  -5   2   2     6782.16     6622.63    277.56 o 
  -4   2   2     3338.73     3376.53    170.79 o 
  -3   2   2     1516.80     1732.05    105.81 o 
  -2   2   2     3849.54     3603.26    148.65 o 
  -1   2   2      188.92      209.80     26.18 o 
   0   2   2     6408.64     7306.98    279.20 o 
   1   2   2     2184.57     2078.21     64.98 o 
   2   2   2    15630.80    15776.15    308.61 o 
   3   2   2     1248.89     1265.28     29.58 o 
   4   2   2     2645.03     2781.26     77.49 o 
   5   2   2     3422.65     3242.96    127.83 o 
   6   2   2     3060.22     2959.48     94.87 o 
   7   2   2      306.51      322.38     38.41 o 
   8   2   2     1407.28     1357.16    158.10 o 
   9   2   2     1820.84     1821.50    135.13 o 
  10   2   2      344.63      246.20     56.68 o 
  -8   3   2     1718.10     1733.13    159.15 o 
  -7   3   2        0.29       15.17     20.19 o 
  -6   3   2     2299.47     2327.46    163.77 o 
  -5   3   2     3351.25     2929.16    173.59 o 
  -4   3   2     1173.92     1130.97     94.23 o 
  -3   3   2      242.23      250.53     39.72 o 
  -2   3   2     4628.96     4303.27    172.78 o 
  -1   3   2     2654.83     2599.24    110.98 o 
   0   3   2     3300.08     3838.91    262.33 o 
   1   3   2       55.88       71.89      6.15 o 
   2   3   2    22232.82    20792.65    457.51 o 
   3   3   2     8566.77     8436.48    128.65 o 
   4   3   2     2564.67     2593.03     62.45 o 
   5   3   2     5909.05     5554.93    243.99 o 
   6   3   2     4927.74     4973.07    216.14 o 
   7   3   2      594.36      637.54     66.67 o 
   8   3   2      493.81      520.79     51.13 o 
   9   3   2     1850.20     1846.21    108.11 o 
  10   3   2      273.31      301.41     45.23 o 
  -8   4   2     1472.96     1425.33    145.80 o 
  -7   4   2      250.78      199.73     49.19 o 
  -6   4   2     1973.63     2037.13    156.88 o 
  -5   4   2     2794.07     2817.66    174.58 o 
  -4   4   2     2538.72     2471.21    149.16 o 
  -3   4   2     2329.87     2313.16    133.00 o 
  -2   4   2    15552.78    15871.75    463.18 o 
  -1   4   2     7486.39     7140.21    233.92 o 
   0   4   2       42.26       38.07     10.95 o 
   1   4   2      907.02      848.27     33.81 o 
   2   4   2    16489.52    15062.46    228.44 o 
   3   4   2     4690.96     4392.41     83.16 o 
   4   4   2     2186.60     2245.83     51.97 o 
   5   4   2     2660.17     2714.89     85.91 o 
   6   4   2     4518.76     4506.11    182.62 o 
   7   4   2     1019.20     1103.46     51.88 o 
   8   4   2       20.49       33.40     10.78 o 
   9   4   2     2982.95     2871.03    135.42 o 
  10   4   2      810.99      847.31    170.26 o 
  -7   5   2        1.48       -8.22     21.54 o 
  -6   5   2     1159.04     1038.26    112.68 o 
  -5   5   2     3220.40     3074.35    188.53 o 
  -4   5   2     1084.89      985.39     94.23 o 
  -3   5   2     1716.47     1893.48    123.02 o 
  -2   5   2     8991.83     8386.58    290.63 o 
  -1   5   2     8596.40     8141.45    267.57 o 
   0   5   2     3664.50     3721.69    141.00 o 
   1   5   2     1542.51     1598.25     71.38 o 
   2   5   2    16796.06    16691.00    437.35 o 
   3   5   2     3019.39     2806.98     61.88 o 
   4   5   2      830.96      882.33     27.79 o 
   5   5   2     3712.57     3702.39     98.43 o 
   6   5   2     6461.15     6438.25    131.28 o 
   7   5   2     1381.12     1360.82     54.53 o 
   8   5   2      262.52      317.80     38.64 o 
   9   5   2     3026.72     3210.20    141.90 o 
  10   5   2     1396.10     1635.02    185.18 o 
  -7   6   2       55.06      104.07     36.90 o 
  -6   6   2      831.86      815.33    102.02 o 
  -5   6   2     2454.05     2654.88    178.96 o 
  -4   6   2     1553.42     1538.73    124.12 o 
  -3   6   2      287.16      291.37     48.37 o 
  -2   6   2     8383.28     8037.40    291.69 o 
  -1   6   2     9039.64     8869.57    295.74 o 
   0   6   2      976.45     1041.52     69.80 o 
   1   6   2      860.32      872.90    139.20 o 
   2   6   2     5603.94     5210.79    133.94 o 
   3   6   2     5045.44     4810.65     98.49 o 
   4   6   2       54.79       62.70      8.85 o 
   5   6   2      785.86      743.88     50.17 o 
   6   6   2     4141.56     4090.18    125.51 o 
   7   6   2     3036.58     3104.18     88.49 o 
   8   6   2      191.25      192.39     40.42 o 
   9   6   2     1685.38     1905.15    189.86 o 
  10   6   2     1202.55     1225.28    161.40 o 
  -6   7   2      535.30      613.59     93.48 o 
  -5   7   2     3059.60     2970.03    197.92 o 
  -4   7   2     1561.26     1477.13    126.41 o 
  -3   7   2       68.52       77.85     25.51 o 
  -2   7   2     3475.29     3343.84    173.40 o 
  -1   7   2     6652.36     6344.07    244.35 o 
   0   7   2      622.88      625.11     48.61 o 
   1   7   2     1015.83      989.80     57.15 o 
   2   7   2     6843.34     6551.39    304.55 o 
   3   7   2     2698.30     2556.26     83.40 o 
   4   7   2      497.26      450.61     24.63 o 
   5   7   2     3103.62     3082.53     86.60 o 
   6   7   2     6750.17     6674.89    132.82 o 
   7   7   2      410.90      411.43     56.04 o 
   8   7   2      554.08      449.05     62.80 o 
   9   7   2     1413.93     1408.37    166.11 o 
  10   7   2     1024.95      962.68    146.47 o 
  -6   8   2      301.66      310.92     69.00 o 
  -5   8   2     2372.62     2225.52    175.69 o 
  -4   8   2     2758.42     2651.37    180.77 o 
  -3   8   2       26.54       11.17     16.33 o 
  -2   8   2     2824.68     2684.74    160.43 o 
  -1   8   2     1154.41     1116.05     91.80 o 
   0   8   2     1948.15     1950.49     96.03 o 
   1   8   2      121.28      137.92     22.81 o 
   2   8   2     6332.45     6259.40    315.29 o 
   3   8   2     3708.57     3717.95    451.38 o 
   4   8   2      121.67      121.16     22.83 o 
   5   8   2     2826.09     2947.38    120.18 o 
   6   8   2     2052.21     1902.34    169.65 o 
   7   8   2     1355.74     1332.86    105.41 o 
   8   8   2       28.07       27.84     31.26 o 
   9   8   2     1212.62     1233.77    112.00 o 
  10   8   2     1200.61     1124.93    160.56 o 
  -5   9   2     1716.41     1711.38    157.30 o 
  -4   9   2     1794.89     1832.95    154.98 o 
  -3   9   2      203.96      190.17     47.51 o 
  -2   9   2      365.91      444.61     63.96 o 
  -1   9   2     3947.23     4153.52    204.09 o 
   0   9   2     2499.82     2702.79    123.16 o 
   1   9   2      753.93      770.27     59.69 o 
   2   9   2     2650.66     2600.34    205.04 o 
   3   9   2     2341.42     2395.59    124.71 o 
   4   9   2      128.65      160.10     27.90 o 
   5   9   2      786.52      847.90    111.24 o 
   6   9   2     3038.60     3132.27    160.74 o 
   7   9   2     1493.75     1513.12    161.84 o 
   8   9   2        0.15      -62.94     37.49 o 
   9   9   2     1300.12     1287.44    117.44 o 
  -4  10   2     1171.57     1157.88    126.76 o 
  -3  10   2      339.28      349.79     66.57 o 
  -2  10   2     1739.24     1697.51    136.56 o 
  -1  10   2     3330.14     3431.09    158.39 o 
   0  10   2      758.75      852.89     70.25 o 
   1  10   2      345.69      282.75     38.70 o 
   2  10   2     2992.74     2977.16    234.69 o 
   3  10   2     3519.35     3582.63    205.17 o 
   4  10   2      365.12      349.79     42.70 o 
   5  10   2     1607.57     1618.57    161.97 o 
   6  10   2     3137.83     3210.19    171.08 o 
   7  10   2     1454.80     1311.86    160.57 o 
   8  10   2        3.09       37.31     34.19 o 
   9  10   2     1053.25     1314.70    173.03 o 
  -3  11   2      637.04      544.65     84.55 o 
  -2  11   2     1609.43     1700.58    143.53 o 
  -1  11   2     3065.56     3354.56    162.65 o 
   0  11   2     1244.41     1272.07    164.29 o 
   1  11   2        6.41       59.73     39.69 o 
   2  11   2     1728.04     1857.93    276.71 o 
   3  11   2     5070.42     4860.79    318.76 o 
   4  11   2     1425.33     1391.55    161.11 o 
   5  11   2      324.09      211.31     66.03 o 
   6  11   2     1129.51      976.97    134.05 o 
   7  11   2     2659.17     2474.10    228.86 o 
   8  11   2      191.43      330.48     85.88 o 
  -1  12   2     2456.79     3084.02    283.96 o 
   0  12   2     1040.32     1179.83    171.05 o 
   1  12   2        2.77      -50.69     38.65 o 
   2  12   2     1587.40     1638.47    191.12 o 
   3  12   2     3847.92     3874.60    297.46 o 
   4  12   2     1381.12     1386.07    168.50 o 
   5  12   2      580.06      562.14    108.79 o 
   6  12   2      988.91      933.77    139.10 o 
   7  12   2     1188.74     1273.39    169.92 o 
   1  13   2       13.44       96.56     61.68 o 
   2  13   2     1258.98     1354.16    183.72 o 
   3  13   2     2723.38     2564.98    250.55 o 
   4  13   2      764.99      797.39    135.99 o 
   5  13   2      216.56      235.44     77.55 o 
  -3 -13   3      938.68      801.38     85.32 o 
  -2 -13   3      148.13      147.45     38.74 o 
  -1 -13   3     1392.50     1348.57    114.87 o 
  -6 -12   3       67.71      168.67     66.77 o 
  -5 -12   3     1055.76     1075.54     95.18 o 
  -4 -12   3     2555.33     2523.96    146.43 o 
  -3 -12   3      841.10      736.50     83.40 o 
  -2 -12   3        6.32       19.96     15.53 o 
  -1 -12   3     1280.38     1384.14    109.94 o 
   0 -12   3     2830.78     2785.36    162.42 o 
   1 -12   3      215.09      186.89     85.88 o 
   2 -12   3      633.39      572.98     93.09 o 
  -7 -11   3      722.60      756.39    120.67 o 
  -6 -11   3        9.39       26.08     42.35 o 
  -5 -11   3     1217.16     1147.65     93.33 o 
  -4 -11   3     3936.29     4176.09    183.86 o 
  -3 -11   3     3421.79     3316.05    161.55 o 
  -2 -11   3      396.54      496.19     61.36 o 
  -1 -11   3     2560.59     2675.25    147.32 o 
   0 -11   3     3150.05     3106.42    162.76 o 
   1 -11   3      369.55      337.03     60.62 o 
   2 -11   3     1217.50     1431.91    139.25 o 
   3 -11   3     1638.65     1564.77    152.02 o 
  -7 -10   3     1302.50     1233.99    102.78 o 
  -6 -10   3      147.83      139.59     35.29 o 
  -5 -10   3      734.71      732.67     70.11 o 
  -4 -10   3     4213.42     4254.20    177.30 o 
  -3 -10   3     3380.93     3218.66    150.68 o 
  -2 -10   3      263.60      206.70     37.34 o 
  -1 -10   3     1739.31     1653.64    172.36 o 
   0 -10   3     4168.26     4198.34    183.29 o 
   1 -10   3      782.76      692.73     87.83 o 
   2 -10   3      296.57      288.27     60.90 o 
   3 -10   3     2743.00     2831.98    200.49 o 
   4 -10   3     2284.21     2224.28    181.99 o 
   5 -10   3       33.56       20.16     23.11 o 
  -8  -9   3     1966.65     1772.72    144.46 o 
  -7  -9   3     1811.42     1751.28    118.54 o 
  -6  -9   3     1241.59     1288.71     98.07 o 
  -5  -9   3     1073.82     1090.75    120.62 o 
  -4  -9   3     7075.59     6876.21    225.94 o 
  -3  -9   3     2200.94     2257.13    117.10 o 
  -2  -9   3      353.67      349.77     44.22 o 
  -1  -9   3     3482.21     3273.16    147.27 o 
   0  -9   3     4910.77     4814.01    186.96 o 
   1  -9   3     1910.39     1899.00    141.16 o 
   2  -9   3     1529.94     1657.78    137.24 o 
   3  -9   3     4862.82     4874.72    260.60 o 
   4  -9   3     2671.43     2533.55    187.60 o 
   5  -9   3       59.92       24.15     23.79 o 
   6  -9   3      777.33      777.27    109.64 o 
  -9  -8   3       56.91       71.44     26.70 o 
  -8  -8   3     1743.22     1634.53     90.62 o 
  -7  -8   3     2786.45     2860.79    149.17 o 
  -6  -8   3      348.87      390.19     50.87 o 
  -5  -8   3      884.30      807.69     72.73 o 
  -4  -8   3     1905.03     1886.86    101.93 o 
  -3  -8   3     2122.39     2201.91    108.94 o 
  -2  -8   3       11.62       29.17     22.45 o 
  -1  -8   3     4270.14     4399.68    164.59 o 
   0  -8   3     4865.52     4568.56    171.26 o 
   1  -8   3     1014.13      912.48     89.97 o 
   2  -8   3      311.01      409.61     62.43 o 
   3  -8   3     3986.22     4389.18    234.21 o 
   4  -8   3     4366.87     4343.56    242.22 o 
   5  -8   3       10.22       20.45     20.46 o 
   6  -8   3      323.77      286.53     63.58 o 
  -9  -7   3        4.46       20.49     22.71 o 
  -8  -7   3      915.77      948.86     67.17 o 
  -7  -7   3     4102.86     4111.04    124.89 o 
  -6  -7   3     1076.51     1171.89     86.50 o 
  -5  -7   3      208.54      212.95     36.13 o 
  -4  -7   3     6926.33     7347.23    217.43 o 
  -3  -7   3     4467.43     4437.33    154.16 o 
  -2  -7   3      449.49      485.46     46.09 o 
  -1  -7   3     5343.68     5372.63    235.32 o 
   0  -7   3     8955.81     8649.93    324.44 o 
   1  -7   3     3430.67     3504.86    180.31 o 
   2  -7   3       10.03       17.16     14.55 o 
   3  -7   3     7153.23     6793.64    292.79 o 
   4  -7   3     4172.41     4247.26    228.74 o 
   5  -7   3       74.89       53.94     27.49 o 
   6  -7   3      732.38      686.98     94.58 o 
   7  -7   3     1802.06     1679.73    160.74 o 
  -9  -6   3       20.22       25.19     22.46 o 
  -8  -6   3     1200.22     1225.59     76.29 o 
  -7  -6   3     3012.09     3011.63    102.44 o 
  -6  -6   3      849.52      873.53     59.91 o 
  -5  -6   3       80.13       55.25     17.77 o 
  -4  -6   3     4141.77     4248.57    157.41 o 
  -3  -6   3     6429.30     6575.04    188.61 o 
  -2  -6   3     1013.02     1053.72     62.97 o 
  -1  -6   3     1940.73     1856.49     87.31 o 
   0  -6   3     6126.12     6235.14    247.74 o 
   1  -6   3     5192.91     5062.13    215.21 o 
   2  -6   3       19.69       62.46     26.13 o 
   3  -6   3     2731.54     2736.46    161.07 o 
   4  -6   3      655.81      672.45     80.36 o 
   5  -6   3      498.08      497.90     74.11 o 
   6  -6   3      326.31      357.49     65.13 o 
   7  -6   3     2454.76     2570.80    193.37 o 
   8  -6   3     1546.86     1667.89    162.10 o 
  -9  -5   3       93.98      116.54     31.85 o 
  -8  -5   3      696.80      753.11    135.38 o 
  -7  -5   3     4156.30     4093.32    137.48 o 
  -6  -5   3     1827.15     1734.74     70.57 o 
  -5  -5   3       27.56       41.35     13.20 o 
  -4  -5   3     4308.70     4292.52    153.97 o 
  -3  -5   3     9214.51     9465.13    233.23 o 
  -2  -5   3     1472.77     1590.86     72.82 o 
  -1  -5   3     3322.48     3274.79    164.57 o 
   0  -5   3    11645.21    12313.36    386.68 o 
   1  -5   3     4590.79     4353.54    185.34 o 
   2  -5   3      408.36      385.09     49.39 o 
   3  -5   3     4015.15     4209.79    197.08 o 
   4  -5   3     3348.57     3202.63    177.65 o 
   5  -5   3      566.92      598.46     77.07 o 
   6  -5   3     1927.04     2037.03    153.88 o 
   7  -5   3     3561.20     3580.62    223.62 o 
   8  -5   3     1537.40     1487.40    147.74 o 
  -9  -4   3      366.26      313.04     49.96 o 
  -8  -4   3     1054.50     1088.63     96.71 o 
  -7  -4   3     4552.84     4434.55    143.56 o 
  -6  -4   3     3960.97     4031.26    128.11 o 
  -5  -4   3      130.25      153.31     22.63 o 
  -4  -4   3     5807.11     5525.87    141.71 o 
  -3  -4   3    10193.43     9797.23    248.72 o 
  -2  -4   3     1850.97     1809.71     72.37 o 
  -1  -4   3     2987.39     3150.73     99.89 o 
   0  -4   3    11897.18    12833.50    385.88 o 
   1  -4   3     7698.15     7544.14    256.18 o 
   2  -4   3      807.18      995.96     76.12 o 
   3  -4   3     4265.92     4167.63    187.21 o 
   4  -4   3     7966.29     8052.45    303.90 o 
   5  -4   3     2353.35     2238.85    145.53 o 
   6  -4   3       15.79       42.69     25.74 o 
   7  -4   3     3785.70     3845.32    223.40 o 
   8  -4   3     2747.99     3124.98    210.19 o 
   9  -4   3       93.68      155.15     49.24 o 
  -9  -3   3      633.82      642.45     70.18 o 
  -8  -3   3     1041.47      944.39     83.45 o 
  -7  -3   3     4220.23     4138.14    385.86 o 
  -6  -3   3      798.94      851.63     54.45 o 
  -5  -3   3      329.14      352.09     32.33 o 
  -4  -3   3     3359.19     3388.89     77.69 o 
  -3  -3   3     7734.59     7282.71    165.61 o 
  -2  -3   3     1060.48     1034.58     37.97 o 
  -1  -3   3     2377.54     2398.13     75.69 o 
   0  -3   3     6042.05     6111.15    212.12 o 
   1  -3   3    11938.16    11666.19    344.33 o 
   2  -3   3      298.14      343.70     40.94 o 
   3  -3   3    15663.47    15542.28    459.37 o 
   4  -3   3     8682.24     8580.97    305.15 o 
   5  -3   3     3270.71     3430.30    177.74 o 
   6  -3   3        3.54       45.55     23.03 o 
   7  -3   3     3290.21     2999.67    185.86 o 
   8  -3   3      863.17     1106.27    116.04 o 
   9  -3   3      112.86       82.15     32.98 o 
  -9  -2   3      674.44      678.84     84.69 o 
  -8  -2   3      880.41      956.03     80.32 o 
  -7  -2   3     4051.74     3974.89    163.26 o 
  -6  -2   3     1530.84     1321.07     82.59 o 
  -5  -2   3      306.21      302.16     29.77 o 
  -4  -2   3     6761.26     6614.82    152.32 o 
  -3  -2   3    22085.52    22170.33    338.37 o 
  -2  -2   3     3604.71     3677.28     60.55 o 
  -1  -2   3     4331.43     4585.19     60.63 o 
   0  -2   3     2113.88     2288.96     74.31 o 
   1  -2   3    27546.33    27108.76    691.03 o 
   2  -2   3      946.00     1010.96     65.75 o 
   3  -2   3    15081.75    15555.94    315.79 o 
   4  -2   3    13596.33    14270.15    432.20 o 
   5  -2   3     6631.74     6946.66    266.23 o 
   6  -2   3       65.56       45.29     21.59 o 
   7  -2   3     1380.98     1454.92    119.97 o 
   8  -2   3     3502.25     3260.37    199.64 o 
   9  -2   3      627.75      491.47     78.19 o 
  10  -2   3      370.06      333.96     70.39 o 
  -9  -1   3      488.24      545.73     67.40 o 
  -8  -1   3      238.15      274.98     43.60 o 
  -7  -1   3     3393.00     3474.17    199.78 o 
  -6  -1   3     2471.35     2281.02    156.60 o 
  -5  -1   3       11.06      -11.36     17.36 o 
  -4  -1   3     2094.11     2196.54     96.65 o 
  -3  -1   3    15191.29    15044.57    337.53 o 
  -2  -1   3    15385.50    15636.68    187.35 o 
  -1  -1   3     1048.99     1105.35     22.77 o 
   0  -1   3    28176.59    29394.42    523.78 o 
   1  -1   3     7558.70     7891.42    167.01 o 
   2  -1   3      390.57      460.94     39.07 o 
   3  -1   3     1562.39     1486.20     59.76 o 
   4  -1   3    11374.84    11328.78    245.62 o 
   5  -1   3     7579.95     7573.32    195.94 o 
   6  -1   3       24.01       53.83     19.46 o 
   7  -1   3     2424.02     2370.39    149.93 o 
   8  -1   3     3415.76     3292.69    191.77 o 
   9  -1   3      529.79      501.62     75.92 o 
  10  -1   3      462.57      351.94     68.57 o 
  -9   0   3      525.17      729.06    104.06 o 
  -8   0   3      125.59      115.42     39.11 o 
  -7   0   3      691.48      661.96     87.27 o 
  -6   0   3     3125.78     3394.34    197.54 o 
  -5   0   3      832.76      878.74     89.09 o 
  -4   0   3     2349.25     2276.37    109.08 o 
  -3   0   3    13859.45    14151.93    255.36 o 
  -2   0   3     9640.04     9647.21    203.13 o 
  -1   0   3     1518.41     1486.78     40.22 o 
   0   0   3     4901.69     4984.77    118.83 o 
   1   0   3      586.27      633.15     30.28 o 
   2   0   3    12737.20    13124.30    255.59 o 
   3   0   3      426.87      374.89     26.81 o 
   4   0   3    15039.24    15196.66    427.47 o 
   5   0   3     3349.74     3283.85    103.75 o 
   6   0   3      216.60      245.13     27.06 o 
   7   0   3     1300.77     1184.99     97.54 o 
   8   0   3     3561.81     3239.87    183.53 o 
   9   0   3      840.30      760.14     89.58 o 
  10   0   3      240.93      228.88     52.79 o 
  -9   1   3     1105.91     1301.02    144.32 o 
  -8   1   3        6.96        8.39     21.25 o 
  -7   1   3     1151.64     1053.60    112.94 o 
  -6   1   3     9980.86     9593.64    379.78 o 
  -5   1   3      481.39      477.15     63.91 o 
  -4   1   3     2042.26     2003.99    129.34 o 
  -3   1   3     8650.98     8441.55    297.37 o 
  -2   1   3    10433.67    10233.88    324.02 o 
  -1   1   3       53.70       82.32     14.07 o 
   0   1   3     7033.55     6797.97    144.48 o 
   1   1   3    23543.16    23882.77    260.68 o 
   2   1   3     6181.72     6161.01     80.54 o 
   3   1   3      668.89      702.60     41.58 o 
   4   1   3    14897.98    15206.96    328.39 o 
   5   1   3     5010.94     4885.13    278.20 o 
   6   1   3       32.36       31.21     11.81 o 
   7   1   3     1871.34     1842.21     78.92 o 
   8   1   3     4214.80     4168.33    206.32 o 
   9   1   3     1157.32     1108.35    105.67 o 
  10   1   3      154.20      136.97     39.95 o 
  -8   2   3        3.32       19.38     27.02 o 
  -7   2   3     1699.52     1784.01    152.20 o 
  -6   2   3     3722.02     3803.04    216.89 o 
  -5   2   3     1622.07     1573.70    125.08 o 
  -4   2   3      338.06      430.28     61.04 o 
  -3   2   3     5873.38     5539.88    224.68 o 
  -2   2   3     3771.60     3682.89    159.63 o 
  -1   2   3     1244.45     1320.78     76.91 o 
   0   2   3     2376.22     2586.11    173.98 o 
   1   2   3    48680.27    48145.88   1326.67 o 
   2   2   3     4083.73     4182.94     97.40 o 
   3   2   3      718.12      703.57     20.17 o 
   4   2   3     7731.40     8186.63    135.37 o 
   5   2   3     4453.98     4313.36    119.08 o 
   6   2   3      303.61      325.82     29.51 o 
   7   2   3     1745.37     1714.98    111.87 o 
   8   2   3     4034.71     3867.92    163.11 o 
   9   2   3     1464.43     1373.08     92.28 o 
  10   2   3        9.07       15.00     30.38 o 
  -8   3   3       24.12       68.85     31.69 o 
  -7   3   3     2637.24     2876.87    202.26 o 
  -6   3   3     4619.10     4649.04    250.12 o 
  -5   3   3     1430.92     1245.28    111.72 o 
  -4   3   3      554.67      541.88     66.99 o 
  -3   3   3     7088.38     6638.62    257.88 o 
  -2   3   3    12932.42    13151.92    400.18 o 
  -1   3   3       47.35       79.27     19.33 o 
   0   3   3     3948.20     4293.88    286.24 o 
   1   3   3    22155.69    21450.88    393.84 o 
   2   3   3     6717.12     6548.72    164.06 o 
   3   3   3      149.88      116.92     28.55 o 
   4   3   3    10196.49    10092.76    190.75 o 
   5   3   3     7731.12     7614.60    142.33 o 
   6   3   3     1017.24     1032.47     53.31 o 
   7   3   3      844.19      830.79     50.29 o 
   8   3   3     6737.90     6780.50    211.75 o 
   9   3   3     1632.09     1688.23    149.28 o 
  10   3   3       59.45       46.13     20.58 o 
  11   3   3      754.05     1098.84    163.40 o 
  -8   4   3        2.73       53.37     30.07 o 
  -7   4   3     2499.94     2451.60    189.98 o 
  -6   4   3     4312.62     4259.08    242.39 o 
  -5   4   3      884.23      861.52     94.89 o 
  -4   4   3       13.19       26.18     14.75 o 
  -3   4   3     5683.99     5959.96    245.51 o 
  -2   4   3    19026.10    18816.23    541.48 o 
  -1   4   3       25.71       40.21     15.99 o 
   0   4   3     7605.84     7995.15    241.32 o 
   1   4   3     8614.82     8769.17    148.97 o 
   2   4   3    16493.38    16625.47    501.43 o 
   3   4   3     1953.35     1961.60    123.23 o 
   4   4   3    18338.11    16851.94    583.63 o 
   5   4   3     5956.69     5904.31    114.75 o 
   6   4   3     1256.75     1275.55     62.79 o 
   7   4   3      288.21      269.60     25.05 o 
   8   4   3     9682.82     9573.39    510.53 o 
   9   4   3     2708.00     2698.15    127.55 o 
  10   4   3        6.46       27.04     26.21 o 
  11   4   3      535.29      639.50    124.88 o 
  -7   5   3     1619.18     1577.05    151.94 o 
  -6   5   3     3549.25     3421.71    218.21 o 
  -5   5   3      799.07      747.61     90.29 o 
  -4   5   3       20.87        3.87     15.96 o 
  -3   5   3     6064.93     5893.50    249.50 o 
  -2   5   3     9484.97     9278.05    318.94 o 
  -1   5   3       41.38       49.19     17.30 o 
   0   5   3     5023.40     5130.50    178.37 o 
   1   5   3     9093.57     9042.95    160.04 o 
   2   5   3     6987.03     6411.81    110.77 o 
   3   5   3        4.94       20.11     18.64 o 
   4   5   3     6563.37     6446.77    153.12 o 
   5   5   3     9946.59    10050.00    255.24 o 
   6   5   3     2306.71     2348.81     68.51 o 
   7   5   3      609.94      614.50     47.98 o 
   8   5   3     5241.10     5434.81    176.72 o 
   9   5   3     1608.67     1832.26    185.02 o 
  10   5   3      187.65      241.23     74.72 o 
  11   5   3      173.93      126.97     56.90 o 
  -7   6   3      618.30      646.64     99.79 o 
  -6   6   3     1371.20     1549.52    144.92 o 
  -5   6   3     1516.26     1303.43    124.82 o 
  -4   6   3       58.72       65.89     22.61 o 
  -3   6   3     5047.49     4638.29    221.14 o 
  -2   6   3     5185.18     4545.28    203.33 o 
  -1   6   3     1221.39     1155.60     82.82 o 
   0   6   3     2750.50     2695.49    101.53 o 
   1   6   3     9452.43     9168.39    217.58 o 
   2   6   3     7899.45     7757.69    138.28 o 
   3   6   3      497.85      496.30     34.39 o 
   4   6   3     4094.80     3987.45    117.83 o 
   5   6   3     6582.06     6384.57    111.69 o 
   6   6   3     1891.53     1953.39     79.69 o 
   7   6   3     1276.56     1212.20     69.76 o 
   8   6   3     1846.20     1861.18    144.37 o 
   9   6   3     2209.60     2319.44    212.92 o 
  10   6   3        2.75       15.91     27.75 o 
  -6   7   3     1791.61     1719.15    158.67 o 
  -5   7   3     1456.73     1256.07    125.80 o 
  -4   7   3      228.84      218.04     49.11 o 
  -3   7   3     2815.59     2715.96    166.66 o 
  -2   7   3     4478.48     4071.97    196.65 o 
  -1   7   3     1045.77     1188.95     89.39 o 
   0   7   3     2724.90     2701.99    108.82 o 
   1   7   3     7632.94     7624.81    364.51 o 
   2   7   3     3570.79     3430.62     80.93 o 
   3   7   3      217.48      231.05     15.40 o 
   4   7   3     2874.08     2765.39    100.22 o 
   5   7   3     7185.33     6984.00    203.51 o 
   6   7   3      392.80      372.83     50.95 o 
   7   7   3     1248.97     1104.20     93.59 o 
   8   7   3      881.22      981.91     92.48 o 
   9   7   3     2036.82     2354.52    216.81 o 
  10   7   3       23.29       56.60     33.94 o 
  -5   8   3     1653.83     1559.59    146.06 o 
  -4   8   3      160.16      118.99     39.08 o 
  -3   8   3     1674.37     1475.51    124.18 o 
  -2   8   3     3133.66     3093.29    174.84 o 
  -1   8   3     2030.36     1873.59    122.33 o 
   0   8   3       28.95       46.56     15.59 o 
   1   8   3     2805.64     2805.43    110.93 o 
   2   8   3     3934.84     3810.04    124.86 o 
   3   8   3      973.25      931.25     97.18 o 
   4   8   3     2083.99     2002.13     89.16 o 
   5   8   3     3572.15     3206.39    214.86 o 
   6   8   3     2219.29     1982.41    172.37 o 
   7   8   3       28.92        8.97     16.84 o 
   8   8   3     1493.35     1651.92    124.03 o 
   9   8   3     1390.68     1507.97    124.25 o 
  10   8   3      369.88      448.80    102.63 o 
  -4   9   3       52.34       52.90     30.27 o 
  -3   9   3     1530.86     1443.41    129.21 o 
  -2   9   3     3059.00     3424.02    193.83 o 
  -1   9   3     1945.27     2042.64    135.34 o 
   0   9   3      318.32      324.28     82.48 o 
   1   9   3     1886.67     1877.23     94.19 o 
   2   9   3     3970.41     3947.25    152.53 o 
   3   9   3       60.26       81.51     18.86 o 
   4   9   3     3626.96     3394.75    130.93 o 
   5   9   3     2815.96     2791.58    210.40 o 
   6   9   3     1740.86     1695.25    116.78 o 
   7   9   3        1.38       23.09     31.73 o 
   8   9   3     1299.24     1299.62    155.54 o 
   9   9   3     2256.77     2280.98    158.96 o 
  -3  10   3      552.18      467.52     74.77 o 
  -2  10   3     2534.88     2631.89    174.83 o 
  -1  10   3     2540.44     2713.58    213.60 o 
   0  10   3       27.13       62.55     19.15 o 
   1  10   3     2194.56     2234.10    207.94 o 
   2  10   3     2970.83     2993.39    239.35 o 
   3  10   3     1141.89     1112.55     76.91 o 
   4  10   3      437.13      507.45     94.75 o 
   5  10   3     6584.94     6893.36    365.99 o 
   6  10   3     3050.80     3061.83    318.69 o 
   7  10   3       70.29       14.66     26.51 o 
   8  10   3      613.05      570.54    107.72 o 
   9  10   3     2185.39     1914.49    209.16 o 
  -2  11   3     2148.14     2090.53    237.80 o 
  -1  11   3     2095.52     2511.46    243.19 o 
   0  11   3       27.12       54.77     38.51 o 
   1  11   3     1955.96     2354.38    226.41 o 
   2  11   3     3563.53     3435.59    269.44 o 
   3  11   3     1536.51     1433.89    168.96 o 
   4  11   3      668.67      552.30    101.71 o 
   5  11   3     1971.92     2016.15    196.05 o 
   6  11   3     1226.63     1197.61    151.27 o 
   7  11   3      315.04      323.75     83.72 o 
   8  11   3      224.96      231.91     73.72 o 
  -1  12   3     1864.57     2170.36    239.65 o 
   0  12   3       40.68       67.74     43.65 o 
   1  12   3     1714.26     2044.42    221.05 o 
   2  12   3     2894.07     2972.56    262.08 o 
   3  12   3     1536.61     1719.99    196.37 o 
   4  12   3      134.50      137.06     61.97 o 
   5  12   3     1322.57     1200.62    158.54 o 
   6  12   3     1978.71     1792.54    195.00 o 
   7  12   3      180.16      238.37     68.22 o 
   2  13   3     1900.74     1946.95    222.63 o 
   3  13   3     1352.59     1360.02    184.42 o 
   4  13   3        3.00       79.09     47.59 o 
   5  13   3     1392.56     1424.07    182.21 o 
  -5 -12   4     1999.62     2030.15    194.92 o 
  -4 -12   4      637.16      665.71     89.86 o 
  -3 -12   4       65.81      114.30     49.89 o 
  -2 -12   4     1650.87     1739.78    168.75 o 
  -1 -12   4     2467.42     2262.55    143.05 o 
   0 -12   4       74.34       94.52     67.80 o 
   1 -12   4      249.36      292.29     53.01 o 
   2 -12   4     1489.05     1486.93    110.58 o 
  -6 -11   4      547.52      471.59    109.41 o 
  -5 -11   4     1994.57     2033.47    188.08 o 
  -4 -11   4     1314.08     1395.69    102.45 o 
  -3 -11   4      113.30       72.81     25.46 o 
  -2 -11   4     1893.26     1968.78    123.79 o 
  -1 -11   4     2181.92     2172.58    315.86 o 
   0 -11   4      663.84      595.26     75.57 o 
   1 -11   4      303.93      322.03     54.93 o 
   2 -11   4     1941.14     2004.79    171.39 o 
   3 -11   4      739.08      758.47    105.68 o 
  -7 -10   4      129.57      126.86     33.86 o 
  -6 -10   4      492.15      535.17    125.70 o 
  -5 -10   4     2022.45     2003.07    179.04 o 
  -4 -10   4     2696.59     2711.43    138.69 o 
  -3 -10   4      320.83      385.59     50.81 o 
  -2 -10   4     1687.87     1658.09    106.47 o 
  -1 -10   4     2993.09     3035.71    220.26 o 
   0 -10   4     1158.76     1288.28    117.39 o 
   1 -10   4       73.94       77.77     29.19 o 
   2 -10   4     2958.84     2916.38    199.70 o 
   3 -10   4     3118.19     3024.91    210.22 o 
   4 -10   4       87.71      185.04     57.41 o 
   5 -10   4      700.05      815.18    114.27 o 
  -8  -9   4     1227.18     1296.07    107.61 o 
  -7  -9   4      134.85      129.69     31.49 o 
  -6  -9   4      329.45      337.96     51.51 o 
  -5  -9   4     2754.67     2713.06    145.13 o 
  -4  -9   4      893.91      983.23    100.01 o 
  -3  -9   4        0.16       44.65     18.87 o 
  -2  -9   4     1175.79     1231.27     85.59 o 
  -1  -9   4     3149.52     3060.98    142.26 o 
   0  -9   4     1643.98     1748.13    110.75 o 
   1  -9   4      306.93      296.88     40.39 o 
   2  -9   4     4219.28     4131.67    231.68 o 
   3  -9   4     2108.91     1980.38    159.26 o 
   4  -9   4      260.29      272.68     62.88 o 
   5  -9   4      322.73      391.37     75.35 o 
   6  -9   4     1005.08     1046.94    131.41 o 
  -8  -8   4     1769.99     1724.08    133.42 o 
  -7  -8   4      499.71      582.50     87.40 o 
  -6  -8   4      832.06      724.06     71.79 o 
  -5  -8   4     1834.97     1853.45    113.56 o 
  -4  -8   4     1974.73     2038.04    107.06 o 
  -3  -8   4     2085.68     2101.79    106.52 o 
  -2  -8   4     2052.43     2136.52    107.53 o 
  -1  -8   4     4765.58     4694.92    172.17 o 
   0  -8   4     2191.50     2256.61    115.64 o 
   1  -8   4      359.22      347.09     57.18 o 
   2  -8   4     3832.23     3941.36    215.73 o 
   3  -8   4     4458.51     4152.99    230.98 o 
   4  -8   4      437.54      479.84     77.03 o 
   5  -8   4      285.38      265.96     61.22 o 
   6  -8   4     1192.64     1284.24    137.34 o 
  -8  -7   4     1821.83     1742.29     95.48 o 
  -7  -7   4      736.07      723.09     76.55 o 
  -6  -7   4      332.14      349.90     59.52 o 
  -5  -7   4     3601.60     3626.31    157.02 o 
  -4  -7   4     3947.52     3924.79    229.38 o 
  -3  -7   4     5371.42     5349.86    173.60 o 
  -2  -7   4     1220.26     1192.60     73.27 o 
  -1  -7   4     9125.98     9313.99    424.80 o 
   0  -7   4      389.29      538.98     69.04 o 
   1  -7   4        2.98      -11.12     17.65 o 
   2  -7   4      689.40      682.06     79.55 o 
   3  -7   4     5947.42     6279.22    283.40 o 
   4  -7   4     2734.00     2890.41    186.06 o 
   5  -7   4     1022.03     1073.26    114.56 o 
   6  -7   4     2169.55     2287.16    179.04 o 
   7  -7   4     1474.11     1436.59    148.72 o 
  -9  -6   4      556.43      520.76     65.02 o 
  -8  -6   4     1506.63     1509.36     87.79 o 
  -7  -6   4     1117.39     1112.55     71.27 o 
  -6  -6   4        3.10        8.57     11.11 o 
  -5  -6   4     4303.26     4250.02    166.99 o 
  -4  -6   4     5111.78     4953.22    176.21 o 
  -3  -6   4     2137.85     2124.88     94.74 o 
  -2  -6   4      656.66      636.09    100.74 o 
  -1  -6   4     4306.19     4294.17    143.64 o 
   0  -6   4     2464.52     2445.58    144.92 o 
   1  -6   4      103.39      137.36     32.69 o 
   2  -6   4     2947.41     2953.29    165.06 o 
   3  -6   4     4399.63     4580.99    223.66 o 
   4  -6   4      808.74      883.75     93.20 o 
   5  -6   4     1664.69     1632.50    136.04 o 
   6  -6   4     1901.07     1936.98    157.85 o 
   7  -6   4     2171.46     2186.76    178.91 o 
   8  -6   4      188.24      201.37     57.40 o 
  -9  -5   4      740.05      800.35     80.38 o 
  -8  -5   4     3400.71     3249.74    233.35 o 
  -7  -5   4     2120.85     2015.35     95.57 o 
  -6  -5   4       62.44       53.86     31.81 o 
  -5  -5   4     3167.73     3076.08    109.42 o 
  -4  -5   4     4776.79     4300.73    229.47 o 
  -3  -5   4     1009.91     1022.14     98.84 o 
  -2  -5   4     2268.63     2329.31     90.90 o 
  -1  -5   4     9864.78     9741.85    233.45 o 
   0  -5   4     5944.35     6291.44    247.86 o 
   1  -5   4      833.77     1041.70     85.25 o 
   2  -5   4     3363.41     3334.29    168.50 o 
   3  -5   4     7545.96     7643.63    295.81 o 
   4  -5   4     4650.41     5123.71    238.60 o 
   5  -5   4      650.20      723.46     84.13 o 
   6  -5   4     5133.29     5190.84    264.47 o 
   7  -5   4     3151.90     3447.12    218.74 o 
   8  -5   4      248.12      248.34     60.99 o 
  -9  -4   4      518.57      525.30     65.03 o 
  -8  -4   4     2078.72     2067.06    123.71 o 
  -7  -4   4     2038.36     1950.72     93.37 o 
  -6  -4   4       77.01       22.40     28.42 o 
  -5  -4   4      993.69     1006.76     58.22 o 
  -4  -4   4     4919.94     4986.85    118.20 o 
  -3  -4   4     1317.20     1294.00     71.89 o 
  -2  -4   4     6991.08     7300.07    143.55 o 
  -1  -4   4    13037.95    12566.07    284.03 o 
   0  -4   4    10219.85    10787.05    351.21 o 
   1  -4   4     2423.37     2814.92     98.98 o 
   2  -4   4     4289.01     4216.18    184.38 o 
   3  -4   4    13158.55    13743.79    436.79 o 
   4  -4   4     2373.12     2429.30    146.47 o 
   5  -4   4      286.83      385.82     58.83 o 
   6  -4   4     2338.70     2545.58    167.28 o 
   7  -4   4     2859.26     3096.67    197.93 o 
   8  -4   4      325.51      230.41     54.81 o 
   9  -4   4      391.82      407.73     78.51 o 
  -9  -3   4      189.05      229.30     42.87 o 
  -8  -3   4     2489.68     2539.73    239.86 o 
  -7  -3   4     1684.36     1666.79    117.81 o 
  -6  -3   4      542.49      510.64     63.84 o 
  -5  -3   4     2858.59     2874.74    101.83 o 
  -4  -3   4     2153.38     2151.97     61.71 o 
  -3  -3   4       92.31       81.39     10.59 o 
  -2  -3   4     4260.66     4513.85    100.59 o 
  -1  -3   4    14064.82    14249.65    389.46 o 
   0  -3   4    13090.83    13330.98    400.24 o 
   1  -3   4     1582.83     1746.06     98.58 o 
   2  -3   4     4410.83     4344.48    178.11 o 
   3  -3   4    10793.34    11078.65    357.96 o 
   4  -3   4     1459.22     1449.75    102.76 o 
   5  -3   4       24.64       34.61     21.43 o 
   6  -3   4     3002.29     2932.51    173.80 o 
   7  -3   4     3029.95     2958.60    185.01 o 
   8  -3   4      534.12      486.29     77.64 o 
   9  -3   4      417.86      399.19     72.50 o 
  -9  -2   4      237.63      235.80     55.92 o 
  -8  -2   4     2905.21     3004.80    152.01 o 
  -7  -2   4     1517.77     1617.43    112.67 o 
  -6  -2   4       20.93       36.35     45.94 o 
  -5  -2   4     2090.64     2084.32     84.32 o 
  -4  -2   4    10428.83    10323.90    259.10 o 
  -3  -2   4     8921.46     9083.05    168.17 o 
  -2  -2   4     1864.43     1908.36     37.24 o 
  -1  -2   4    12137.51    12765.23    211.93 o 
   0  -2   4    13064.99    13498.83    395.17 o 
   1  -2   4     5511.07     5855.08    202.87 o 
   2  -2   4     2700.23     2729.38    124.26 o 
   3  -2   4    12404.71    12910.40    387.47 o 
   4  -2   4     4538.31     4675.71    140.04 o 
   5  -2   4      174.69      221.37     38.85 o 
   6  -2   4     2758.70     2694.52    157.84 o 
   7  -2   4     6053.19     6210.26    276.82 o 
   8  -2   4     1187.08     1025.59    106.71 o 
   9  -2   4     1027.26     1193.35    124.29 o 
  10  -2   4     1636.85     1871.13    165.25 o 
  -9  -1   4      211.80      163.24     37.29 o 
  -8  -1   4     1550.69     1538.68    107.24 o 
  -7  -1   4     2454.11     2618.83    132.58 o 
  -6  -1   4       54.68       47.69     17.28 o 
  -5  -1   4     2463.04     2545.69    113.56 o 
  -4  -1   4     5708.64     5534.02    139.78 o 
  -3  -1   4     1693.26     1627.72     50.22 o 
  -2  -1   4     2427.91     2637.11     50.75 o 
  -1  -1   4     2532.56     2502.93     52.83 o 
   0  -1   4     8075.79     8205.63    266.18 o 
   1  -1   4     4049.20     4470.38    159.43 o 
   2  -1   4       43.17       54.57     14.78 o 
   3  -1   4     2771.79     2590.01    118.09 o 
   4  -1   4     2859.22     2675.78     93.95 o 
   5  -1   4      134.18      119.37     19.52 o 
   6  -1   4     3440.40     3312.55    118.64 o 
   7  -1   4     3822.90     3436.42    187.16 o 
   8  -1   4      855.83      786.89     88.68 o 
   9  -1   4        3.63        7.84     16.53 o 
  10  -1   4     1783.82     1854.93    158.60 o 
  -9   0   4       83.57       86.79     51.77 o 
  -8   0   4     1400.11     1389.34    142.72 o 
  -7   0   4     2755.47     2695.65    191.92 o 
  -6   0   4      488.36      448.67     70.49 o 
  -5   0   4      791.64      756.26     86.82 o 
  -4   0   4     7492.83     7626.31    176.79 o 
  -3   0   4     4176.53     4199.95    134.28 o 
  -2   0   4     3283.76     3652.20     84.35 o 
  -1   0   4     3990.41     3859.87     80.27 o 
   0   0   4     7000.41     6906.41    143.14 o 
   1   0   4     1790.92     1914.20     39.31 o 
   2   0   4      283.63      233.96     18.08 o 
   3   0   4     8263.21     8397.24    253.64 o 
   4   0   4     9881.88     9843.14    221.71 o 
   5   0   4      487.42      534.88     39.59 o 
   6   0   4     5751.12     5854.94    164.46 o 
   7   0   4     3617.04     3734.25    252.50 o 
   8   0   4     1241.53     1214.42    106.38 o 
   9   0   4        4.08       -7.94     19.04 o 
  10   0   4     1789.11     1672.00    144.73 o 
  -8   1   4      693.09      679.30    100.49 o 
  -7   1   4     3977.94     4038.52    244.30 o 
  -6   1   4      365.77      345.13     64.11 o 
  -5   1   4      692.88      777.53     88.72 o 
  -4   1   4     2893.32     2902.30    168.30 o 
  -3   1   4     4296.25     4352.44    199.99 o 
  -2   1   4      232.80      275.40     41.26 o 
  -1   1   4     5930.53     6092.58    151.76 o 
   0   1   4     9532.27     9437.91    195.47 o 
   1   1   4      186.81      226.15     10.61 o 
   2   1   4      119.22      104.26      8.54 o 
   3   1   4     8501.53     8486.79    171.68 o 
   4   1   4    10140.64    10385.65    450.04 o 
   5   1   4      548.30      590.47     39.77 o 
   6   1   4     1165.35     1209.56     62.24 o 
   7   1   4     2065.84     2139.68    106.72 o 
   8   1   4     1568.15     1669.64    142.79 o 
   9   1   4        9.36       32.05     21.39 o 
  10   1   4     2177.03     1902.00    148.54 o 
  -8   2   4      472.25      578.58     96.71 o 
  -7   2   4     2020.25     2191.99    175.86 o 
  -6   2   4      299.34      264.39     55.15 o 
  -5   2   4      388.93      328.01     59.02 o 
  -4   2   4     2517.40     2565.44    158.07 o 
  -3   2   4     2099.48     1998.07    127.21 o 
  -2   2   4     1062.38     1146.95     85.99 o 
  -1   2   4     4026.07     3766.09    157.74 o 
   0   2   4    18544.71    18085.50    498.29 o 
   1   2   4      773.88      707.29     45.59 o 
   2   2   4     1113.33     1135.77     21.32 o 
   3   2   4    11647.44    11264.93    206.22 o 
   4   2   4    16723.95    17200.38    286.84 o 
   5   2   4     3155.37     3247.15    102.04 o 
   6   2   4      606.37      553.48     40.51 o 
   7   2   4     3095.89     3218.34    172.83 o 
   8   2   4     1590.52     1652.44    103.79 o 
   9   2   4       10.30      -37.66     18.83 o 
  10   2   4     1443.04     1552.93    251.61 o 
  11   2   4     1353.62     1387.63    107.12 o 
  -8   3   4     1080.47     1054.87    129.84 o 
  -7   3   4     1415.77     1292.66    135.55 o 
  -6   3   4      865.32      875.65    103.46 o 
  -5   3   4      575.58      621.25     80.68 o 
  -4   3   4     5568.86     5589.41    254.90 o 
  -3   3   4     7047.20     7362.80    286.24 o 
  -2   3   4       65.53      102.23     25.60 o 
  -1   3   4     5739.00     5823.88    211.71 o 
   0   3   4    10267.30    10002.02    263.59 o 
   1   3   4     2349.09     2234.14     56.01 o 
   2   3   4       91.38      103.25     11.41 o 
   3   3   4     7707.95     7449.25    208.93 o 
   4   3   4    12106.95    12368.24    172.51 o 
   5   3   4     2353.36     2320.41     60.44 o 
   6   3   4      556.78      513.51     37.15 o 
   7   3   4     4209.27     4236.94    116.53 o 
   8   3   4     1469.51     1561.06     90.67 o 
   9   3   4       77.98       38.52     14.93 o 
  10   3   4      962.45      994.84     89.12 o 
  11   3   4     1690.70     2021.53    224.29 o 
  -7   4   4     2024.07     2156.85    181.99 o 
  -6   4   4      603.40      519.94     81.96 o 
  -5   4   4      703.43      674.73     87.18 o 
  -4   4   4     3034.57     2707.07    168.30 o 
  -3   4   4     5411.82     5305.44    234.80 o 
  -2   4   4     1076.40     1000.83     82.01 o 
  -1   4   4     2141.31     2100.15    112.08 o 
   0   4   4     5720.17     5357.32    145.24 o 
   1   4   4    11183.32    11249.70    237.28 o 
   2   4   4       25.31       34.59      6.49 o 
   3   4   4    12453.79    12703.82    301.46 o 
   4   4   4    11519.61    11167.27    385.55 o 
   5   4   4      934.08      900.39     43.61 o 
   6   4   4      716.63      677.49     28.65 o 
   7   4   4     4169.42     4281.81    116.44 o 
   8   4   4     4696.55     4903.20    136.93 o 
   9   4   4      605.32      645.41     57.71 o 
  10   4   4     1320.70     1329.40    168.38 o 
  11   4   4     1893.87     2524.34    247.28 o 
  -7   5   4     2128.71     2298.94    191.07 o 
  -6   5   4      675.50      676.97     95.71 o 
  -5   5   4      192.81      172.32     44.71 o 
  -4   5   4     1855.78     1937.85    143.36 o 
  -3   5   4     5253.54     4861.80    228.15 o 
  -2   5   4     2094.03     1944.17    121.62 o 
  -1   5   4     2005.42     2001.26    112.84 o 
   0   5   4     5247.83     5297.93    259.20 o 
   1   5   4     7051.84     6801.28    166.89 o 
   2   5   4       91.55      101.31     11.08 o 
   3   5   4     1000.00      756.58     91.33 o 
   4   5   4     5297.61     5291.64    173.87 o 
   5   5   4      949.48      805.33     71.60 o 
   6   5   4       62.41       40.76     16.91 o 
   7   5   4     3413.85     3378.93     90.57 o 
   8   5   4     4531.99     4645.06    176.55 o 
   9   5   4      186.13      271.58     70.39 o 
  10   5   4      243.55      172.78     70.68 o 
  11   5   4      897.59     1021.07    155.10 o 
  -6   6   4      937.26     1081.71    123.18 o 
  -5   6   4       12.47       -3.55     13.93 o 
  -4   6   4     1868.54     1704.99    137.60 o 
  -3   6   4     3337.57     3008.55    174.80 o 
  -2   6   4     1548.31     1458.54    106.97 o 
  -1   6   4     1644.00     1688.12    106.08 o 
   0   6   4     6341.45     6262.71    275.95 o 
   1   6   4     4634.05     4664.47    135.01 o 
   2   6   4      586.94      555.31     57.52 o 
   3   6   4     1748.06     1749.23     65.10 o 
   4   6   4     3706.67     3304.72    233.20 o 
   5   6   4     2156.79     2146.11    113.56 o 
   6   6   4      873.62      912.63     90.66 o 
   7   6   4     5038.02     5121.60    158.69 o 
   8   6   4     3450.24     3579.18    133.04 o 
   9   6   4       54.20       72.12     48.13 o 
  10   6   4      596.02      658.43    119.47 o 
  -6   7   4     2073.08     2116.68    180.80 o 
  -5   7   4        8.11       37.58     25.51 o 
  -4   7   4     1511.69     1578.44    135.78 o 
  -3   7   4     2126.74     1719.59    131.61 o 
  -2   7   4     1106.62     1098.67     95.58 o 
  -1   7   4      418.60      374.83     49.50 o 
   0   7   4     3022.35     3072.77    118.42 o 
   1   7   4     6849.10     6955.12    187.91 o 
   2   7   4      869.97      747.83     42.53 o 
   3   7   4      806.77      819.08     47.92 o 
   4   7   4     4318.82     3978.66    118.30 o 
   5   7   4     2751.61     2503.61    128.04 o 
   6   7   4      756.43      699.45     76.26 o 
   7   7   4     1089.09     1057.87     79.91 o 
   8   7   4     3119.75     3394.86    132.79 o 
   9   7   4      349.80      395.73     91.40 o 
  10   7   4      160.70      262.94     74.35 o 
  -5   8   4       28.54       36.99     27.16 o 
  -4   8   4      694.06      703.56     91.78 o 
  -3   8   4     1528.15     1358.21    119.23 o 
  -2   8   4     1295.24     1154.40    102.08 o 
  -1   8   4      150.26      146.50     33.43 o 
   0   8   4     5434.35     5353.56    411.94 o 
   1   8   4     4198.27     4334.08    144.84 o 
   2   8   4        9.11       26.47     14.42 o 
   3   8   4      107.27      130.30     36.34 o 
   4   8   4     4109.98     3857.47    126.30 o 
   5   8   4     5330.02     5135.49    285.41 o 
   6   8   4      121.20      115.48     43.92 o 
   7   8   4     2420.28     2395.32    142.74 o 
   8   8   4     1778.87     1911.96    100.59 o 
   9   8   4      946.51      938.34     98.70 o 
  10   8   4      144.96      194.24     76.52 o 
  -4   9   4      983.25      862.27    106.63 o 
  -3   9   4     2050.87     1795.98    146.52 o 
  -2   9   4     1225.86     1206.25    110.18 o 
  -1   9   4      189.99      140.03     29.17 o 
   0   9   4     3120.84     3327.15    139.21 o 
   1   9   4     4776.04     4922.04    165.78 o 
   2   9   4      210.08      163.80     50.62 o 
   3   9   4     2734.08     2713.07    114.06 o 
   4   9   4     5976.68     6081.34    327.97 o 
   5   9   4     3311.18     3321.94    234.08 o 
   6   9   4        1.14       32.87     35.71 o 
   7   9   4     1389.64     1444.55    158.48 o 
   8   9   4     2532.37     2494.75    221.61 o 
   9   9   4     1040.40      964.68    102.30 o 
  -3  10   4     2036.32     1973.09    160.14 o 
  -2  10   4     2561.47     2668.40    149.66 o 
  -1  10   4       33.54        3.82      9.39 o 
   0  10   4     2642.54     2988.83    249.35 o 
   1  10   4     3240.47     3493.97    264.71 o 
   2  10   4      519.06      624.99    105.07 o 
   3  10   4       72.15      125.72     51.91 o 
   4  10   4     4004.88     4007.84    273.89 o 
   5  10   4     4006.12     3600.06    256.65 o 
   6  10   4      501.09      495.03     67.48 o 
   7  10   4      804.30      810.06    123.79 o 
   8  10   4     2514.52     2472.65    227.86 o 
   9  10   4      704.22      875.89    138.07 o 
  -2  11   4     1119.97     1241.56    173.10 o 
  -1  11   4       36.47       66.12     42.97 o 
   0  11   4     2019.28     2162.64    221.05 o 
   1  11   4     2174.34     2352.41    226.96 o 
   2  11   4      968.12      884.91    134.57 o 
   3  11   4      222.91      198.73     64.70 o 
   4  11   4     3335.65     2960.11    244.78 o 
   5  11   4     1975.75     1767.83    186.83 o 
   6  11   4       17.79       93.79     45.98 o 
   7  11   4      744.86      872.62    135.07 o 
   8  11   4     1891.11     2432.38    232.08 o 
   0  12   4     1346.93     1591.72    200.93 o 
   1  12   4     1848.03     2231.57    232.26 o 
   2  12   4      921.41      975.56    150.32 o 
   3  12   4       42.99       61.37     42.27 o 
   4  12   4     1988.67     2002.04    208.83 o 
   5  12   4     1761.35     2076.34    213.00 o 
   6  12   4       29.32      -13.02     33.61 o 
   7  12   4      719.18      647.69     83.67 o 
   3  13   4       13.18        3.39     24.28 o 
   4  13   4     1501.98     1389.41    184.97 o 
  -4 -12   5       64.53       72.38     43.45 o 
  -3 -12   5     2335.48     2302.66    204.87 o 
  -2 -12   5     2426.97     2456.80    236.84 o 
  -1 -12   5       53.95       84.87     27.48 o 
   0 -12   5      674.43      837.79     88.77 o 
   1 -12   5     1728.90     1731.82    131.05 o 
  -6 -11   5     1787.53     2048.33    139.83 o 
  -5 -11   5      699.24      698.59    114.79 o 
  -4 -11   5      139.03      121.34     43.58 o 
  -3 -11   5     1852.75     1951.72    123.03 o 
  -2 -11   5     1840.01     1859.48    120.11 o 
  -1 -11   5      682.01      683.87     74.73 o 
   0 -11   5      335.48      329.47     52.94 o 
   1 -11   5     2369.32     2249.59    143.10 o 
   2 -11   5      446.13      360.85     76.50 o 
   3 -11   5       80.94       37.22     30.27 o 
  -6 -10   5     1477.37     1548.27    116.62 o 
  -5 -10   5     1286.48     1372.73    107.93 o 
  -4 -10   5      194.95      168.40     58.00 o 
  -3 -10   5     2636.60     2796.31    139.98 o 
  -2 -10   5     3124.78     3328.52    155.55 o 
  -1 -10   5      749.61      790.40     74.21 o 
   0 -10   5      686.78      729.99     74.17 o 
   1 -10   5     2310.81     2197.86    177.29 o 
   2 -10   5     2389.19     2353.17    130.57 o 
   3 -10   5        1.79      -12.61     19.47 o 
   4 -10   5     1554.40     1872.96    171.16 o 
  -7  -9   5      302.27      293.81    119.55 o 
  -6  -9   5     1346.46     1306.70    102.50 o 
  -5  -9   5      328.98      400.88    109.15 o 
  -4  -9   5       57.90        9.55     24.10 o 
  -3  -9   5     1436.10     1526.71     95.34 o 
  -2  -9   5     3900.16     3976.39    162.82 o 
  -1  -9   5      644.46      589.23     59.79 o 
   0  -9   5      921.67      977.32     79.65 o 
   1  -9   5     2388.62     2487.86    180.43 o 
   2  -9   5     1599.28     1413.77    133.54 o 
   3  -9   5      229.48      217.48     52.70 o 
   4  -9   5      360.14      373.15     73.21 o 
   5  -9   5     1655.76     1969.55    176.07 o 
  -8  -8   5      507.79      487.78     63.30 o 
  -7  -8   5      175.74      163.52     35.42 o 
  -6  -8   5     2346.23     2342.24    135.03 o 
  -5  -8   5     2739.55     2744.32    142.28 o 
  -4  -8   5      408.56      408.17     76.35 o 
  -3  -8   5     4663.49     4963.13    175.30 o 
  -2  -8   5     2774.89     2902.51    178.53 o 
  -1  -8   5     2851.22     3039.56    133.94 o 
   0  -8   5       49.62       63.43     21.43 o 
   1  -8   5     4451.60     4717.47    245.97 o 
   2  -8   5     5000.82     5071.19    256.36 o 
   3  -8   5      826.78      759.25     93.95 o 
   4  -8   5      935.22     1066.62    117.28 o 
   5  -8   5     1700.87     1775.09    159.65 o 
   6  -8   5      904.18     1071.54    128.82 o 
  -8  -7   5      473.08      491.55     62.10 o 
  -7  -7   5      329.04      320.27     50.59 o 
  -6  -7   5     3632.25     3646.81    167.52 o 
  -5  -7   5     2347.79     2429.64    127.76 o 
  -4  -7   5      370.14      405.95     58.15 o 
  -3  -7   5      512.93      639.83     53.18 o 
  -2  -7   5     3572.24     3340.93    130.05 o 
  -1  -7   5     2750.37     2761.50    118.79 o 
   0  -7   5     1031.27     1070.84     73.19 o 
   1  -7   5      931.56     1044.65    101.51 o 
   2  -7   5     1360.71     1300.59    113.57 o 
   3  -7   5     1506.83     1376.79    121.67 o 
   4  -7   5      599.99      759.36     94.72 o 
   5  -7   5     1821.51     1613.62    144.94 o 
   6  -7   5      786.60      869.26    111.61 o 
   7  -7   5        2.30      -18.97     23.44 o 
  -8  -6   5      574.56      729.70     61.93 o 
  -7  -6   5       30.37       11.07     11.68 o 
  -6  -6   5     5877.52     5589.54    208.72 o 
  -5  -6   5     3405.05     3524.38    167.27 o 
  -4  -6   5      321.19      324.76     41.77 o 
  -3  -6   5      155.84      148.18     42.71 o 
  -2  -6   5     5604.56     5770.10    170.52 o 
  -1  -6   5     4171.40     4235.07    141.92 o 
   0  -6   5      188.53      168.88     40.47 o 
   1  -6   5     3349.07     3681.89    192.13 o 
   2  -6   5     4985.08     4992.05    232.31 o 
   3  -6   5     1471.89     1363.89    115.46 o 
   4  -6   5     3107.47     3167.59    190.43 o 
   5  -6   5     2688.01     2554.52    176.70 o 
   6  -6   5     1570.95     1690.66    148.31 o 
   7  -6   5      129.11      124.56     44.50 o 
   8  -6   5      631.74      705.65    104.34 o 
  -8  -5   5     1716.84     1681.40     94.65 o 
  -7  -5   5       65.17       54.70     30.48 o 
  -6  -5   5     4250.37     4157.89    172.37 o 
  -5  -5   5     3882.48     4098.79    159.95 o 
  -4  -5   5      501.09      498.00     76.12 o 
  -3  -5   5      263.79      218.34     50.53 o 
  -2  -5   5     7388.21     7578.98    194.16 o 
  -1  -5   5     4658.00     4757.82    141.27 o 
   0  -5   5       94.79      117.19     30.84 o 
   1  -5   5     5621.76     5735.60    241.50 o 
   2  -5   5     4563.33     4502.24    208.57 o 
   3  -5   5     1733.80     1810.43    127.56 o 
   4  -5   5       12.18       53.19     20.26 o 
   5  -5   5     3367.47     3458.15    199.84 o 
   6  -5   5     4268.06     4635.92    248.52 o 
   7  -5   5      248.52      329.52     64.86 o 
   8  -5   5      778.43      960.17    116.80 o 
  -8  -4   5      570.91      687.41    125.43 o 
  -7  -4   5      172.01      121.23     23.01 o 
  -6  -4   5      805.61      908.44     60.69 o 
  -5  -4   5     2709.65     2852.98    128.35 o 
  -4  -4   5      717.42      731.41     58.07 o 
  -3  -4   5     2723.99     2765.95    112.05 o 
  -2  -4   5     6400.45     6704.75    286.17 o 
  -1  -4   5     2758.74     2760.40    122.04 o 
   0  -4   5       23.67       47.78     18.64 o 
   1  -4   5     7396.54     7507.05    276.31 o 
   2  -4   5     8307.65     7671.62    282.82 o 
   3  -4   5     2466.13     2463.85    144.01 o 
   4  -4   5       60.37      109.37     34.15 o 
   5  -4   5     4050.82     3679.30    199.30 o 
   6  -4   5     2782.33     2770.21    177.35 o 
   7  -4   5       36.68       18.28     21.11 o 
   8  -4   5      732.44      926.45    109.93 o 
   9  -4   5     1048.43     1138.21    130.28 o 
  -8  -3   5     1648.11     1824.02    117.82 o 
  -7  -3   5        0.47       17.59     17.54 o 
  -6  -3   5     2144.99     2149.32     95.17 o 
  -5  -3   5     6525.37     6335.59    461.23 o 
  -4  -3   5      300.75      331.42     37.33 o 
  -3  -3   5     2012.52     2055.99     57.56 o 
  -2  -3   5     4540.44     4523.62    120.00 o 
  -1  -3   5     9321.91     9418.19    166.50 o 
   0  -3   5      368.09      344.01     32.00 o 
   1  -3   5     4774.82     4493.46    188.15 o 
   2  -3   5    16456.64    16811.91    347.55 o 
   3  -3   5     3121.84     3134.77    157.38 o 
   4  -3   5      344.79      379.49     52.66 o 
   5  -3   5     3766.87     3657.02    188.49 o 
   6  -3   5     3569.84     3684.90    201.08 o 
   7  -3   5      310.00      232.80     50.39 o 
   8  -3   5      127.29      101.95     34.72 o 
   9  -3   5     1412.78     1643.58    151.24 o 
  -8  -2   5     1732.77     1868.93    120.03 o 
  -7  -2   5       12.13        0.22     31.11 o 
  -6  -2   5     1822.53     1844.22    104.03 o 
  -5  -2   5     2924.14     3011.74    158.63 o 
  -4  -2   5     2737.82     2636.74    182.95 o 
  -3  -2   5       83.50       99.05     10.64 o 
  -2  -2   5    10637.66    10969.85    189.47 o 
  -1  -2   5     6231.91     6371.25    127.24 o 
   0  -2   5      999.31      981.39     52.82 o 
   1  -2   5     3241.56     3400.15    149.32 o 
   2  -2   5    10775.46    10624.68    233.80 o 
   3  -2   5     1859.36     1861.12    107.97 o 
   4  -2   5       80.37       71.43     16.93 o 
   5  -2   5     2490.69     2375.82     99.71 o 
   6  -2   5     4731.88     4658.95    220.17 o 
   7  -2   5     1355.43     1399.82    119.23 o 
   8  -2   5      599.55      691.03     86.82 o 
   9  -2   5     1551.06     1474.54    137.25 o 
  10  -2   5      600.00      599.09     92.23 o 
  -8  -1   5     1617.24     1687.94    162.22 o 
  -7  -1   5       60.43       82.33     24.70 o 
  -6  -1   5      882.82      815.21     68.68 o 
  -5  -1   5     3570.63     3655.12    142.13 o 
  -4  -1   5     3373.57     3369.57     81.69 o 
  -3  -1   5       20.37       21.20      8.34 o 
  -2  -1   5     8936.35     8726.19    161.24 o 
  -1  -1   5     9735.76     9700.59    225.09 o 
   0  -1   5      621.70      570.72     23.01 o 
   1  -1   5       16.98       36.90     14.99 o 
   2  -1   5     3204.95     2992.14    126.83 o 
   3  -1   5     5161.52     5092.21    190.90 o 
   4  -1   5      105.10      163.09     22.35 o 
   5  -1   5     3796.96     4013.99    131.07 o 
   6  -1   5     4553.79     4843.77    154.51 o 
   7  -1   5      922.98      988.86     91.32 o 
   8  -1   5       20.26       18.75     17.44 o 
   9  -1   5     1239.26     1179.45    117.46 o 
  10  -1   5     1092.37     1131.41    122.24 o 
  -8   0   5     1906.45     1990.72    177.99 o 
  -7   0   5      849.95     1041.76    120.69 o 
  -6   0   5      297.77      303.86     63.98 o 
  -5   0   5    11678.93    11957.91    447.32 o 
  -4   0   5     1730.98     1738.93     99.44 o 
  -3   0   5      110.60      112.19     15.83 o 
  -2   0   5     5341.83     5389.14    114.56 o 
  -1   0   5    18400.07    17640.58    470.55 o 
   0   0   5     5253.80     5491.72    106.22 o 
   1   0   5     1576.53     1578.07     39.96 o 
   2   0   5     2193.42     2075.50     66.64 o 
   3   0   5     2933.45     2656.45    116.47 o 
   4   0   5     2219.00     2464.56     89.85 o 
   5   0   5    10165.19    10369.37    243.90 o 
   6   0   5     7108.14     6908.20    188.97 o 
   7   0   5      778.78      880.61     59.83 o 
   8   0   5        3.83        2.38     11.56 o 
   9   0   5     2549.77     2407.56    165.40 o 
  10   0   5     1634.44     1491.80    135.70 o 
  -8   1   5      946.10      870.74    118.34 o 
  -7   1   5      696.95      799.98    106.31 o 
  -6   1   5      394.47      371.91     67.22 o 
  -5   1   5     6051.17     6231.75    293.60 o 
  -4   1   5     1526.18     1569.22    136.08 o 
  -3   1   5      255.77      241.04     26.98 o 
  -2   1   5     3111.28     3099.98     98.44 o 
  -1   1   5    14605.10    14623.34    309.11 o 
   0   1   5     8681.38     8822.05    162.37 o 
   1   1   5     2699.34     2684.53     55.52 o 
   2   1   5     4646.33     4537.37    101.83 o 
   3   1   5     5168.65     5165.25    117.46 o 
   4   1   5      704.06      758.13     44.45 o 
   5   1   5     7513.35     7469.44    188.11 o 
   6   1   5     4463.17     4441.62    138.31 o 
   7   1   5     1716.91     1779.41     84.12 o 
   8   1   5        0.70       16.81     10.70 o 
   9   1   5     1983.07     1806.88    135.14 o 
  10   1   5     2396.53     2446.43    169.90 o 
  -8   2   5     2041.16     2265.39    196.12 o 
  -7   2   5      995.99     1057.57    123.57 o 
  -6   2   5     1546.79     1638.72    147.31 o 
  -5   2   5     6213.91     6533.07    304.18 o 
  -4   2   5     1884.82     1771.92    134.78 o 
  -3   2   5       16.05       53.69     24.28 o 
  -2   2   5     2533.57     2424.10    139.82 o 
  -1   2   5    14315.09    14576.91    439.00 o 
   0   2   5     2672.93     2535.22     85.76 o 
   1   2   5      819.12      869.64     31.15 o 
   2   2   5    12166.63    11678.72    198.28 o 
   3   2   5    10325.98    10271.71    197.51 o 
   4   2   5      991.96     1042.15     43.36 o 
   5   2   5     3506.20     3458.08    265.47 o 
   6   2   5     6221.42     6259.10    147.33 o 
   7   2   5     2037.52     2072.51     79.53 o 
   8   2   5        0.26        4.52      7.84 o 
   9   2   5     1199.63     1192.44     84.27 o 
  10   2   5     2443.72     2315.80    129.19 o 
  11   2   5      670.33      537.80    115.34 o 
  -7   3   5      453.26      523.98     87.80 o 
  -6   3   5      885.23      707.67     96.92 o 
  -5   3   5     2708.27     2747.89    185.33 o 
  -4   3   5     4043.47     4060.26    217.54 o 
  -3   3   5      277.38      302.46     51.54 o 
  -2   3   5     3550.59     3623.35    177.81 o 
  -1   3   5     7112.17     6980.36    253.74 o 
   0   3   5     2861.21     2711.02     93.66 o 
   1   3   5     4503.36     4518.19    180.86 o 
   2   3   5    24476.88    24058.19    443.95 o 
   3   3   5    11927.96    11638.54    199.81 o 
   4   3   5      188.10      166.56     17.77 o 
   5   3   5      600.36      562.36     26.71 o 
   6   3   5     7005.23     6897.07    154.26 o 
   7   3   5     4383.79     4394.26    121.18 o 
   8   3   5       15.29       10.13      7.28 o 
   9   3   5     2131.53     2174.34    112.44 o 
  10   3   5     2278.19     2125.20    212.31 o 
  11   3   5      350.66      351.06     90.19 o 
  -7   4   5      684.19      697.20    105.60 o 
  -6   4   5      553.31      495.12     84.73 o 
  -5   4   5     2726.68     2743.75    189.05 o 
  -4   4   5     3446.47     3409.26    199.56 o 
  -3   4   5      384.69      351.82     55.00 o 
  -2   4   5     1948.91     1996.68    126.95 o 
  -1   4   5     6227.43     6123.09    232.18 o 
   0   4   5     2548.06     2517.27     93.27 o 
   1   4   5     3168.30     3199.31     99.01 o 
   2   4   5     8558.82     8685.26    174.23 o 
   3   4   5     9299.57     9239.06    266.64 o 
   4   4   5     1820.80     1813.18     88.85 o 
   5   4   5      118.78      112.99      9.26 o 
   6   4   5     3859.10     3902.34     93.45 o 
   7   4   5     3241.19     3187.01    124.29 o 
   8   4   5       57.04       31.30     11.02 o 
   9   4   5     1038.87      916.36    128.69 o 
  10   4   5     1044.04     1143.74    155.02 o 
  11   4   5      532.82      520.30    107.94 o 
  -6   5   5      126.15       93.48     35.42 o 
  -5   5   5     1564.12     1792.84    152.10 o 
  -4   5   5     2887.07     2964.50    189.04 o 
  -3   5   5     1047.91     1032.47     98.10 o 
  -2   5   5     1682.15     1556.71    111.73 o 
  -1   5   5     5382.81     5223.21    211.71 o 
   0   5   5     3311.19     3202.07    115.08 o 
   1   5   5      725.63      755.27     44.29 o 
   2   5   5      633.77      585.16     25.15 o 
   3   5   5     8406.49     7227.04    438.05 o 
   4   5   5     1888.61     1884.39    140.01 o 
   5   5   5      402.95      427.09     37.93 o 
   6   5   5     2383.40     2262.66     75.77 o 
   7   5   5     3235.29     3405.56    124.85 o 
   8   5   5      156.59      176.59     34.14 o 
   9   5   5     1353.26     1789.96    183.04 o 
  10   5   5     1470.10     1567.21    184.85 o 
  11   5   5      110.11       99.15     60.14 o 
  -6   6   5      108.16      114.77     44.64 o 
  -5   6   5     2124.47     2277.12    177.00 o 
  -4   6   5     3240.33     2889.54    189.52 o 
  -3   6   5      518.96      518.95     70.28 o 
  -2   6   5     1452.40     1465.88    111.11 o 
  -1   6   5     6196.34     6161.01    241.91 o 
   0   6   5     4438.03     4381.05    167.40 o 
   1   6   5       13.23       27.64     11.70 o 
   2   6   5     1548.81     1475.98     57.56 o 
   3   6   5     3493.10     3485.53    100.98 o 
   4   6   5     1553.44     1450.28    127.40 o 
   5   6   5      323.96      301.31     47.45 o 
   6   6   5     5807.71     5805.10    167.35 o 
   7   6   5     1141.26     1052.48     67.45 o 
   8   6   5      272.03      204.07     31.52 o 
   9   6   5       86.67      102.42     50.86 o 
  10   6   5     2325.48     2527.81    234.73 o 
  -5   7   5      793.73      936.29    113.99 o 
  -4   7   5     2994.16     2604.02    182.23 o 
  -3   7   5      752.25      738.28     86.36 o 
  -2   7   5      515.79      445.80     61.68 o 
  -1   7   5      616.78      556.12     63.46 o 
   0   7   5     4249.45     4179.69    145.06 o 
   1   7   5     3162.46     3043.88    109.98 o 
   2   7   5     1441.85     1485.96     62.71 o 
   3   7   5     3073.51     2853.89    193.44 o 
   4   7   5     1889.95     1916.11    155.53 o 
   5   7   5      260.49      255.71     50.38 o 
   6   7   5     1812.76     1951.96    117.54 o 
   7   7   5     2255.20     2349.17    107.31 o 
   8   7   5      271.05      279.45     37.77 o 
   9   7   5       48.61        9.99     25.51 o 
  10   7   5     1794.29     1715.91    196.34 o 
  -4   8   5     2356.51     2252.99    172.81 o 
  -3   8   5      260.72      290.89     56.44 o 
  -2   8   5       14.06       25.77     16.74 o 
  -1   8   5     3238.79     3051.90    133.66 o 
   0   8   5     6631.08     6667.08    348.71 o 
   1   8   5      290.13      273.44     31.77 o 
   2   8   5     3455.71     3370.24    226.71 o 
   3   8   5     2982.50     3215.28    219.16 o 
   4   8   5     1534.05     1434.00    143.01 o 
   5   8   5      105.33       84.44     36.91 o 
   6   8   5     3063.54     2969.44    214.87 o 
   7   8   5     3138.25     3196.79    167.28 o 
   8   8   5      584.04      724.67     62.34 o 
   9   8   5       63.69       85.20     31.14 o 
  10   8   5     1693.25     1676.80    194.93 o 
  -3   9   5      499.64      574.61     81.12 o 
  -2   9   5        6.36       53.44     23.13 o 
  -1   9   5     2225.80     2211.96    117.45 o 
   0   9   5     3167.15     3267.23    137.98 o 
   1   9   5      555.93      509.35     90.52 o 
   2   9   5      962.15     1174.96    138.62 o 
   3   9   5     4361.67     4590.62    282.88 o 
   4   9   5     3927.06     3734.46    251.75 o 
   5   9   5      317.01      368.70     77.15 o 
   6   9   5     2478.97     2428.14    143.60 o 
   7   9   5     2967.69     2928.17    231.11 o 
   8   9   5     1705.54     1929.86    127.32 o 
   9   9   5       10.18       21.84     20.18 o 
  -2  10   5       81.93      133.13     54.72 o 
  -1  10   5     1983.11     2281.41    220.95 o 
   0  10   5     3189.44     3200.08    258.44 o 
   1  10   5      691.73      721.44    119.65 o 
   2  10   5      677.80      718.70    114.82 o 
   3  10   5     3253.81     3112.96    242.54 o 
   4  10   5     1953.13     1994.38    189.91 o 
   5  10   5       95.21      100.21     38.67 o 
   6  10   5     1157.96     1165.57    142.87 o 
   7  10   5     2229.22     1850.38    187.84 o 
   8  10   5     1027.60     1009.47    144.34 o 
   9  10   5       55.30       82.98     49.43 o 
  -1  11   5     1441.05     1928.91    213.55 o 
   0  11   5     2915.43     3472.15    282.77 o 
   1  11   5      982.60     1285.89    165.05 o 
   2  11   5      275.44      252.41     73.21 o 
   3  11   5     1942.51     1897.52    197.83 o 
   4  11   5     1737.23     2066.66    204.54 o 
   5  11   5      130.17      153.78     53.89 o 
   6  11   5     1014.12      979.42     99.22 o 
   7  11   5     2130.89     2063.23    207.41 o 
   8  11   5      853.71      719.18    128.02 o 
   1  12   5      909.84     1050.36    159.68 o 
   2  12   5       58.76       73.46     42.77 o 
   3  12   5     1210.74     1080.49    157.88 o 
   4  12   5     1588.27     1736.78    196.49 o 
   5  12   5      103.47      232.12     69.45 o 
   6  12   5      687.19      843.07    138.12 o 
   7  12   5     1637.43     1358.29    197.33 o 
  -3 -12   6     1419.84     1243.85    153.64 o 
  -2 -12   6      344.86      257.89     67.93 o 
  -1 -12   6      798.98      961.20    130.90 o 
   0 -12   6     1727.94     1668.33    126.18 o 
  -5 -11   6        0.15      -25.18     19.83 o 
  -4 -11   6     1529.40     1473.56    165.68 o 
  -3 -11   6     2013.80     1917.90    185.11 o 
  -2 -11   6      572.39      459.09     85.76 o 
  -1 -11   6      138.18      163.57     35.42 o 
   0 -11   6     2964.43     3203.78    363.02 o 
   1 -11   6     1537.07     1423.03    171.74 o 
   2 -11   6       66.68       57.00     34.92 o 
   3 -11   6      647.48      621.03     72.44 o 
  -6 -10   6     1429.37     1491.66    115.07 o 
  -5 -10   6        2.75        9.27     13.82 o 
  -4 -10   6     2968.84     2920.91    231.02 o 
  -3 -10   6     1509.05     1454.90    154.27 o 
  -2 -10   6      417.96      462.31     85.28 o 
  -1 -10   6       15.64       21.05     15.80 o 
   0 -10   6     2229.52     2264.66    172.38 o 
   1 -10   6     3565.59     3728.12    180.01 o 
   2 -10   6        8.24       36.22     27.25 o 
   3 -10   6     1217.72     1210.59    138.07 o 
   4 -10   6      904.61      997.63    126.38 o 
  -7  -9   6     1649.43     1608.21    174.35 o 
  -6  -9   6     1430.64     1495.73    112.62 o 
  -5  -9   6       10.91       -2.25     75.87 o 
  -4  -9   6      752.23      846.03    116.35 o 
  -3  -9   6     3515.99     3730.65    246.82 o 
  -2  -9   6     3853.45     4018.36    163.61 o 
  -1  -9   6      173.61      197.86     56.13 o 
   0  -9   6     4053.04     4277.24    178.83 o 
   1  -9   6     4450.18     4730.84    267.52 o 
   2  -9   6       74.12       93.71     31.07 o 
   3  -9   6      373.20      445.52     79.89 o 
   4  -9   6     2536.73     2601.44    199.86 o 
   5  -9   6     1471.63     1573.80    158.45 o 
  -7  -8   6     1927.51     1949.18    188.17 o 
  -6  -8   6     2452.32     2605.82    145.14 o 
  -5  -8   6      478.13      349.81     60.52 o 
  -4  -8   6     1609.27     1699.90    108.53 o 
  -3  -8   6     3891.96     4174.95    254.62 o 
  -2  -8   6     4078.51     4132.38    267.50 o 
  -1  -8   6       15.82       26.91     14.26 o 
   0  -8   6     3230.96     3466.31    149.19 o 
   1  -8   6     3492.79     3241.98    205.91 o 
   2  -8   6      999.60     1199.68    120.80 o 
   3  -8   6      638.23      671.82     91.27 o 
   4  -8   6     3701.08     4009.41    242.78 o 
   5  -8   6     1761.76     1803.02    161.65 o 
   6  -8   6       24.03        0.46     27.18 o 
  -7  -7   6     1553.19     1371.94    154.43 o 
  -6  -7   6     2783.83     2894.92    148.95 o 
  -5  -7   6      495.48      445.49     54.61 o 
  -4  -7   6     1047.86     1109.98     83.25 o 
  -3  -7   6     3499.84     3741.84    233.39 o 
  -2  -7   6     5038.52     5169.38    168.75 o 
  -1  -7   6      185.52      180.79     29.74 o 
   0  -7   6     4284.30     4405.02    193.92 o 
   1  -7   6     3527.41     3726.27    211.78 o 
   2  -7   6      195.93      187.65     31.76 o 
   3  -7   6     1494.66     1617.37    135.56 o 
   4  -7   6     3933.00     3982.76    232.18 o 
   5  -7   6     3152.58     3341.32    219.92 o 
   6  -7   6       65.13      123.43     44.61 o 
   7  -7   6      858.75      888.54    116.64 o 
  -8  -6   6        2.81       24.51     19.37 o 
  -7  -6   6     2029.27     1758.79    120.20 o 
  -6  -6   6     3915.51     3906.01    256.94 o 
  -5  -6   6      307.63      302.02     43.40 o 
  -4  -6   6     1446.74     1614.87     96.19 o 
  -3  -6   6     6482.83     6526.46    317.69 o 
  -2  -6   6     4277.15     4516.17    144.49 o 
  -1  -6   6        2.66        4.24     10.03 o 
   0  -6   6     6233.40     6403.23    191.60 o 
   1  -6   6     5260.13     5053.64    242.50 o 
   2  -6   6     1707.29     1776.19     93.76 o 
   3  -6   6      380.34      402.43     64.01 o 
   4  -6   6     7560.27     7812.37    336.41 o 
   5  -6   6     6491.56     6709.19    316.56 o 
   6  -6   6       16.63       34.55     30.76 o 
   7  -6   6      810.98      834.10    108.09 o 
   8  -6   6     1455.86     1708.73    166.54 o 
  -8  -5   6       50.02       23.97     12.60 o 
  -7  -5   6      681.79      741.61     75.89 o 
  -6  -5   6     3077.06     3284.83    214.05 o 
  -5  -5   6      310.67      360.08     44.72 o 
  -4  -5   6     1676.26     1590.73    145.75 o 
  -3  -5   6     7924.60     8324.95    364.32 o 
  -2  -5   6     3075.24     3034.00    189.90 o 
  -1  -5   6      127.58      149.05     20.80 o 
   0  -5   6     5168.75     5305.76    158.15 o 
   1  -5   6     8713.32     8349.99    322.72 o 
   2  -5   6     2276.59     2389.90    148.74 o 
   3  -5   6      215.13      233.49     46.45 o 
   4  -5   6     6211.74     6177.00    278.73 o 
   5  -5   6     3514.46     3891.77    219.67 o 
   6  -5   6        8.82        4.29     18.59 o 
   7  -5   6     1434.34     1414.64    137.57 o 
   8  -5   6     1949.78     2236.82    184.88 o 
  -8  -4   6       39.16       16.55     22.84 o 
  -7  -4   6     1696.31     1577.15    111.98 o 
  -6  -4   6     2510.74     2458.15    154.43 o 
  -5  -4   6       52.09       59.24     19.23 o 
  -4  -4   6     1426.34     1601.43    142.10 o 
  -3  -4   6     7971.21     8129.22    224.58 o 
  -2  -4   6     3091.17     3270.01    194.97 o 
  -1  -4   6      280.33      323.45     24.81 o 
   0  -4   6     3796.40     3851.45    232.29 o 
   1  -4   6    13280.63    13867.83    447.46 o 
   2  -4   6     3968.63     3724.44    182.71 o 
   3  -4   6      532.03      400.41     55.96 o 
   4  -4   6     3932.53     3994.33    205.41 o 
   5  -4   6     1156.71     1251.91    111.01 o 
   6  -4   6      397.66      527.35     74.61 o 
   7  -4   6     1960.20     1946.63    155.20 o 
   8  -4   6     2102.53     2249.13    176.88 o 
   9  -4   6     1326.54     1636.96    157.84 o 
  -8  -3   6        1.20       36.02     27.73 o 
  -7  -3   6     1077.00     1126.46    129.90 o 
  -6  -3   6     4582.42     4636.91    156.25 o 
  -5  -3   6     3272.75     3452.21    207.31 o 
  -4  -3   6      142.80      173.29     32.35 o 
  -3  -3   6     5451.70     5528.77    121.99 o 
  -2  -3   6     6406.54     6660.71    176.29 o 
  -1  -3   6     1246.89     1314.14     51.14 o 
   0  -3   6     1159.44     1107.66     61.01 o 
   1  -3   6    19878.63    20938.42    603.48 o 
   2  -3   6     6564.89     6801.19    256.57 o 
   3  -3   6      245.11      297.05     45.61 o 
   4  -3   6     2863.46     3008.34    118.79 o 
   5  -3   6     3395.55     3477.94    187.89 o 
   6  -3   6      881.08      910.83     94.15 o 
   7  -3   6     1580.69     1612.45    134.02 o 
   8  -3   6     3656.39     3768.07    227.10 o 
   9  -3   6     1466.17     1300.03    135.27 o 
  -8  -2   6        2.40      -20.98     23.86 o 
  -7  -2   6     1254.48     1132.65    130.49 o 
  -6  -2   6     4082.42     4430.80    237.36 o 
  -5  -2   6     2509.51     2471.52    111.50 o 
  -4  -2   6       70.01       85.68     26.09 o 
  -3  -2   6     2669.85     2724.98     64.07 o 
  -2  -2   6     2177.40     2142.46     88.81 o 
  -1  -2   6     1520.57     1537.89     40.99 o 
   0  -2   6     3829.17     3908.30    127.50 o 
   1  -2   6    16605.92    17120.96    502.75 o 
   2  -2   6      126.04      210.89     35.37 o 
   3  -2   6        5.24        8.41      7.46 o 
   4  -2   6     1147.88     1127.01     66.34 o 
   5  -2   6     5336.20     5179.90    201.51 o 
   6  -2   6     1959.56     1924.53     97.80 o 
   7  -2   6      769.45      755.37     86.51 o 
   8  -2   6     2557.89     2314.15    166.47 o 
   9  -2   6      959.12     1082.36    117.64 o 
  10  -2   6      123.76       82.99     35.23 o 
  -8  -1   6      194.13      195.77     56.53 o 
  -7  -1   6      666.72      834.01    111.54 o 
  -6  -1   6     2742.13     2878.23    181.85 o 
  -5  -1   6     5859.43     6124.54    443.13 o 
  -4  -1   6      426.89      454.60     26.67 o 
  -3  -1   6     4434.20     4509.58    117.60 o 
  -2  -1   6     3370.21     3219.75     88.66 o 
  -1  -1   6     2575.95     2608.73     99.83 o 
   0  -1   6      815.34      819.30    121.01 o 
   1  -1   6     7401.82     7494.99    164.58 o 
   2  -1   6    12953.66    13238.76    392.59 o 
   3  -1   6      289.87      331.39     29.41 o 
   4  -1   6     4764.88     4590.47    191.62 o 
   5  -1   6     9584.91     9581.25    241.80 o 
   6  -1   6     2770.25     2892.22    116.65 o 
   7  -1   6      289.58      261.33     35.11 o 
   8  -1   6     2112.63     2279.30    110.14 o 
   9  -1   6     1055.40     1010.30    108.95 o 
  10  -1   6       47.87       42.09     27.12 o 
  -8   0   6      485.29      526.63     88.97 o 
  -7   0   6      108.41      244.46     64.68 o 
  -6   0   6     5038.34     5026.44    245.79 o 
  -5   0   6     2098.37     2127.89    107.75 o 
  -4   0   6      191.85      202.01     25.91 o 
  -3   0   6     3144.33     3313.44    150.20 o 
  -2   0   6     8144.51     8189.56    143.99 o 
  -1   0   6     2701.27     2711.95     70.18 o 
   0   0   6     2487.51     2514.54     96.69 o 
   1   0   6     9693.83     9724.01    171.94 o 
   2   0   6     6320.31     6467.59    150.59 o 
   3   0   6      384.37      381.89     39.14 o 
   4   0   6     3953.87     3772.25    159.57 o 
   5   0   6    10077.09     9553.09    236.24 o 
   6   0   6     1808.67     1882.37     87.97 o 
   7   0   6      152.82      133.44     24.42 o 
   8   0   6     1827.32     1966.58    142.10 o 
   9   0   6     1900.77     1677.92    135.76 o 
  10   0   6      324.63      249.75     54.66 o 
  -7   1   6      130.91      124.76     44.65 o 
  -6   1   6     1780.91     1891.01    163.63 o 
  -5   1   6     1259.29     1280.34    126.64 o 
  -4   1   6       49.39       57.71     16.04 o 
  -3   1   6     3200.93     3173.02    221.15 o 
  -2   1   6     7779.74     7673.96    168.72 o 
  -1   1   6    10966.60    11331.13    406.68 o 
   0   1   6       29.73       45.40      9.32 o 
   1   1   6    14502.87    14937.52    241.20 o 
   2   1   6     9325.27     9361.75    256.90 o 
   3   1   6     1251.28     1273.87     53.34 o 
   4   1   6     1982.63     1772.90     61.84 o 
   5   1   6     7792.17     7794.00    331.03 o 
   6   1   6     4461.11     4627.26    146.14 o 
   7   1   6       52.69       33.46     14.07 o 
   8   1   6     2002.69     2294.70    104.42 o 
   9   1   6     2998.92     3136.66    184.56 o 
  10   1   6      512.02      544.08     76.46 o 
  -7   2   6      166.64      135.86     51.99 o 
  -6   2   6     1762.07     1916.26    165.71 o 
  -5   2   6     3784.90     3991.22    235.42 o 
  -4   2   6       88.31       74.95     16.83 o 
  -3   2   6     3433.31     3152.01    300.74 o 
  -2   2   6    12531.97     9901.15   2173.32 o 
  -1   2   6     5775.44     4269.67   1305.76 o 
   0   2   6     1687.75     1828.51     62.95 o 
   1   2   6     9208.63     9326.34    163.13 o 
   2   2   6     4682.91     4514.77     79.72 o 
   3   2   6     1704.31     1839.47     54.73 o 
   4   2   6     1839.87     1773.42     95.69 o 
   5   2   6    12240.85    12219.62    315.01 o 
   6   2   6     2695.82     2822.51    104.91 o 
   7   2   6      201.17      235.58     30.36 o 
   8   2   6     1734.41     1776.87     78.45 o 
   9   2   6     2903.33     3080.48    141.58 o 
  10   2   6      555.24      565.95    114.75 o 
  11   2   6      187.45       29.38     35.33 o 
  -7   3   6       78.78      -12.08     21.48 o 
  -6   3   6     1188.94     1312.82    137.67 o 
  -5   3   6     3932.02     3943.36    236.71 o 
  -4   3   6      131.79      152.83     43.30 o 
  -3   3   6     1769.41     1566.31    125.14 o 
  -2   3   6     7025.21     6858.82    279.23 o 
  -1   3   6     4544.45     4365.21    196.26 o 
   0   3   6        2.10        4.64      8.21 o 
   1   3   6     6128.04     6089.04    154.04 o 
   2   3   6    15296.99    15499.52    254.59 o 
   3   3   6      905.96      954.58     44.62 o 
   4   3   6     2238.76     2159.76     65.75 o 
   5   3   6     8938.81     7944.02    390.37 o 
   6   3   6     5620.62     5625.29    179.99 o 
   7   3   6      492.05      515.33     37.26 o 
   8   3   6     2061.28     2202.61     86.79 o 
   9   3   6     4056.08     4156.16    283.61 o 
  10   3   6      479.16      372.55     84.05 o 
  11   3   6      146.91      190.89     68.27 o 
  -6   4   6     1364.03     1432.45    146.33 o 
  -5   4   6     3451.93     3563.24    225.20 o 
  -4   4   6      916.25      820.35     95.98 o 
  -3   4   6      865.29      979.20     98.41 o 
  -2   4   6     5335.01     5379.13    240.08 o 
  -1   4   6     3078.87     3183.96    160.53 o 
   0   4   6      303.13      280.36     52.87 o 
   1   4   6     1793.61     1689.10     75.07 o 
   2   4   6    12839.72    12728.65    214.07 o 
   3   4   6       92.58       84.02      8.83 o 
   4   4   6      120.91       99.91      9.61 o 
   5   4   6     4717.37     4437.74     94.28 o 
   6   4   6     5547.10     5621.03    185.71 o 
   7   4   6      213.61      218.52     23.22 o 
   8   4   6     1624.80     1649.17    104.74 o 
   9   4   6      797.07     1008.95    135.37 o 
  10   4   6      374.56      473.33     96.79 o 
  11   4   6       39.53       50.45     39.38 o 
  -6   5   6     1104.02     1241.13    139.08 o 
  -5   5   6     2857.81     2634.37    193.92 o 
  -4   5   6     1696.65     1474.39    133.35 o 
  -3   5   6     1223.32     1294.50    115.07 o 
  -2   5   6     4983.56     4832.61    226.00 o 
  -1   5   6     2824.04     2615.68    144.61 o 
   0   5   6      281.26      289.02     31.97 o 
   1   5   6     1349.94     1273.14     77.12 o 
   2   5   6    14083.36    13868.39    290.96 o 
   3   5   6     1287.25     1077.73    104.05 o 
   4   5   6     1575.38     1500.28     84.85 o 
   5   5   6     3712.44     3772.52    121.34 o 
   6   5   6     6309.47     6348.01    174.11 o 
   7   5   6      281.93      290.13     35.96 o 
   8   5   6     2270.19     2272.06    126.56 o 
   9   5   6     3444.48     3427.04    262.61 o 
  10   5   6      780.20      846.65    133.27 o 
  11   5   6       48.66       26.10     52.75 o 
  -5   6   6     3013.80     2832.31    204.63 o 
  -4   6   6      666.39      613.54     86.43 o 
  -3   6   6      141.52      127.52     37.59 o 
  -2   6   6     2718.03     2614.16    159.76 o 
  -1   6   6     6470.98     6713.72    387.24 o 
   0   6   6      454.20      421.34     40.65 o 
   1   6   6     2007.10     1952.04     82.96 o 
   2   6   6     7607.11     7454.76    181.48 o 
   3   6   6     2373.08     2392.39    165.94 o 
   4   6   6       41.70       48.91     35.20 o 
   5   6   6     3879.89     3931.69    158.02 o 
   6   6   6     3499.07     3590.20    127.47 o 
   7   6   6       64.30       83.92     38.40 o 
   8   6   6      252.05      160.54     66.09 o 
   9   6   6     3529.20     3639.79    269.23 o 
  10   6   6     1005.22     1141.46    156.10 o 
  -5   7   6     2221.48     2060.16    175.96 o 
  -4   7   6      965.40      926.99    108.63 o 
  -3   7   6      197.56      168.84     44.15 o 
  -2   7   6     2530.78     2462.00    157.30 o 
  -1   7   6     2392.73     2340.98    112.66 o 
   0   7   6     1006.99     1104.45     69.06 o 
   1   7   6     3487.13     3406.98    120.82 o 
   2   7   6     5834.16     5763.03    155.69 o 
   3   7   6     3123.83     3186.89    207.38 o 
   4   7   6       10.75       24.70     17.85 o 
   5   7   6     2973.12     3186.63    148.55 o 
   6   7   6     4836.32     4553.91    188.18 o 
   7   7   6      716.53      778.94     61.16 o 
   8   7   6     1272.97     1294.44     82.08 o 
   9   7   6     2993.41     2905.24    242.37 o 
  10   7   6     1562.72     1851.74    201.85 o 
  -4   8   6      755.72      847.26    106.80 o 
  -3   8   6      305.48      311.61     58.85 o 
  -2   8   6     2504.59     2470.05    162.11 o 
  -1   8   6     3574.50     3728.40    183.14 o 
   0   8   6      376.76      346.38     39.87 o 
   1   8   6     4602.81     4527.09    274.59 o 
   2   8   6     9137.12     9318.03    416.27 o 
   3   8   6     3069.57     3178.14    219.55 o 
   4   8   6        8.67       58.33     31.55 o 
   5   8   6     2275.86     2462.62    153.40 o 
   6   8   6     5757.14     5475.18    302.43 o 
   7   8   6      668.34      595.07     66.41 o 
   8   8   6      791.59      849.24     91.25 o 
   9   8   6     1728.56     1785.88    134.86 o 
  10   8   6     1803.43     1961.58    212.64 o 
  -3   9   6       13.42       11.34     17.05 o 
  -2   9   6     1801.46     1866.35    233.59 o 
  -1   9   6     2753.12     2826.39    202.76 o 
   0   9   6      839.97      918.57    127.68 o 
   1   9   6     1349.28     1429.31    156.34 o 
   2   9   6     4288.12     4205.21    275.62 o 
   3   9   6     2382.13     2496.03    204.41 o 
   4   9   6     1020.02      983.37    124.84 o 
   5   9   6     2215.86     2272.06    195.35 o 
   6   9   6     4412.90     4160.70    348.97 o 
   7   9   6      736.19      849.91    120.85 o 
   8   9   6      284.51      290.27     50.39 o 
   9   9   6      729.65      859.39    194.46 o 
  -2  10   6     1891.76     1870.62    205.64 o 
  -1  10   6     2043.20     2370.00    226.09 o 
   0  10   6      720.06      789.21    126.98 o 
   1  10   6      598.32      416.76     89.79 o 
   2  10   6     2905.50     3115.25    245.62 o 
   3  10   6     2425.09     2757.98    228.81 o 
   4  10   6        3.52      -65.12     37.63 o 
   5  10   6     2194.68     2062.65    197.79 o 
   6  10   6     1939.05     1955.32    134.79 o 
   7  10   6     1204.27     1080.24    144.88 o 
   8  10   6      232.19      254.85     48.32 o 
   9  10   6     1739.89     1838.97    204.10 o 
   0  11   6      757.34      794.42    133.19 o 
   1  11   6       83.30       95.38     39.10 o 
   2  11   6     1110.65     1094.11    150.78 o 
   3  11   6     1947.16     1998.31    204.67 o 
   4  11   6        5.17      -22.55     28.22 o 
   5  11   6     1158.46     1045.35    143.67 o 
   6  11   6     1629.30     1676.24    130.53 o 
   7  11   6     1192.25     1316.65    165.37 o 
   8  11   6      102.59      154.40     60.50 o 
   2  12   6      648.80      767.34    135.68 o 
   3  12   6     2034.19     2151.92    221.36 o 
   4  12   6       87.08       68.71     41.66 o 
   5  12   6      632.94      529.26    108.65 o 
   6  12   6     2031.99     1867.24    144.90 o 
  -4 -11   7     1682.06     1850.21    193.45 o 
  -3 -11   7      294.23      226.51     67.65 o 
  -2 -11   7      250.19      272.38     71.35 o 
  -1 -11   7     1364.88     1202.55    144.40 o 
   0 -11   7     2010.27     2324.38    203.56 o 
   1 -11   7       23.23      -19.09     24.70 o 
   2 -11   7      702.78      801.42    119.09 o 
  -5 -10   7     1035.20      795.79    126.44 o 
  -4 -10   7     1769.96     2029.07    197.34 o 
  -3 -10   7       31.72      -40.00     32.04 o 
  -2 -10   7       49.12       42.86     25.57 o 
  -1 -10   7     1617.18     1663.26    164.14 o 
   0 -10   7     3158.05     3601.82    246.26 o 
   1 -10   7      144.02      156.99     37.07 o 
   2 -10   7      634.88      861.66    117.90 o 
   3 -10   7      732.19      788.42    113.05 o 
   4 -10   7      612.26      562.72     69.08 o 
  -6  -9   7      208.95      244.41     68.95 o 
  -5  -9   7      688.80      622.26    107.35 o 
  -4  -9   7     2822.47     2877.61    166.85 o 
  -3  -9   7     1893.45     2014.97    184.63 o 
  -2  -9   7       53.41      115.03     39.60 o 
  -1  -9   7     2141.59     2170.80    179.95 o 
   0  -9   7     6771.55     7368.76    247.53 o 
   1  -9   7      944.90      885.44    113.57 o 
   2  -9   7      349.17      333.03     71.33 o 
   3  -9   7     1640.33     1697.02    160.01 o 
   4  -9   7     1078.23     1163.40    134.47 o 
   5  -9   7        6.81       36.50     30.12 o 
  -6  -8   7      216.05      179.37     61.86 o 
  -5  -8   7      381.14      359.00     51.26 o 
  -4  -8   7     2595.10     2360.50    191.09 o 
  -3  -8   7     1436.42     1544.84    154.95 o 
  -2  -8   7      217.39      309.41     66.27 o 
  -1  -8   7     1909.01     1804.84    157.06 o 
   0  -8   7     1702.18     1798.87    103.70 o 
   1  -8   7      412.90      446.92     76.19 o 
   2  -8   7       10.50       81.73     36.47 o 
   3  -8   7     1954.23     1928.69    114.87 o 
   4  -8   7     1447.83     1449.07    143.86 o 
   5  -8   7       18.45       27.36     24.88 o 
   6  -8   7      995.29     1126.79    134.67 o 
  -7  -7   7     1631.89     1737.74    183.02 o 
  -6  -7   7      669.63      677.66    110.41 o 
  -5  -7   7      712.70      695.90     69.27 o 
  -4  -7   7     2897.99     2992.99    142.68 o 
  -3  -7   7     1604.61     1491.17    150.32 o 
  -2  -7   7        4.06       34.57     23.16 o 
  -1  -7   7     1383.57     1512.97     83.29 o 
   0  -7   7     3676.92     3969.48    151.34 o 
   1  -7   7     2167.18     2018.77    157.47 o 
   2  -7   7     1537.55     1562.31    137.04 o 
   3  -7   7     5988.16     5789.38    204.56 o 
   4  -7   7     2366.13     2586.73    185.58 o 
   5  -7   7      126.38       70.39     35.92 o 
   6  -7   7      546.93      675.31    100.71 o 
   7  -7   7     2345.81     2439.78    203.14 o 
  -7  -6   7     2266.66     2103.77    137.30 o 
  -6  -6   7      237.09      242.64     62.80 o 
  -5  -6   7      817.40      798.49     70.89 o 
  -4  -6   7     2217.22     2323.91    119.60 o 
  -3  -6   7     1626.81     1458.80    143.06 o 
  -2  -6   7      758.15      799.64     99.94 o 
  -1  -6   7     2724.64     2816.95    107.60 o 
   0  -6   7     3518.50     3690.33    134.91 o 
   1  -6   7      742.36      779.99     89.81 o 
   2  -6   7      421.50      356.14     60.65 o 
   3  -6   7     4606.54     4542.65    185.22 o 
   4  -6   7     5103.65     5044.04    261.41 o 
   5  -6   7      635.42      668.08     90.40 o 
   6  -6   7      576.98      627.27     93.49 o 
   7  -6   7     1681.52     1649.75    158.86 o 
   8  -6   7     1122.90     1169.46    138.58 o 
  -7  -5   7      543.59      571.23     70.23 o 
  -6  -5   7      253.63      352.26     74.25 o 
  -5  -5   7      567.47      504.20     90.77 o 
  -4  -5   7     3746.73     3605.77    236.87 o 
  -3  -5   7     1702.20     1841.47    157.77 o 
  -2  -5   7      614.66      546.54     80.27 o 
  -1  -5   7     2530.48     2579.53    164.82 o 
   0  -5   7     4708.23     4842.79    147.14 o 
   1  -5   7     1486.22     1431.80    117.49 o 
   2  -5   7      431.92      425.49     62.10 o 
   3  -5   7     4902.29     4946.94    177.82 o 
   4  -5   7     4251.69     4428.35    232.31 o 
   5  -5   7      662.17      673.20     88.06 o 
   6  -5   7      596.93      562.93     82.52 o 
   7  -5   7     2286.05     2281.29    180.95 o 
   8  -5   7     1318.33     1361.90    144.23 o 
  -7  -4   7     1983.74     2170.86    199.70 o 
  -6  -4   7      273.47      302.13     47.69 o 
  -5  -4   7      271.09      338.49     70.60 o 
  -4  -4   7     4954.41     4437.56    260.54 o 
  -3  -4   7     3556.48     3783.77    177.43 o 
  -2  -4   7     1176.64     1259.87     85.02 o 
  -1  -4   7      861.29      828.28     91.99 o 
   0  -4   7     9110.91     9130.41    179.45 o 
   1  -4   7     5250.85     5297.74    170.05 o 
   2  -4   7       85.29       80.88     26.91 o 
   3  -4   7     3619.09     3651.77    111.99 o 
   4  -4   7     2148.91     2110.79    145.87 o 
   5  -4   7     3445.62     3632.41    205.65 o 
   6  -4   7      726.02      888.46    100.54 o 
   7  -4   7     2409.38     2158.13    167.67 o 
   8  -4   7     1062.09     1250.04    131.40 o 
   9  -4   7       95.90      116.71     44.10 o 
  -7  -3   7     1086.61     1185.35    139.10 o 
  -6  -3   7      821.24      759.91     75.66 o 
  -5  -3   7      169.03      194.30     54.59 o 
  -4  -3   7     3984.93     4122.65    149.17 o 
  -3  -3   7     7619.98     7497.66    339.55 o 
  -2  -3   7       65.99       24.90     42.41 o 
  -1  -3   7      956.12      902.99     50.69 o 
   0  -3   7     3483.50     3515.12    187.66 o 
   1  -3   7    10419.57    10240.54    359.77 o 
   2  -3   7        3.80       13.71     10.11 o 
   3  -3   7     3254.11     3283.60    168.51 o 
   4  -3   7     2591.61     2494.61    110.43 o 
   5  -3   7     3579.58     3434.29    138.09 o 
   6  -3   7      497.24      516.88     72.72 o 
   7  -3   7     4028.01     4165.77    231.35 o 
   8  -3   7     1638.76     1571.97    141.52 o 
   9  -3   7       62.54       29.33     20.70 o 
  -7  -2   7     1730.74     1740.18    170.11 o 
  -6  -2   7     1378.41     1295.39    138.20 o 
  -5  -2   7       44.86       66.93     23.39 o 
  -4  -2   7     2372.54     2517.79    108.29 o 
  -3  -2   7     5555.56     5748.91    131.54 o 
  -2  -2   7      870.36      865.19     58.15 o 
  -1  -2   7      339.67      339.52     23.72 o 
   0  -2   7     7558.04     7628.04    175.67 o 
   1  -2   7     5290.77     5288.38    226.71 o 
   2  -2   7      583.62      617.84     63.52 o 
   3  -2   7     1611.69     1623.94    106.85 o 
   4  -2   7     5174.01     5204.41    224.15 o 
   5  -2   7     2189.45     2068.70    100.19 o 
   6  -2   7       75.11      103.91     22.92 o 
   7  -2   7     2833.15     2994.98    132.38 o 
   8  -2   7     1144.10     1086.80    111.92 o 
   9  -2   7      334.44      318.87     60.68 o 
  10  -2   7      196.59      310.93     67.51 o 
  -7  -1   7     1920.96     2006.83    183.07 o 
  -6  -1   7     2760.69     2819.52    210.59 o 
  -5  -1   7      119.20       98.41     37.44 o 
  -4  -1   7     4767.82     4805.90    163.43 o 
  -3  -1   7     4929.91     5073.29    150.44 o 
  -2  -1   7     1304.80     1345.92     73.21 o 
  -1  -1   7      768.69      565.09    154.01 o 
   0  -1   7     4959.96     5001.77    227.10 o 
   1  -1   7    10534.57    10577.11    220.84 o 
   2  -1   7      832.22      853.50     71.60 o 
   3  -1   7     5594.28     5764.03    218.69 o 
   4  -1   7     7427.12     7355.49    187.53 o 
   5  -1   7     2423.30     2439.00    105.63 o 
   6  -1   7      247.91      353.63     83.76 o 
   7  -1   7     4303.45     4320.49    158.47 o 
   8  -1   7     3436.17     3539.76    145.93 o 
   9  -1   7      284.14      249.40     55.39 o 
  10  -1   7      691.51      656.22     92.69 o 
  -7   0   7     1428.35     1660.33    165.66 o 
  -6   0   7     1683.08     1950.88    174.12 o 
  -5   0   7       28.55       39.84     25.55 o 
  -4   0   7     1870.38     1810.02    148.77 o 
  -3   0   7     5249.15     5491.99    155.66 o 
  -2   0   7     1757.71     1749.21     56.16 o 
  -1   0   7      975.41      876.45    157.46 o 
   0   0   7     6072.00     6288.83    256.87 o 
   1   0   7     7731.15     8085.27    212.46 o 
   2   0   7       23.40       20.64      9.55 o 
   3   0   7     1829.69     1974.93    104.93 o 
   4   0   7     9809.18    10000.29    241.50 o 
   5   0   7     1883.29     1775.02    124.13 o 
   6   0   7      341.74      297.12     44.15 o 
   7   0   7     2916.13     2931.52    122.31 o 
   8   0   7     5176.23     5365.43    227.55 o 
   9   0   7     1155.63     1128.76    108.81 o 
  10   0   7      246.61      324.52     64.53 o 
  -7   1   7     1890.03     2233.79    195.55 o 
  -6   1   7     1792.20     1791.70    165.16 o 
  -5   1   7       11.38        5.11     22.97 o 
  -4   1   7     2707.43     2410.85    173.73 o 
  -3   1   7     3649.04     3305.07    455.19 o 
  -2   1   7      472.79       82.68    225.79 o 
  -1   1   7        5.63       17.61      9.87 o 
   0   1   7     8375.71     8393.45    311.20 o 
   1   1   7     8842.52     9002.94    307.68 o 
   2   1   7      195.67      219.82     20.68 o 
   3   1   7     1949.07     1888.69     71.49 o 
   4   1   7     7852.57     7964.22    249.34 o 
   5   1   7     3004.09     2979.93     83.21 o 
   6   1   7      143.77      149.50     24.34 o 
   7   1   7     3027.45     3115.41    189.29 o 
   8   1   7     4453.22     4558.65    161.13 o 
   9   1   7      964.44     1093.18     75.31 o 
  10   1   7      107.85      121.66     36.91 o 
  -7   2   7      855.59      728.78    112.29 o 
  -6   2   7     1879.35     1822.53    168.60 o 
  -5   2   7       25.69       15.95     19.05 o 
  -4   2   7     1212.93     1340.10    128.34 o 
  -3   2   7     3698.32     3854.57    216.30 o 
  -2   2   7      745.06      908.37     91.78 o 
  -1   2   7      764.45      819.31     52.77 o 
   0   2   7     8358.96     8161.36    349.85 o 
   1   2   7     9501.66     9194.16    217.04 o 
   2   2   7      744.70      730.17     39.28 o 
   3   2   7     2050.34     2219.72     77.11 o 
   4   2   7     8586.97     8723.89    197.88 o 
   5   2   7     3928.93     3964.04    131.26 o 
   6   2   7       62.99       53.64     33.54 o 
   7   2   7     3466.84     3543.98    112.94 o 
   8   2   7     4072.79     4236.27    130.97 o 
   9   2   7      366.70      410.52     48.08 o 
  10   2   7       83.61       96.09     48.24 o 
  -6   3   7     1961.58     2211.53    188.05 o 
  -5   3   7        9.51       16.33     20.43 o 
  -4   3   7      327.35      332.66     66.56 o 
  -3   3   7     3177.74     3289.34    196.98 o 
  -2   3   7     1947.90     1762.12    130.37 o 
  -1   3   7       81.99      132.63     23.21 o 
   0   3   7     3428.89     3342.61     94.62 o 
   1   3   7     8869.82     8664.05    199.09 o 
   2   3   7     3169.93     3096.12     80.11 o 
   3   3   7     1357.47     1293.54     38.36 o 
   4   3   7     4087.49     2891.96    947.45 o 
   5   3   7     1549.81     1434.20     69.15 o 
   6   3   7     1611.39     1618.85     46.99 o 
   7   3   7      366.74      428.60     41.40 o 
   8   3   7     2726.53     2694.61     98.43 o 
   9   3   7      551.76      529.86     79.04 o 
  10   3   7      141.95      134.64     57.42 o 
  11   3   7      997.87      987.90    153.81 o 
  -6   4   7      857.33     1047.32    128.39 o 
  -5   4   7       97.31      148.72     48.07 o 
  -4   4   7      110.47      103.78     34.26 o 
  -3   4   7     3602.12     3846.03    217.28 o 
  -2   4   7     3180.60     3062.58    179.24 o 
  -1   4   7        7.89       13.36     11.18 o 
   0   4   7     1262.45     1371.93    104.30 o 
   1   4   7     6275.32     6343.28    172.33 o 
   2   4   7      743.89      695.28     43.87 o 
   3   4   7       10.27        6.97      4.32 o 
   4   4   7     3087.82     2895.13    136.53 o 
   5   4   7     3344.87     3410.05    113.37 o 
   6   4   7     1347.39     1349.66     89.78 o 
   7   4   7     1517.92     1589.05    116.01 o 
   8   4   7     3346.72     3161.48    153.24 o 
   9   4   7       32.98       65.31     21.69 o 
  10   4   7      230.26      157.91     59.55 o 
  -5   5   7      920.89      886.47    113.47 o 
  -4   5   7      362.34      489.43     77.59 o 
  -3   5   7     6823.72     6787.25    308.05 o 
  -2   5   7     3954.34     3910.16    207.02 o 
  -1   5   7       48.01       51.69     16.06 o 
   0   5   7      670.12      692.56     56.84 o 
   1   5   7     3261.08     3209.50    113.10 o 
   2   5   7     1717.34     1633.33     69.47 o 
   3   5   7      283.15      253.45     13.34 o 
   4   5   7     3671.34     3655.69    166.00 o 
   5   5   7     3784.46     3848.30    124.52 o 
   6   5   7     1071.87     1107.43     66.90 o 
   7   5   7     1796.25     1821.28    111.21 o 
   8   5   7     2568.28     2567.66    196.17 o 
   9   5   7      657.16      751.32     75.19 o 
  10   5   7       39.02       41.93     34.57 o 
  -5   6   7      794.70      732.60    103.80 o 
  -4   6   7      173.17      172.77     47.98 o 
  -3   6   7     1934.89     1735.75    142.93 o 
  -2   6   7     2455.52     2274.77    153.65 o 
  -1   6   7      487.62      445.85     46.63 o 
   0   6   7      135.57      138.34     24.70 o 
   1   6   7     1942.11     1906.61     85.57 o 
   2   6   7     5146.13     4879.25    139.58 o 
   3   6   7      284.56      243.86     51.60 o 
   4   6   7     3344.41     3447.83    143.72 o 
   5   6   7     4334.44     4408.41    197.62 o 
   6   6   7      497.06      502.55     46.14 o 
   7   6   7      188.19      181.49     28.01 o 
   8   6   7     2632.57     2729.60    146.48 o 
   9   6   7     1735.13     1778.01    119.17 o 
  10   6   7      234.81      250.62     72.50 o 
  -4   7   7      127.47       72.73     31.08 o 
  -3   7   7     2347.29     2178.59    164.16 o 
  -2   7   7     2053.56     2124.54    116.76 o 
  -1   7   7      325.72      258.32     36.78 o 
   0   7   7     2554.85     2682.77    117.04 o 
   1   7   7     5506.06     5809.84    174.72 o 
   2   7   7     1768.90     1742.00    151.34 o 
   3   7   7      415.06      422.36     71.49 o 
   4   7   7     3694.41     3840.42    236.25 o 
   5   7   7     5328.93     5231.35    198.82 o 
   6   7   7     1034.73     1166.41    136.16 o 
   7   7   7      698.23      755.19     61.19 o 
   8   7   7     2507.77     2524.89    155.40 o 
   9   7   7     2010.56     2087.71    134.73 o 
  10   7   7      235.91      231.87     70.08 o 
  -3   8   7     1459.88     1355.92    129.33 o 
  -2   8   7     1100.69     1235.39    117.46 o 
  -1   8   7      434.83      406.68     48.88 o 
   0   8   7      835.17      817.03    115.51 o 
   1   8   7     3692.15     3518.79    239.33 o 
   2   8   7     5787.32     5656.48    309.02 o 
   3   8   7        1.15        7.84     21.97 o 
   4   8   7     1738.25     1715.94    158.90 o 
   5   8   7     3351.30     3419.03    163.07 o 
   6   8   7     2041.69     2228.49    183.65 o 
   7   8   7       14.27       -4.85     15.76 o 
   8   8   7     1314.73     1383.35     89.51 o 
   9   8   7     3295.60     3396.31    149.13 o 
  10   8   7       29.09       45.90     36.97 o 
  -2   9   7     1919.40     2138.27    206.40 o 
  -1   9   7      478.06      240.67     69.60 o 
   0   9   7      990.60     1127.76    142.32 o 
   1   9   7     3953.25     3991.41    271.50 o 
   2   9   7     2219.67     2250.54    197.43 o 
   3   9   7      239.25      232.44     64.45 o 
   4   9   7      939.75      904.67    121.29 o 
   5   9   7     3242.28     3079.83    160.64 o 
   6   9   7     1109.53     1130.72    132.78 o 
   7   9   7      186.80      161.64     36.91 o 
   8   9   7     1334.48     1385.86    110.11 o 
   9   9   7     1942.80     2038.42    116.44 o 
  -1  10   7      553.91      612.00    114.34 o 
   0  10   7      132.37      289.23     70.72 o 
   1  10   7     1900.16     2261.90    210.49 o 
   2  10   7     2355.63     2199.98    206.24 o 
   3  10   7      194.23      161.47     56.08 o 
   4  10   7      701.02      842.61    124.55 o 
   5  10   7     1682.59     1687.45    177.83 o 
   6  10   7     1455.26     1451.95    115.75 o 
   7  10   7       57.79      107.23     49.33 o 
   8  10   7     1588.90     1859.27    137.24 o 
   0  11   7       21.61      -69.73     43.56 o 
   1  11   7      931.95     1036.44    148.08 o 
   2  11   7     2221.99     2045.63    209.62 o 
   3  11   7      203.80      177.32     61.77 o 
   4  11   7      800.53      759.62    123.32 o 
   5  11   7     1886.59     1937.25    201.13 o 
   6  11   7      805.74      781.80     87.99 o 
   7  11   7       35.28        9.81     29.84 o 
   3  12   7      310.65      174.19     66.21 o 
   4  12   7      501.66      465.60    101.30 o 
   5  12   7     1473.28     1265.40    168.80 o 
  -3 -11   8      358.88      505.77    100.36 o 
  -2 -11   8      696.75      661.09    111.84 o 
  -1 -11   8     1227.91     1341.03    158.24 o 
   0 -11   8       48.12       81.26     45.18 o 
   1 -11   8      952.15     1004.63    135.49 o 
  -4 -10   8      674.82      701.61    118.85 o 
  -3 -10   8        3.02       46.14     34.61 o 
  -2 -10   8     2725.09     2786.25    228.90 o 
  -1 -10   8     2721.15     2706.51    219.24 o 
   0 -10   8      192.38      243.44     68.66 o 
   1 -10   8      788.63     1139.11    138.06 o 
   2 -10   8     2101.40     2200.04    198.20 o 
   3 -10   8      519.06      439.30     88.39 o 
  -5  -9   8     2446.74     2600.48    231.22 o 
  -4  -9   8     1460.57     1507.23    171.00 o 
  -3  -9   8      462.35      373.56     80.73 o 
  -2  -9   8     1812.26     1797.57    174.79 o 
  -1  -9   8     1696.33     1653.13    162.54 o 
   0  -9   8     1437.67     1511.49    152.23 o 
   1  -9   8      662.66      803.68    110.61 o 
   2  -9   8     3092.93     3364.75    237.60 o 
   3  -9   8      597.06      476.69     87.83 o 
   4  -9   8        0.51       28.54     14.72 o 
   5  -9   8      792.11      837.07     84.39 o 
  -6  -8   8      501.98      545.04    102.73 o 
  -5  -8   8     1458.86     1531.67    169.08 o 
  -4  -8   8      708.71      907.15    129.90 o 
  -3  -8   8      162.10      140.35     55.93 o 
  -2  -8   8     2670.21     2982.11    221.79 o 
  -1  -8   8     3825.82     3724.94    245.43 o 
   0  -8   8       29.67       46.08     26.91 o 
   1  -8   8     1041.91      915.68    114.77 o 
   2  -8   8     2158.79     2130.08    176.36 o 
   3  -8   8     1637.25     1577.95    151.11 o 
   4  -8   8       17.84       12.59     26.94 o 
   5  -8   8     1607.62     1867.54    173.38 o 
   6  -8   8     1455.50     1642.35    167.49 o 
  -6  -7   8      485.90      664.73    112.68 o 
  -5  -7   8     2139.67     2339.91    206.98 o 
  -4  -7   8      864.69      998.81    129.90 o 
  -3  -7   8       85.22       95.56     24.79 o 
  -2  -7   8     3882.28     3919.21    251.11 o 
  -1  -7   8     3674.77     3987.96    246.58 o 
   0  -7   8      729.70      875.94    106.73 o 
   1  -7   8      682.25      724.30     96.22 o 
   2  -7   8     4090.10     4407.57    252.20 o 
   3  -7   8     3495.40     3491.44    222.06 o 
   4  -7   8        4.30       20.54     14.09 o 
   5  -7   8      955.36     1147.08    128.68 o 
   6  -7   8     1384.41     1387.73    147.36 o 
   7  -7   8     1221.11     1321.08    149.48 o 
  -6  -6   8      630.43      704.04    112.04 o 
  -5  -6   8     1297.19     1358.94    151.73 o 
  -4  -6   8     1165.11     1138.95    134.80 o 
  -3  -6   8       22.69       16.95     23.49 o 
  -2  -6   8     5249.96     5240.18    290.38 o 
  -1  -6   8     2612.51     3028.04    203.22 o 
   0  -6   8      637.17      559.63     81.07 o 
   1  -6   8      238.58      261.04     55.77 o 
   2  -6   8     2779.35     2641.22    179.60 o 
   3  -6   8     2732.06     2734.42    184.09 o 
   4  -6   8       37.41       24.25     28.84 o 
   5  -6   8     1566.56     1667.43    150.63 o 
   6  -6   8     2402.46     2406.58    189.48 o 
   7  -6   8      840.98      892.29    118.10 o 
  -7  -5   8       43.46       88.98     31.58 o 
  -6  -5   8      556.02      473.60     91.55 o 
  -5  -5   8     2744.80     2678.47    214.27 o 
  -4  -5   8     2508.02     2285.80    192.09 o 
  -3  -5   8       24.58       66.13     32.07 o 
  -2  -5   8     4632.45     3066.77   1056.19 o 
  -1  -5   8     1938.66     1782.96    150.06 o 
   0  -5   8     1612.03     1764.34    117.52 o 
   1  -5   8       15.27       20.47     24.52 o 
   2  -5   8     2681.82     2693.50    173.24 o 
   3  -5   8     2746.21     2692.87    173.74 o 
   4  -5   8        6.53       25.07     14.99 o 
   5  -5   8     1585.30     1450.54    133.26 o 
   6  -5   8     1579.62     1970.83    162.76 o 
   7  -5   8     1608.34     1860.66    165.39 o 
   8  -5   8        0.66       43.15     31.45 o 
  -7  -4   8      805.62      825.96     85.85 o 
  -6  -4   8      152.86      159.37     41.45 o 
  -5  -4   8     3809.30     3884.90    259.19 o 
  -4  -4   8     2743.61     2638.51    201.39 o 
  -3  -4   8      347.39      429.85     75.37 o 
  -2  -4   8      273.21      257.38     29.87 o 
  -1  -4   8     4657.56     4645.31    165.34 o 
   0  -4   8     4029.63     3879.86     93.11 o 
   1  -4   8       22.48       39.10     16.99 o 
   2  -4   8     3979.98     3886.16    147.65 o 
   3  -4   8     3774.86     3990.29    152.13 o 
   4  -4   8      295.94      288.71     30.66 o 
   5  -4   8     1362.84     1269.02    117.28 o 
   6  -4   8     2335.98     2277.36    170.15 o 
   7  -4   8     1569.14     1598.61    146.43 o 
   8  -4   8       54.68       35.77     32.37 o 
   9  -4   8      666.32      858.60    115.81 o 
  -7  -3   8      390.93      478.43     90.64 o 
  -6  -3   8       56.50       28.16     17.89 o 
  -5  -3   8     1590.81     1665.40    163.90 o 
  -4  -3   8     3174.63     3208.85    221.92 o 
  -3  -3   8      428.19       40.73    144.85 o 
  -2  -3   8     1611.88     1526.95    137.60 o 
  -1  -3   8     3383.97     3512.40    102.33 o 
   0  -3   8     1993.66     1840.65     74.32 o 
   1  -3   8       89.27       91.51     20.56 o 
   2  -3   8     6532.69     6594.85    198.92 o 
   3  -3   8     1924.07     1856.86     94.73 o 
   4  -3   8      786.34      759.17     48.19 o 
   5  -3   8        6.73       15.52     12.63 o 
   6  -3   8     1249.50     1384.63     89.96 o 
   7  -3   8     3100.33     3029.89    198.04 o 
   8  -3   8        5.48       -4.89     17.02 o 
   9  -3   8      880.55      923.16    115.08 o 
  -7  -2   8      768.49      717.31    110.96 o 
  -6  -2   8       11.07        6.37     29.05 o 
  -5  -2   8      412.06      500.17     60.51 o 
  -4  -2   8     5731.59     5479.42    299.46 o 
  -3  -2   8      775.99      339.67    268.66 o 
  -2  -2   8     1494.28     1340.18    125.98 o 
  -1  -2   8     3717.85     3753.98    213.58 o 
   0  -2   8     3501.79     3290.30    147.94 o 
   1  -2   8      139.48      131.23     27.50 o 
   2  -2   8     4552.51     4650.55    210.97 o 
   3  -2   8    10534.41    10574.51    362.67 o 
   4  -2   8     2196.96     2168.30    100.85 o 
   5  -2   8      242.43      214.98     54.36 o 
   6  -2   8     2558.35     2502.96    119.38 o 
   7  -2   8     1772.41     1678.84     99.25 o 
   8  -2   8        3.17        2.44     22.71 o 
   9  -2   8      525.07      510.67     82.24 o 
  -7  -1   8      738.32      797.33    117.37 o 
  -6  -1   8        4.86       69.49     35.05 o 
  -5  -1   8     2661.19     2478.29    194.29 o 
  -4  -1   8     5465.03     5186.25    201.59 o 
  -3  -1   8      134.39      117.90     22.47 o 
  -2  -1   8     1876.43     1712.02    140.88 o 
  -1  -1   8     4580.35     4742.56    240.94 o 
   0  -1   8     3184.38     3529.29    193.42 o 
   1  -1   8        9.25       25.48     12.48 o 
   2  -1   8     6536.24     6319.70    251.64 o 
   3  -1   8     8168.25     7739.52    281.26 o 
   4  -1   8     2104.24     2169.53    257.70 o 
   5  -1   8       25.98       26.17      9.81 o 
   6  -1   8     4100.40     4070.57    189.46 o 
   7  -1   8     1688.34     1621.55     94.79 o 
   8  -1   8      149.76      124.04     27.78 o 
   9  -1   8      882.19      952.02    111.78 o 
  10  -1   8     1528.37     1560.37    145.73 o 
  -7   0   8      547.53      678.18    109.04 o 
  -6   0   8      118.51       86.89     35.91 o 
  -5   0   8     1459.76     1599.60    154.52 o 
  -4   0   8     2756.20     2809.45    197.92 o 
  -3   0   8     1862.21      484.70    920.73 o 
  -2   0   8      127.57      106.43     29.65 o 
  -1   0   8     4826.28     4381.68    112.47 o 
   0   0   8     5305.89     5477.51    246.96 o 
   1   0   8      199.45      241.40     43.72 o 
   2   0   8      875.96      813.32     32.05 o 
   3   0   8     9093.66     9423.91    314.83 o 
   4   0   8     2475.72     2298.54    121.52 o 
   5   0   8      172.14      183.09     21.11 o 
   6   0   8     1998.25     1979.56     98.14 o 
   7   0   8     3625.55     3847.02    177.64 o 
   8   0   8      952.06      875.86     69.36 o 
   9   0   8      395.22      409.00     67.46 o 
  10   0   8     1318.72     1386.41    130.69 o 
  -6   1   8       28.50       20.97     23.78 o 
  -5   1   8     2012.46     2017.03    174.94 o 
  -4   1   8     3643.54     3574.03    227.72 o 
  -3   1   8     1277.98     1236.41    121.33 o 
  -2   1   8       39.33       46.61     14.06 o 
  -1   1   8    10301.24    10736.02    558.47 o 
   0   1   8     3662.02     3779.36    126.74 o 
   1   1   8        8.79      -20.33     14.02 o 
   2   1   8      465.90      427.26     48.20 o 
   3   1   8     9257.65     9466.18    218.62 o 
   4   1   8     2145.20     2171.39     83.83 o 
   5   1   8     1797.74     1658.23    253.77 o 
   6   1   8     3826.79     3844.92    104.96 o 
   7   1   8     2802.97     2993.98    159.72 o 
   8   1   8     1101.77     1034.62     73.10 o 
   9   1   8      111.37      156.64     46.17 o 
  10   1   8     1935.66     2076.32    212.69 o 
  -6   2   8      101.86      195.77     51.79 o 
  -5   2   8      425.88      574.10     91.13 o 
  -4   2   8     3492.58     3463.05    224.06 o 
  -3   2   8     1668.45     1547.70    136.91 o 
  -2   2   8       40.00       55.47     28.94 o 
  -1   2   8     5555.31     5828.14    439.89 o 
   0   2   8     6555.08     6388.80    180.09 o 
   1   2   8     1496.77     1538.80     43.78 o 
   2   2   8      989.98     1040.09     77.85 o 
   3   2   8     5057.80     5209.50    138.55 o 
   4   2   8     2813.02     2778.89     94.53 o 
   5   2   8       81.03       89.38     30.49 o 
   6   2   8     2618.64     2807.56     74.22 o 
   7   2   8     5229.40     5191.29    255.03 o 
   8   2   8     2007.90     2084.40     89.38 o 
   9   2   8       58.51      115.50     31.26 o 
  10   2   8     2094.42     2132.67    212.39 o 
  -6   3   8      272.77      219.89     61.36 o 
  -5   3   8      131.50       59.08     34.90 o 
  -4   3   8     3031.12     2924.38    205.08 o 
  -3   3   8     2028.31     1991.91    236.55 o 
  -2   3   8       92.17       90.15     32.93 o 
  -1   3   8     3781.48     3943.18    116.04 o 
   0   3   8     4594.93     4846.34    127.24 o 
   1   3   8     1935.17     1911.88     63.33 o 
   2   3   8      305.62      295.30     23.69 o 
   3   3   8     3707.09     3622.97     88.85 o 
   4   3   8     2137.45     1448.36    614.23 o 
   5   3   8      189.25      179.76     27.48 o 
   6   3   8     1878.49     2021.30    110.50 o 
   7   3   8     1860.88     1929.31     78.14 o 
   8   3   8      840.92      850.48     76.97 o 
   9   3   8       68.45       70.79     45.07 o 
  10   3   8      749.94      747.55    122.52 o 
  -5   4   8      447.79      559.48     89.90 o 
  -4   4   8     2952.70     2905.92    203.88 o 
  -3   4   8     2794.06     3074.19    243.92 o 
  -2   4   8      210.15      268.39     29.86 o 
  -1   4   8     3246.87     3533.65    121.82 o 
   0   4   8     3703.00     4025.05    151.00 o 
   1   4   8     2416.28     2396.48     97.43 o 
   2   4   8       22.42       28.16      9.26 o 
   3   4   8     8354.04     8208.04    184.05 o 
   4   4   8     4900.14     4964.81    170.33 o 
   5   4   8       56.88       67.61     17.43 o 
   6   4   8      928.75      920.73     74.55 o 
   7   4   8     5489.50     5494.25    207.19 o 
   8   4   8     1782.44     1862.71    118.09 o 
   9   4   8      499.60      510.23     62.62 o 
  10   4   8     1069.02     1229.60    160.33 o 
  -5   5   8      350.10      413.62     79.26 o 
  -4   5   8     1807.80     1707.75    154.16 o 
  -3   5   8     3153.39     3013.70    198.03 o 
  -2   5   8      111.16      156.88     32.14 o 
  -1   5   8     2091.28     2115.98    105.05 o 
   0   5   8     3486.02     3586.04    134.08 o 
   1   5   8     2325.67     2411.35    145.82 o 
   2   5   8       38.00       40.38     12.08 o 
   3   5   8     7754.36     7863.76    146.71 o 
   4   5   8     2947.44     3052.76    107.82 o 
   5   5   8      109.42       92.38     19.38 o 
   6   5   8      697.53      722.84     54.71 o 
   7   5   8     3169.00     3140.92    153.44 o 
   8   5   8     1078.50     1135.47     92.78 o 
   9   5   8       35.27       53.97     23.75 o 
  10   5   8      516.85      654.88    118.24 o 
  -4   6   8     1573.26     1553.42    149.81 o 
  -3   6   8     2230.98     2164.08    167.34 o 
  -2   6   8       19.36       26.21     15.58 o 
  -1   6   8     1247.31     1374.18    167.53 o 
   0   6   8     1851.71     1847.50     94.74 o 
   1   6   8     4449.92     4422.34    259.59 o 
   2   6   8      944.01      836.71     51.37 o 
   3   6   8     5731.35     5825.05    283.82 o 
   4   6   8     4213.46     4202.70    135.83 o 
   5   6   8       94.95      105.74     28.00 o 
   6   6   8      434.18      388.40     70.28 o 
   7   6   8     3253.37     3274.25    146.64 o 
   8   6   8     3314.19     3156.53    161.97 o 
   9   6   8        0.70        5.48     49.21 o 
  10   6   8     1205.62     1255.79    166.28 o 
  -3   7   8     1818.34     1930.67    127.22 o 
  -2   7   8      269.25      302.51     43.23 o 
  -1   7   8     1954.14     1946.59    208.73 o 
   0   7   8     7934.95     7761.58    434.38 o 
   1   7   8     1240.20     1343.36    134.47 o 
   2   7   8     1495.21     1497.62    141.18 o 
   3   7   8     1695.58     1764.60    152.61 o 
   4   7   8     5466.14     5272.01    194.54 o 
   5   7   8      764.70      725.14     56.73 o 
   6   7   8      678.06      631.31     65.62 o 
   7   7   8     3100.41     3050.67    128.37 o 
   8   7   8     1657.69     1613.34     96.20 o 
   9   7   8        2.40       16.80     25.11 o 
  10   7   8     1174.28     1164.17    160.54 o 
  -2   8   8      329.67      327.99     47.26 o 
  -1   8   8     1067.76      947.32    125.99 o 
   0   8   8     2184.32     2280.49    193.31 o 
   1   8   8     1800.01     1877.04    170.71 o 
   2   8   8        2.46       -8.36     21.13 o 
   3   8   8     1110.32     1189.63    133.48 o 
   4   8   8     3338.43     3204.01    226.94 o 
   5   8   8     1391.49     1323.75     97.70 o 
   6   8   8      387.60      360.56     90.93 o 
   7   8   8     1450.53     1450.79    109.08 o 
   8   8   8     1287.37     1263.11     87.11 o 
   9   8   8        1.98       -3.03     30.55 o 
  -1   9   8      772.00      813.62    124.90 o 
   0   9   8     1780.51     1785.90    179.04 o 
   1   9   8     1370.02     1374.17    153.85 o 
   2   9   8       18.12       53.51     28.03 o 
   3   9   8     1320.32     1505.85    160.01 o 
   4   9   8     3391.08     3489.43    248.59 o 
   5   9   8      706.92      677.85     73.16 o 
   6   9   8      398.67      334.46     51.29 o 
   7   9   8     1259.74     1398.06    109.77 o 
   8   9   8     1312.09     1292.95    109.91 o 
   9   9   8        4.10        1.11     47.22 o 
   0  10   8     1505.22     1766.02    189.93 o 
   1  10   8     1053.47     1227.20    153.54 o 
   2  10   8       56.70      140.84     50.63 o 
   3  10   8      748.28      977.71    134.59 o 
   4  10   8     1982.69     2142.61    202.12 o 
   5  10   8      659.15      613.39     72.82 o 
   6  10   8      101.40      130.44     57.07 o 
   7  10   8      682.42      673.57     79.72 o 
   8  10   8     1135.74     1324.34    113.88 o 
   2  11   8      317.26      420.60     93.20 o 
   3  11   8      281.07      355.61     85.38 o 
   4  11   8     2782.76     3140.02    259.50 o 
   5  11   8      861.34     1017.42    143.22 o 
   6  11   8       18.81       42.28     23.90 o 
   7  11   8      843.52      888.77    132.74 o 
  -3 -10   9     1489.71     1520.03    179.75 o 
  -2 -10   9     3512.32     3774.69    278.44 o 
  -1 -10   9      747.98      728.05    114.86 o 
   0 -10   9      693.20      844.64    124.02 o 
   1 -10   9     2332.93     2141.48    198.31 o 
   2 -10   9      857.83      891.94    126.06 o 
   3 -10   9       29.91        0.78     17.82 o 
  -4  -9   9       42.35      -12.44     37.40 o 
  -3  -9   9     2424.66     2160.27    207.38 o 
  -2  -9   9      665.54      718.82    116.19 o 
  -1  -9   9      281.25      418.42     86.78 o 
   0  -9   9      389.29      445.80     87.95 o 
   1  -9   9     2014.29     2392.93    201.49 o 
   2  -9   9     1011.56      946.00    124.36 o 
   3  -9   9        0.29      -10.54     23.87 o 
   4  -9   9     1202.30     1306.27    150.74 o 
  -5  -8   9     1571.84     1620.23    180.47 o 
  -4  -8   9        0.79        0.68     28.00 o 
  -3  -8   9     1507.99     1794.42    182.86 o 
  -2  -8   9     2787.92     2699.07    219.36 o 
  -1  -8   9      307.34      282.33     68.12 o 
   0  -8   9      817.48      935.17    118.89 o 
   1  -8   9     3336.17     3376.15    235.24 o 
   2  -8   9     3916.65     3370.13    234.09 o 
   3  -8   9       23.24        5.27     20.42 o 
   4  -8   9     1261.19     1280.42    142.94 o 
   5  -8   9     1747.51     2033.88    223.71 o 
  -5  -7   9      789.61      842.19    126.68 o 
  -4  -7   9       21.80       33.07     19.94 o 
  -3  -7   9     1153.58     1027.83    132.71 o 
  -2  -7   9     3062.75     3227.98    235.88 o 
  -1  -7   9      422.61      528.16     88.19 o 
   0  -7   9      898.67      764.71    105.06 o 
   1  -7   9     2452.38     2529.89    190.65 o 
   2  -7   9     4920.24     5063.50    281.72 o 
   3  -7   9      302.02      355.69     70.56 o 
   4  -7   9     1479.48     1622.71    153.95 o 
   5  -7   9     1882.51     1970.96    134.87 o 
   6  -7   9      774.73      885.27    120.90 o 
  -6  -6   9     1678.35     1802.80    187.72 o 
  -5  -6   9      942.84      967.19    131.92 o 
  -4  -6   9       24.01       33.19     28.97 o 
  -3  -6   9     1316.64     1339.72    149.07 o 
  -2  -6   9     3235.94     3448.78    239.29 o 
  -1  -6   9     1720.58     1605.18    152.94 o 
   0  -6   9      609.94      522.56     82.96 o 
   1  -6   9     2522.06     2507.72    182.95 o 
   2  -6   9     4777.04     4726.96    260.43 o 
   3  -6   9      550.37      466.71     76.79 o 
   4  -6   9     1793.61     1976.66    161.85 o 
   5  -6   9     3150.83     3074.14    390.65 o 
   6  -6   9      883.32      798.77    109.03 o 
   7  -6   9       11.84       -9.15     19.34 o 
  -6  -5   9     2170.74     1994.69    198.40 o 
  -5  -5   9     1573.55     1678.24    173.96 o 
  -4  -5   9      511.52      385.16     79.05 o 
  -3  -5   9     1209.78     1225.83    139.18 o 
  -2  -5   9     5242.70     5533.98    306.94 o 
  -1  -5   9     5038.68     5065.97    281.15 o 
   0  -5   9       31.50       54.67     28.59 o 
   1  -5   9     2985.31     2783.55    186.44 o 
   2  -5   9     4156.09     3658.72    215.40 o 
   3  -5   9      442.27      438.72     68.98 o 
   4  -5   9     1685.64     1593.21    136.57 o 
   5  -5   9     1985.81     1954.29    111.80 o 
   6  -5   9     2014.44     2012.59    168.82 o 
   7  -5   9      140.33      188.30     55.04 o 
   8  -5   9      696.57      789.51    113.69 o 
  -6  -4   9     1395.69     1395.88    113.26 o 
  -5  -4   9     2346.40     2420.83    207.63 o 
  -4  -4   9      527.58      593.22     96.96 o 
  -3  -4   9     1119.32      943.62    116.88 o 
  -2  -4   9     7855.28     8806.00    398.47 o 
  -1  -4   9     3868.40     3649.10    150.46 o 
   0  -4   9       46.46       30.11     14.15 o 
   1  -4   9     2131.46     2014.92    106.43 o 
   2  -4   9     4990.20     4610.26    234.36 o 
   3  -4   9      446.46      423.78     47.76 o 
   4  -4   9      729.90      723.46     63.61 o 
   5  -4   9     4420.78     4501.46    142.62 o 
   6  -4   9     3916.25     3554.20    219.65 o 
   7  -4   9        0.80       19.89     22.84 o 
   8  -4   9     1368.90     1497.36    150.31 o 
  -6  -3   9     1131.25     1273.10    108.37 o 
  -5  -3   9     1947.99     1921.47    182.81 o 
  -4  -3   9      781.88      735.27    107.29 o 
  -3  -3   9      980.23     1100.01    125.42 o 
  -2  -3   9     8978.26     9224.98    262.30 o 
  -1  -3   9     2611.70     2741.59    163.59 o 
   0  -3   9      290.84      246.42     36.20 o 
   1  -3   9     3550.73     3470.10    141.51 o 
   2  -3   9     2921.34     2728.66    122.45 o 
   3  -3   9     1143.36     1198.75     78.93 o 
   4  -3   9       79.47       61.97     19.65 o 
   5  -3   9     4198.42     4140.44    133.36 o 
   6  -3   9     3011.01     2956.64    139.60 o 
   7  -3   9       34.83       12.87     14.08 o 
   8  -3   9     1119.49     1377.07    136.75 o 
   9  -3   9      974.78     1203.67    134.64 o 
  -6  -2   9      911.52     1087.43    138.16 o 
  -5  -2   9     3393.57     3538.87    176.23 o 
  -4  -2   9      972.71     1185.24    135.76 o 
  -3  -2   9     1698.64     1894.65    164.03 o 
  -2  -2   9     6375.71     6226.47    309.41 o 
  -1  -2   9     2213.20     2072.71    104.82 o 
   0  -2   9       82.21      104.42     24.77 o 
   1  -2   9     2076.83     1935.99    169.68 o 
   2  -2   9    10926.43    10713.77    489.77 o 
   3  -2   9     3170.29     3111.87    128.50 o 
   4  -2   9     1477.05     1351.21     81.45 o 
   5  -2   9     6416.55     6232.12    199.97 o 
   6  -2   9     2837.03     2713.11    101.24 o 
   7  -2   9       96.29      102.21     27.19 o 
   8  -2   9     1580.44     1490.73    100.37 o 
   9  -2   9     2088.71     2129.95    173.67 o 
  -6  -1   9     1225.29     1224.16    147.95 o 
  -5  -1   9     3208.10     3368.36    238.58 o 
  -4  -1   9      273.91      233.41     41.31 o 
  -3  -1   9      182.31      227.87     55.34 o 
  -2  -1   9     4000.34     3736.86    225.35 o 
  -1  -1   9     2843.01     2731.60    122.00 o 
   0  -1   9       13.39        2.66     12.11 o 
   1  -1   9     3179.07     3017.21    127.56 o 
   2  -1   9     9209.99     9036.87    180.34 o 
   3  -1   9     2381.99     2353.55    158.27 o 
   4  -1   9      239.58      275.90     58.35 o 
   5  -1   9     7444.97     7394.39    216.82 o 
   6  -1   9     1787.35     1761.74     76.20 o 
   7  -1   9      680.80      728.66     64.40 o 
   8  -1   9      319.45      360.87     48.14 o 
   9  -1   9     2363.53     2266.01    182.38 o 
  10  -1   9     1068.20      950.16    113.72 o 
  -6   0   9     1250.85     1273.50    150.41 o 
  -5   0   9     2068.65     2328.15    197.27 o 
  -4   0   9     1076.10      972.27    117.68 o 
  -3   0   9       81.11       39.01     22.46 o 
  -2   0   9     2228.04     2213.96    167.05 o 
  -1   0   9     3086.02     3235.83    133.65 o 
   0   0   9      229.52      260.88     77.88 o 
   1   0   9     5114.43     5177.03    174.38 o 
   2   0   9     9075.59     9249.79    179.76 o 
   3   0   9     2094.83     2004.76     71.26 o 
   4   0   9      201.47      190.98     27.81 o 
   5   0   9     3447.84     3356.56    276.69 o 
   6   0   9     2947.08     3007.94     98.62 o 
   7   0   9     1110.43     1082.79     76.36 o 
   8   0   9      417.43      421.16     49.02 o 
   9   0   9     2581.65     2731.13    134.90 o 
  10   0   9      814.76      854.06    103.07 o 
  -6   1   9      908.29      932.29    128.37 o 
  -5   1   9     2057.08     2013.88    180.88 o 
  -4   1   9      907.00      765.14    104.61 o 
  -3   1   9        6.56       20.50     22.51 o 
  -2   1   9     4726.00     4775.73    375.99 o 
  -1   1   9     4990.16     4958.85    457.68 o 
   0   1   9       11.98       23.13      8.30 o 
   1   1   9     2209.52     2116.85    102.51 o 
   2   1   9     5836.37     5850.14    183.17 o 
   3   1   9     7004.40     7225.48    187.87 o 
   4   1   9       22.96       25.08      9.61 o 
   5   1   9     5230.40     5229.54    162.25 o 
   6   1   9     3388.28     3519.45    139.62 o 
   7   1   9      401.43      432.16     99.98 o 
   8   1   9      205.15      203.63     33.12 o 
   9   1   9     2858.21     2944.82    139.80 o 
  10   1   9     1155.70     1395.23    171.12 o 
  -5   2   9     2304.92     2414.90    200.71 o 
  -4   2   9      820.35      747.72    103.76 o 
  -3   2   9       30.36       40.48     26.89 o 
  -2   2   9     2488.20     2485.68    249.41 o 
  -1   2   9     5841.92     5849.85    148.44 o 
   0   2   9     1818.47     1844.56     70.91 o 
   1   2   9      573.42      614.57     38.94 o 
   2   2   9     3366.70     3310.09    126.97 o 
   3   2   9     5981.84     6108.27    138.96 o 
   4   2   9      124.69      126.48     17.07 o 
   5   2   9      685.84      711.46     48.76 o 
   6   2   9     1147.56     1080.45     79.71 o 
   7   2   9     1307.99     1248.45     65.73 o 
   8   2   9       49.79       55.49     21.58 o 
   9   2   9     2730.32     2782.34    151.18 o 
  10   2   9      956.65     1072.07    149.02 o 
  -5   3   9     1494.16     1551.65    159.34 o 
  -4   3   9      911.19      887.22    112.84 o 
  -3   3   9      160.31       77.44     32.74 o 
  -2   3   9     1924.27     2046.80    140.65 o 
  -1   3   9     6824.25     6985.88    170.33 o 
   0   3   9     1599.51     1611.07     69.56 o 
   1   3   9      252.46      253.35     26.11 o 
   2   3   9     2726.05     2807.23     89.60 o 
   3   3   9     4702.83     4656.75    147.79 o 
   4   3   9      747.45      462.68    274.60 o 
   5   3   9     1917.01     1765.46    154.12 o 
   6   3   9     3317.51     3400.56    150.16 o 
   7   3   9      829.27      811.47     73.08 o 
   8   3   9      659.91      539.84     79.17 o 
   9   3   9     1914.18     2036.50    129.45 o 
  10   3   9     1200.81     1318.97    164.27 o 
  -5   4   9     1646.20     1814.85    173.49 o 
  -4   4   9     3630.23     3513.14    234.66 o 
  -3   4   9      144.33      115.27     36.13 o 
  -2   4   9     2495.90     2589.53    100.96 o 
  -1   4   9     4845.86     5135.64    246.10 o 
   0   4   9     1521.45     1639.48     73.26 o 
   1   4   9       71.34       87.54     17.23 o 
   2   4   9     3514.45     3675.76    107.02 o 
   3   4   9     5256.14     5436.65    142.09 o 
   4   4   9      110.52      100.89     61.60 o 
   5   4   9     1548.55     1494.45     92.87 o 
   6   4   9     4477.06     4654.04    182.48 o 
   7   4   9     2695.67     2814.94    143.99 o 
   8   4   9       91.89       64.73     25.38 o 
   9   4   9     1126.23     1056.11     93.00 o 
  10   4   9     1978.49     2067.28    209.24 o 
  -4   5   9     1616.61     1601.83    155.38 o 
  -3   5   9      295.16      284.36     59.83 o 
  -2   5   9      242.85      320.40     54.21 o 
  -1   5   9     3148.57     3324.03    116.81 o 
   0   5   9     1136.68     1225.65     65.30 o 
   1   5   9        3.92        9.88     11.70 o 
   2   5   9     2649.94     2894.32    138.20 o 
   3   5   9     4892.56     5183.86    143.95 o 
   4   5   9      302.85      327.38     42.74 o 
   5   5   9     1213.69     1237.18     73.65 o 
   6   5   9     6278.77     6427.46    253.90 o 
   7   5   9     1911.61     2094.59    125.23 o 
   8   5   9      277.52      319.83     51.65 o 
   9   5   9      579.98      550.81     68.53 o 
  10   5   9     1907.66     1990.71    205.37 o 
  -3   6   9       93.50       38.51     25.77 o 
  -2   6   9     2328.83     2339.48    256.41 o 
  -1   6   9     3208.09     3548.68    212.07 o 
   0   6   9     1646.87     1765.91    204.48 o 
   1   6   9      246.25      237.85     31.65 o 
   2   6   9     4556.82     4870.65    197.89 o 
   3   6   9     6615.01     6820.22    179.78 o 
   4   6   9      267.21      307.58     35.37 o 
   5   6   9     1573.74     1639.04    102.39 o 
   6   6   9     5452.53     5503.03    169.67 o 
   7   6   9     3559.11     3560.91    137.61 o 
   8   6   9       54.62       47.56     24.85 o 
   9   6   9      983.15      874.75     86.92 o 
  10   6   9     1251.60     1374.18    168.03 o 
  -3   7   9      138.80      137.85     43.56 o 
  -2   7   9      549.37      628.55     64.24 o 
  -1   7   9     3188.63     3475.43    371.62 o 
   0   7   9     2536.20     2648.41    197.19 o 
   1   7   9        7.41       30.57     22.02 o 
   2   7   9      859.65      953.83    112.58 o 
   3   7   9     6133.60     6041.31    308.79 o 
   4   7   9      785.83      795.01     58.44 o 
   5   7   9      220.67      299.35     45.82 o 
   6   7   9     2600.54     2363.75    133.66 o 
   7   7   9     2348.14     2266.46    110.78 o 
   8   7   9      250.47      224.46     44.26 o 
   9   7   9      432.56      488.34     66.97 o 
  -2   8   9      319.46      353.21     76.53 o 
  -1   8   9     3264.76     3515.29    252.12 o 
   0   8   9     3029.21     3055.12    226.15 o 
   1   8   9       20.32       27.00     25.45 o 
   2   8   9     1569.02     1598.91    157.11 o 
   3   8   9     2959.48     2862.95    212.24 o 
   4   8   9     1895.99     2001.85    119.33 o 
   5   8   9      345.85      378.72     48.14 o 
   6   8   9     3037.75     2975.78    156.61 o 
   7   8   9      912.39      980.00     89.78 o 
   8   8   9       56.63       79.47     34.21 o 
   9   8   9      385.54      493.71     71.31 o 
  -1   9   9     1491.10     1637.27    177.08 o 
   0   9   9     2121.90     2474.29    214.61 o 
   1   9   9       79.42       59.76     30.39 o 
   2   9   9      923.62      918.14    124.78 o 
   3   9   9     1782.17     1654.61    167.72 o 
   4   9   9     1679.47     1738.38    172.35 o 
   5   9   9       74.83       31.62     19.34 o 
   6   9   9     1238.08     1313.77    105.01 o 
   7   9   9     1621.52     1583.41    118.58 o 
   8   9   9      249.81      232.11     46.65 o 
   1  10   9      100.83      108.62     47.75 o 
   2  10   9      841.82      741.37    114.57 o 
   3  10   9     2403.83     2171.78    203.85 o 
   4  10   9     1639.57     1586.64    172.89 o 
   5  10   9       67.10      103.90     31.27 o 
   6  10   9     1565.17     1712.85    103.98 o 
   7  10   9     1648.28     1751.11    129.15 o 
   3  11   9     2171.38     2368.58    224.40 o 
   4  11   9     1580.31     1637.68    186.21 o 
   5  11   9        9.17        1.57     16.49 o 
  -1 -10  10      475.15      545.97    102.25 o 
   0 -10  10     1439.57     1732.02    183.64 o 
   1 -10  10      649.28      746.56    120.67 o 
  -3  -9  10     1270.36     1439.26    174.92 o 
  -2  -9  10      218.57      269.49     74.94 o 
  -1  -9  10      783.81      923.90    131.90 o 
   0  -9  10     1622.61     1578.10    169.94 o 
   1  -9  10      545.51      563.65     98.71 o 
   2  -9  10       53.04       59.93     35.50 o 
   3  -9  10      814.29      996.09    135.52 o 
  -4  -8  10     1068.64     1248.27    159.47 o 
  -3  -8  10     1561.31     1724.21    186.67 o 
  -2  -8  10      274.11      260.07     73.40 o 
  -1  -8  10      254.89      281.54     71.54 o 
   0  -8  10     2191.76     2402.52    204.45 o 
   1  -8  10     3207.88     3319.26    240.04 o 
   2  -8  10       56.16       85.95     38.13 o 
   3  -8  10      714.23      801.25    115.18 o 
   4  -8  10     1382.87     1508.51    160.97 o 
   5  -8  10      652.33      536.24     95.98 o 
  -4  -7  10      291.44      324.23     82.22 o 
  -3  -7  10     1643.50     1899.73    190.24 o 
  -2  -7  10      721.12      721.54    112.70 o 
  -1  -7  10      458.43      468.80     90.81 o 
   0  -7  10     2164.19     2008.94    179.80 o 
   1  -7  10     1955.05     1962.05    173.96 o 
   2  -7  10      342.45      398.08     77.65 o 
   3  -7  10      286.45      418.08     79.02 o 
   4  -7  10     2572.28     2861.69    216.58 o 
   5  -7  10      516.31      507.36     88.24 o 
   6  -7  10      160.92      155.46     38.00 o 
  -5  -6  10       83.92      102.38     38.76 o 
  -4  -6  10      489.62      410.41     88.02 o 
  -3  -6  10     2199.16     2037.74    192.43 o 
  -2  -6  10     1362.74     1356.11    153.17 o 
  -1  -6  10      573.49      616.12     98.24 o 
   0  -6  10     1448.91     1564.01    152.63 o 
   1  -6  10     1744.50     1626.56    151.97 o 
   2  -6  10      838.39      847.69    107.86 o 
   3  -6  10      330.88      406.75     73.52 o 
   4  -6  10     3096.45     2993.68    211.84 o 
   5  -6  10      597.27      498.67     85.00 o 
   6  -6  10       30.44       13.41     21.87 o 
   7  -6  10      510.28      553.68     67.19 o 
  -5  -5  10      147.15       75.75     44.06 o 
  -4  -5  10      113.29      107.42     48.19 o 
  -3  -5  10     1743.93     1917.60    183.16 o 
  -2  -5  10     2615.22     2771.91    215.65 o 
  -1  -5  10        0.83       16.43     19.55 o 
   0  -5  10     2130.97     2216.59    178.21 o 
   1  -5  10     2532.13     2497.82    186.15 o 
   2  -5  10     1614.41     1529.47    138.13 o 
   3  -5  10      764.15      785.70     98.22 o 
   4  -5  10     4006.05     3885.73    233.99 o 
   5  -5  10     1583.63     1509.22    141.60 o 
   6  -5  10       94.46      110.78     27.62 o 
   7  -5  10      708.53      831.81     78.88 o 
  -5  -4  10      251.14      255.48     71.39 o 
  -4  -4  10      525.79      609.61    100.48 o 
  -3  -4  10     2627.20     2746.52    216.15 o 
  -2  -4  10     1219.17     1281.53     88.43 o 
  -1  -4  10        1.60      -25.78     67.05 o 
   0  -4  10     2032.30     2002.11    112.30 o 
   1  -4  10     3208.40     2976.39    139.18 o 
   2  -4  10     1043.55      929.71     74.84 o 
   3  -4  10      283.22      339.61     44.13 o 
   4  -4  10     2051.87     2079.41    116.85 o 
   5  -4  10     2991.38     2780.53    138.72 o 
   6  -4  10      208.18      158.83     33.13 o 
   7  -4  10      503.13      591.97     63.72 o 
   8  -4  10     1533.77     1474.08    150.94 o 
  -5  -3  10      166.14      212.50     62.62 o 
  -4  -3  10      275.21      425.05     84.18 o 
  -3  -3  10     3113.72     3050.72    225.30 o 
  -2  -3  10     1505.39     1568.13     96.32 o 
  -1  -3  10      985.55     1041.97     78.41 o 
   0  -3  10     3453.42     3152.48    141.81 o 
   1  -3  10     4971.98     4752.50    178.93 o 
   2  -3  10     1358.73     1375.32     88.81 o 
   3  -3  10      116.94      120.88     28.67 o 
   4  -3  10     3474.17     3412.75    147.51 o 
   5  -3  10     3134.96     3144.88    143.45 o 
   6  -3  10      171.78      172.79     26.87 o 
   7  -3  10      886.12      860.53     93.94 o 
   8  -3  10     1085.14     1056.88    122.23 o 
  -5  -2  10      302.33      237.35     45.86 o 
  -4  -2  10     1179.81     1086.97    134.76 o 
  -3  -2  10     4010.79     3711.69    246.20 o 
  -2  -2  10     1476.80     1497.35     92.70 o 
  -1  -2  10      371.87      298.96     40.00 o 
   0  -2  10     2183.03     2121.78    112.15 o 
   1  -2  10     5989.52     5734.66    196.63 o 
   2  -2  10     2209.47     2103.97    109.28 o 
   3  -2  10      767.01      807.82    132.11 o 
   4  -2  10     2636.71     2623.30    123.33 o 
   5  -2  10     2618.51     2589.34    139.89 o 
   6  -2  10     1082.13      990.12    107.70 o 
   7  -2  10     1681.41     1706.50     83.55 o 
   8  -2  10     1950.02     1865.12    116.30 o 
   9  -2  10     1087.39     1250.12     96.73 o 
  -5  -1  10      112.28      197.81     55.42 o 
  -4  -1  10        6.67      -24.13     23.01 o 
  -3  -1  10     1620.15     1630.65    157.10 o 
  -2  -1  10     4412.05     4471.01    170.00 o 
  -1  -1  10      197.32      225.92     34.56 o 
   0  -1  10      669.77      686.03     60.73 o 
   1  -1  10     2820.68     2931.63    191.76 o 
   2  -1  10     1432.89     1337.79     85.32 o 
   3  -1  10       75.57       64.34     19.49 o 
   4  -1  10     2989.17     2900.23    126.08 o 
   5  -1  10     4244.02     4239.24    194.05 o 
   6  -1  10     1251.05     1266.21     82.24 o 
   7  -1  10      440.66      463.83     40.64 o 
   8  -1  10     1709.54     1806.67    110.99 o 
   9  -1  10     1257.58     1326.16     97.24 o 
  -5   0  10      735.79      794.05    117.04 o 
  -4   0  10      194.43      189.35     54.13 o 
  -3   0  10     2112.03     2076.44    125.12 o 
  -2   0  10     2741.76     2669.47    127.15 o 
  -1   0  10      901.23      906.24     70.68 o 
   0   0  10     1913.72     1931.26    104.25 o 
   1   0  10     4217.02     4198.09    159.70 o 
   2   0  10     1082.90     1111.33     76.51 o 
   3   0  10       27.36       19.86      8.21 o 
   4   0  10     5689.28     4752.81    833.93 o 
   5   0  10     5449.87     5631.91    251.07 o 
   6   0  10      600.90      661.58     55.57 o 
   7   0  10      291.22      286.59     66.14 o 
   8   0  10     1758.29     1897.89    113.04 o 
   9   0  10     1560.84     1443.70     98.73 o 
  -5   1  10     1072.89     1259.78    148.48 o 
  -4   1  10       43.75       24.41     19.06 o 
  -3   1  10      941.58      889.51    113.94 o 
  -2   1  10     4195.01     4386.52    404.44 o 
  -1   1  10     1567.71     1570.46     96.57 o 
   0   1  10     1324.18     1314.16     84.80 o 
   1   1  10     2381.70     2364.74    114.19 o 
   2   1  10     2663.76     2691.56    120.67 o 
   3   1  10     1112.69     1175.55     52.29 o 
   4   1  10     2446.89     2480.22    107.49 o 
   5   1  10     7833.92     8068.64    227.53 o 
   6   1  10     1078.70      977.56     77.18 o 
   7   1  10        4.97       -9.88     13.24 o 
   8   1  10     1558.73     1584.54     99.67 o 
   9   1  10     2259.41     2210.77    138.91 o 
  10   1  10      206.07      179.25     40.64 o 
  -5   2  10      882.79      733.61    113.07 o 
  -4   2  10        9.93      -25.08     22.46 o 
  -3   2  10      935.90      934.14    115.42 o 
  -2   2  10     3930.26     4065.70    328.63 o 
  -1   2  10     1487.97     1495.63     93.47 o 
   0   2  10      969.99     1010.89     85.04 o 
   1   2  10     3245.22     3165.51    195.74 o 
   2   2  10     3881.51     4019.57    150.27 o 
   3   2  10      258.71      283.53     35.14 o 
   4   2  10     1209.16     1166.30     54.90 o 
   5   2  10     2998.69     2920.36    207.79 o 
   6   2  10      421.91      455.92     52.96 o 
   7   2  10        5.49      -12.70     14.58 o 
   8   2  10     1281.12     1267.66     98.31 o 
   9   2  10     2369.78     2263.79    160.73 o 
  10   2  10       98.12       11.76     21.73 o 
  -4   3  10        3.14       12.20     19.60 o 
  -3   3  10     1289.89     1204.28    130.49 o 
  -2   3  10     4130.81     4204.49    459.31 o 
  -1   3  10      693.62      680.08     63.08 o 
   0   3  10      551.28      556.30     55.99 o 
   1   3  10     4171.99     4361.95    221.89 o 
   2   3  10     4764.79     4651.23    162.90 o 
   3   3  10      926.67      937.37     84.36 o 
   4   3  10      484.37      243.91    248.20 o 
   5   3  10     6099.80     5994.89    319.06 o 
   6   3  10     1871.99     2116.71    117.19 o 
   7   3  10      300.60      283.19     50.77 o 
   8   3  10     2937.50     2689.09    146.97 o 
   9   3  10     2310.50     2282.47    140.27 o 
  10   3  10      333.22      328.95     54.57 o 
  -4   4  10       92.50       50.41     23.67 o 
  -3   4  10     1083.73      912.26    114.09 o 
  -2   4  10     2537.17     2782.63    136.94 o 
  -1   4  10      415.32      438.43     50.62 o 
   0   4  10      117.81      112.97     23.33 o 
   1   4  10     3148.66     3290.95    213.13 o 
   2   4  10     4586.24     4666.75    171.13 o 
   3   4  10      631.57      695.19     98.51 o 
   4   4  10     1143.56     1294.65    137.47 o 
   5   4  10     2966.38     3290.35    144.01 o 
   6   4  10     1465.63     1675.75    104.28 o 
   7   4  10       99.31       88.85     29.73 o 
   8   4  10     1442.92     1337.68    102.77 o 
   9   4  10     1581.54     1504.89    114.31 o 
  10   4  10      484.30      452.62     68.97 o 
  -3   5  10      334.39      361.45     70.70 o 
  -2   5  10     1368.53     1601.38    103.87 o 
  -1   5  10      552.40      529.07     55.28 o 
   0   5  10       63.92       74.58     27.47 o 
   1   5  10     2699.19     2934.21    139.58 o 
   2   5  10     5928.28     6222.13    160.21 o 
   3   5  10      183.51      163.84     36.42 o 
   4   5  10     1350.07     1337.30     86.41 o 
   5   5  10     4037.24     4419.11    325.18 o 
   6   5  10     1267.53     1324.06     96.37 o 
   7   5  10      114.01       51.76     24.84 o 
   8   5  10     1161.49     1163.08     96.76 o 
   9   5  10     2945.21     2883.36    163.72 o 
  10   5  10      524.94      572.67     73.40 o 
  -3   6  10      364.12      386.95     72.67 o 
  -2   6  10     2455.16     2719.09    284.91 o 
  -1   6  10     1688.05     1745.22    106.87 o 
   0   6  10       76.31       90.86     18.97 o 
   1   6  10     4290.33     4566.18    184.90 o 
   2   6  10     2484.93     2467.84    130.54 o 
   3   6  10       76.30      105.41     27.51 o 
   4   6  10      209.08      225.78     37.98 o 
   5   6  10     3582.76     3941.02    294.62 o 
   6   6  10     2299.82     2471.54    135.71 o 
   7   6  10       51.72       50.52     22.31 o 
   8   6  10     1533.17     1531.24    113.86 o 
   9   6  10     1313.22     1268.13    106.52 o 
  -2   7  10     1383.18     1645.09    166.92 o 
  -1   7  10     1610.36     1628.17    156.89 o 
   0   7  10       24.89       77.96     31.48 o 
   1   7  10      745.63     1009.65    116.49 o 
   2   7  10     2142.53     2540.78    139.19 o 
   3   7  10      277.44      358.80     51.83 o 
   4   7  10       21.49       17.39     17.77 o 
   5   7  10     1447.90     1596.57    106.06 o 
   6   7  10     2477.06     2771.01    148.50 o 
   7   7  10      107.96       79.03     26.76 o 
   8   7  10      403.53      388.40     61.01 o 
   9   7  10     1574.36     1645.02    151.17 o 
  -1   8  10     1764.14     1722.20    170.74 o 
   0   8  10       32.72       13.50     18.14 o 
   1   8  10     1027.07     1033.21    128.06 o 
   2   8  10     1037.83     1172.61    134.54 o 
   3   8  10      978.23      929.20    110.88 o 
   4   8  10       16.22       33.02     32.68 o 
   5   8  10     2940.04     3071.07    130.22 o 
   6   8  10     2237.99     2304.58    206.76 o 
   7   8  10        5.74      -31.20     23.19 o 
   8   8  10      320.41      295.14     53.27 o 
   1   9  10      840.88      766.82    114.79 o 
   2   9  10      806.70      803.49    116.87 o 
   3   9  10     1267.95     1132.68    139.88 o 
   4   9  10        3.67      -48.69     34.09 o 
   5   9  10     1177.21     1251.47     96.08 o 
   6   9  10     1898.46     2130.78    260.36 o 
   7   9  10      197.20      200.35     64.19 o 
   8   9  10      123.80      106.40     53.61 o 
   2  10  10     1335.27     1217.89    151.85 o 
   3  10  10     2175.05     2176.20    205.65 o 
   4  10  10        2.63      -29.86     30.64 o 
   5  10  10     1600.16     1786.61    133.58 o 
   6  10  10     1765.33     1837.99    130.87 o 
  -1  -9  11     1887.53     1897.01    198.53 o 
   0  -9  11     1170.97     1401.42    165.25 o 
   1  -9  11       13.84      -24.27     27.59 o 
   2  -9  11      687.27      778.05    122.57 o 
  -3  -8  11      161.25      158.01     58.91 o 
  -2  -8  11      134.72      114.89     47.92 o 
  -1  -8  11     1940.53     1988.78    198.05 o 
   0  -8  11     1643.82     1583.45    170.97 o 
   1  -8  11       33.42       27.74     38.10 o 
   2  -8  11     1028.43     1171.82    141.02 o 
   3  -8  11     1704.40     1780.44    178.13 o 
   4  -8  11      492.37      418.26     86.94 o 
  -3  -7  11      615.37      782.03    124.74 o 
  -2  -7  11      122.39       89.46     43.30 o 
  -1  -7  11     2465.12     2766.59    229.42 o 
   0  -7  11     1484.16     1851.70    180.39 o 
   1  -7  11      230.01      163.09     52.19 o 
   2  -7  11      371.63      523.06     91.54 o 
   3  -7  11     2910.39     2905.72    222.34 o 
   4  -7  11     1111.77     1226.22    142.04 o 
   5  -7  11        6.92      -10.63     20.55 o 
  -4  -6  11     1944.21     2282.06    214.37 o 
  -3  -6  11     1189.70     1360.40    159.68 o 
  -2  -6  11       32.47       27.38     23.88 o 
  -1  -6  11     2021.17     2097.94    193.76 o 
   0  -6  11     2791.18     2507.70    205.92 o 
   1  -6  11      274.68      170.44     53.46 o 
   2  -6  11      894.43      833.03    110.67 o 
   3  -6  11     2525.20     2617.03    201.75 o 
   4  -6  11      989.89     1232.28    134.60 o 
   5  -6  11        0.89       15.40     22.38 o 
   6  -6  11      614.10      686.87    104.73 o 
  -4  -5  11     1544.79     1711.62    183.24 o 
  -3  -5  11      990.68     1125.31    145.12 o 
  -2  -5  11       65.76       69.36     30.27 o 
  -1  -5  11     2822.72     2653.93    213.38 o 
   0  -5  11     3547.60     3461.07    239.38 o 
   1  -5  11      229.19      211.53     37.04 o 
   2  -5  11      777.37      826.81     81.74 o 
   3  -5  11     2722.70     2772.98    197.91 o 
   4  -5  11     2115.20     2046.65    168.82 o 
   5  -5  11        9.90       48.81     27.13 o 
   6  -5  11     1768.70     1747.99    162.02 o 
   7  -5  11     1375.41     1446.35    178.86 o 
  -4  -4  11     1700.32     1846.38    187.33 o 
  -3  -4  11     1496.40     1399.71    157.52 o 
  -2  -4  11        2.15        9.08     14.27 o 
  -1  -4  11     3653.43     3452.63    159.19 o 
   0  -4  11     1977.64     1786.74    111.24 o 
   1  -4  11      572.91      521.12     58.39 o 
   2  -4  11      966.65      952.57     81.85 o 
   3  -4  11      918.45     1069.75     84.28 o 
   4  -4  11     1333.43     1286.24     92.83 o 
   5  -4  11      110.48       83.23     40.77 o 
   6  -4  11     1195.34     1299.86     97.94 o 
   7  -4  11     2302.95     2398.65    134.12 o 
   8  -4  11      616.59      644.96     68.91 o 
  -5  -3  11      295.90      250.29     51.62 o 
  -4  -3  11     2559.06     2795.10    230.62 o 
  -3  -3  11     1411.97     1593.04    164.03 o 
  -2  -3  11       59.01       95.53     37.20 o 
  -1  -3  11     3452.96     3201.73    260.00 o 
   0  -3  11     2851.86     2866.78    140.76 o 
   1  -3  11      810.12      732.04     68.20 o 
   2  -3  11      224.67      219.48     38.07 o 
   3  -3  11     3008.82     3051.95    143.86 o 
   4  -3  11     3012.71     2788.81    137.08 o 
   5  -3  11       13.52        4.80     18.66 o 
   6  -3  11     2972.89     2950.28    146.14 o 
   7  -3  11     2791.92     2828.45    144.98 o 
   8  -3  11      537.93      487.60     62.64 o 
  -5  -2  11      294.53      353.97     56.44 o 
  -4  -2  11     2948.48     2704.20    225.45 o 
  -3  -2  11      178.13      241.69     63.41 o 
  -2  -2  11       25.51       31.38     25.45 o 
  -1  -2  11      991.55      984.53     78.15 o 
   0  -2  11     3365.33     3409.00    318.93 o 
   1  -2  11     1795.29     1793.86    106.73 o 
   2  -2  11      591.54      453.27     52.07 o 
   3  -2  11     2315.89     2239.07    118.05 o 
   4  -2  11     1754.59     1827.15    105.47 o 
   5  -2  11      584.01      523.70     83.69 o 
   6  -2  11     2056.15     2057.14    115.50 o 
   7  -2  11     1149.80     1217.90     89.88 o 
   8  -2  11      657.35      602.15     67.07 o 
  -4  -1  11      966.97      969.37     94.03 o 
  -3  -1  11     1141.48     1060.37    130.82 o 
  -2  -1  11        3.36       10.22     13.09 o 
  -1  -1  11      687.44      619.05     61.60 o 
   0  -1  11     4756.89     4715.77    204.20 o 
   1  -1  11     1472.03     1519.83     96.49 o 
   2  -1  11      578.17      563.85     57.68 o 
   3  -1  11     2062.48     2113.31    113.13 o 
   4  -1  11     2767.21     2727.47    282.94 o 
   5  -1  11      537.06      471.82     50.75 o 
   6  -1  11      474.39      446.25     50.33 o 
   7  -1  11     1066.81      938.50    120.65 o 
   8  -1  11      965.64      921.17     80.46 o 
   9  -1  11        4.37       -2.42     12.46 o 
  -4   0  11     1657.04     1822.72    177.28 o 
  -3   0  11     1821.84     1977.77    127.72 o 
  -2   0  11      174.69      115.73     25.32 o 
  -1   0  11      833.82      659.93    111.29 o 
   0   0  11     5226.47     4931.85    185.07 o 
   1   0  11     1695.04     1597.06    124.74 o 
   2   0  11        0.04       18.93     17.66 o 
   3   0  11     3134.98     3313.84    144.11 o 
   4   0  11     4714.04     4697.84    172.85 o 
   5   0  11      607.08      693.68     59.78 o 
   6   0  11      127.91      149.16     47.22 o 
   7   0  11     1300.08     1068.88    128.68 o 
   8   0  11      950.95      798.37    113.72 o 
   9   0  11       76.42        5.19     27.79 o 
  -4   1  11     1365.91     1337.62    149.65 o 
  -3   1  11     2566.27     2609.20    204.46 o 
  -2   1  11     1091.50      941.23     63.25 o 
  -1   1  11      188.32      183.70     34.13 o 
   0   1  11     3103.60     2980.26    138.88 o 
   1   1  11     2222.64     2134.59    113.44 o 
   2   1  11        0.55       -2.72     11.03 o 
   3   1  11      573.37      528.56     52.36 o 
   4   1  11     2118.66     2280.85    164.92 o 
   5   1  11     1019.91      963.62    120.90 o 
   6   1  11      123.68       65.16     16.33 o 
   7   1  11     1849.48     1747.46    112.69 o 
   8   1  11     1192.39     1080.72     92.87 o 
   9   1  11       46.05       35.27     30.30 o 
  -4   2  11     1423.83     1557.45    164.07 o 
  -3   2  11     2595.06     2191.01    186.75 o 
  -2   2  11     1363.16     1321.06    136.75 o 
  -1   2  11      148.19      137.37     30.04 o 
   0   2  11     3399.13     3194.82    144.64 o 
   1   2  11     1757.20     1773.11    102.33 o 
   2   2  11       11.68       47.63     20.34 o 
   3   2  11      666.98      607.53     54.57 o 
   4   2  11     4676.68     4581.23    271.79 o 
   5   2  11     1221.49     1153.00    130.34 o 
   6   2  11      351.51      323.55     45.67 o 
   7   2  11     2410.98     2360.35    132.16 o 
   8   2  11     1685.06     1713.98    117.13 o 
   9   2  11      166.25       67.97     26.55 o 
  -3   3  11     2657.60     2248.18    189.50 o 
  -2   3  11      928.52      956.32    115.53 o 
  -1   3  11       53.40       44.07     19.28 o 
   0   3  11     3196.33     3023.68    277.90 o 
   1   3  11     2077.95     2217.78    178.44 o 
   2   3  11       28.60       29.95     15.14 o 
   3   3  11      731.74      666.79     97.71 o 
   4   3  11     5702.77     5430.00    305.98 o 
   5   3  11     1638.04     1472.84    152.95 o 
   6   3  11      119.84      121.45     28.83 o 
   7   3  11     2192.04     2338.07    132.59 o 
   8   3  11     2235.37     2301.38    143.12 o 
   9   3  11      181.83       69.41     88.43 o 
  -3   4  11     1136.28     1237.65    136.98 o 
  -2   4  11      368.66      334.86     68.99 o 
  -1   4  11       23.14       46.31     18.93 o 
   0   4  11     2623.14     2642.77    159.97 o 
   1   4  11     2131.74     2216.77    116.27 o 
   2   4  11      179.15      209.53     35.67 o 
   3   4  11     1719.62     1737.29    164.43 o 
   4   4  11     3210.94     3470.44    242.81 o 
   5   4  11     2104.43     2379.03    198.10 o 
   6   4  11       29.97       71.88     22.40 o 
   7   4  11     2098.88     2241.52    130.32 o 
   8   4  11     1276.01     1373.60    106.94 o 
   9   4  11      648.25      659.71     76.30 o 
  -2   5  11      328.65      223.38     55.27 o 
  -1   5  11      494.36      412.36     95.23 o 
   0   5  11     2148.65     2090.25    116.96 o 
   1   5  11     5576.81     5453.70    194.94 o 
   2   5  11      404.84      448.77     52.80 o 
   3   5  11     2990.67     3119.76    147.29 o 
   4   5  11     2904.01     3088.62    229.35 o 
   5   5  11     2098.76     2073.48    190.12 o 
   6   5  11      115.29      142.87     32.78 o 
   7   5  11     1822.52     1801.58    118.66 o 
   8   5  11     2124.33     2222.06    138.65 o 
   9   5  11      262.11      288.20     53.25 o 
  -2   6  11      820.35      956.19    114.65 o 
  -1   6  11        7.79      -47.54     31.69 o 
   0   6  11     2163.04     2320.91    197.54 o 
   1   6  11     2606.55     2801.84    217.76 o 
   2   6  11      240.30      260.85     41.30 o 
   3   6  11        7.46      -27.87     24.34 o 
   4   6  11     1703.40     1956.26    183.21 o 
   5   6  11     2101.85     2090.07    192.90 o 
   6   6  11      206.98      275.38     71.41 o 
   7   6  11     1387.28     1410.48    223.83 o 
   8   6  11     1546.35     1651.61    120.09 o 
   9   6  11      562.65      647.80     78.11 o 
  -1   7  11       22.09       44.80     33.71 o 
   0   7  11     1042.61     1507.58    164.34 o 
   1   7  11     3020.15     3275.75    163.14 o 
   2   7  11     1430.15     1497.63    106.93 o 
   3   7  11      247.78      230.35     44.15 o 
   4   7  11     1867.61     2036.00    128.37 o 
   5   7  11     1824.47     2001.22    192.21 o 
   6   7  11        3.61       -1.63     26.51 o 
   7   7  11     1121.19     1226.98    153.52 o 
   8   7  11     1494.92     1537.38    118.79 o 
   0   8  11      505.35      557.69    102.70 o 
   1   8  11     1836.29     2014.11    132.52 o 
   2   8  11      820.53      846.54     85.27 o 
   3   8  11       81.95       77.44     62.13 o 
   4   8  11     1098.49     1047.58     94.57 o 
   5   8  11     1804.55     1978.92    196.94 o 
   6   8  11       10.72      -19.57     29.94 o 
   7   8  11      419.20      330.41     80.76 o 
   8   8  11     1526.12     1652.71    187.02 o 
   2   9  11      788.98      864.70     90.40 o 
   3   9  11      345.72      274.65     50.90 o 
   4   9  11      857.83      900.09     92.42 o 
   5   9  11     2399.13     2382.23    209.33 o 
   6   9  11      242.30      253.93     78.94 o 
   7   9  11      498.56      510.46    102.85 o 
  -1  -8  12     1363.41     1410.66    170.29 o 
   0  -8  12      351.53      376.30     85.67 o 
   1  -8  12      752.14      678.01    114.17 o 
   2  -8  12     1375.20     1363.81    161.14 o 
  -2  -7  12     1584.02     1501.84    176.34 o 
  -1  -7  12     1111.03      986.10    137.81 o 
   0  -7  12      366.06      361.49     80.33 o 
   1  -7  12      510.79      581.17    100.37 o 
   2  -7  12     2265.63     2227.77    201.11 o 
   3  -7  12     1131.47      959.23    129.50 o 
   4  -7  12        2.57      -18.03     25.41 o 
  -3  -6  12        9.74      -90.62     46.14 o 
  -2  -6  12     1253.82     1326.89    161.53 o 
  -1  -6  12     2161.48     2460.82    220.12 o 
   0  -6  12      461.97      429.12     87.62 o 
   1  -6  12     1046.81      968.08    129.78 o 
   2  -6  12     3616.91     3447.27    246.24 o 
   3  -6  12     2428.70     2357.78    196.89 o 
   4  -6  12        0.14       32.43     28.68 o 
   5  -6  12      572.38      629.93    100.93 o 
  -3  -5  12        0.97       -3.68     32.91 o 
  -2  -5  12     1434.48     1521.23    169.28 o 
  -1  -5  12     2525.83     2527.38    217.30 o 
   0  -5  12      122.77       78.21     40.85 o 
   1  -5  12      607.93      627.31     69.44 o 
   2  -5  12     2356.20     2140.14    130.16 o 
   3  -5  12     3100.31     2990.23    155.49 o 
   4  -5  12      163.26      223.94     57.72 o 
   5  -5  12      575.94      539.80     89.09 o 
   6  -5  12     1591.98     1453.34    150.81 o 
  -3  -4  12       12.63       34.51     34.44 o 
  -2  -4  12     1470.84     1554.10    166.90 o 
  -1  -4  12     1851.74     1838.48    117.92 o 
   0  -4  12     1744.72     1529.22    107.04 o 
   1  -4  12      520.07      496.07    102.02 o 
   2  -4  12     2348.12     2326.37    175.42 o 
   3  -4  12     2231.75     2176.68    148.72 o 
   4  -4  12      353.93      256.69     43.71 o 
   5  -4  12     1096.63     1102.28     90.87 o 
   6  -4  12     2473.61     2482.49    142.02 o 
   7  -4  12      642.23      613.50     95.62 o 
  -4  -3  12     1969.86     1867.70    194.60 o 
  -3  -3  12       41.64       61.80     33.32 o 
  -2  -3  12     1293.17     1314.22    150.31 o 
  -1  -3  12     2010.35     2024.06    121.71 o 
   0  -3  12     2983.59     3021.86    150.82 o 
   1  -3  12      257.78      224.85     39.80 o 
   2  -3  12     3792.61     3359.04    159.13 o 
   3  -3  12     2379.79     2279.13    128.36 o 
   4  -3  12        3.89       -8.18     27.61 o 
   5  -3  12     1043.57      984.96     83.09 o 
   6  -3  12     3440.35     3584.19    168.73 o 
   7  -3  12      968.48      949.21     83.83 o 
   8  -3  12       62.46       -6.68     23.18 o 
  -4  -2  12      970.20     1190.16    151.92 o 
  -3  -2  12      106.38      176.92     57.46 o 
  -2  -2  12      257.69      261.87     67.77 o 
  -1  -2  12     2515.42     2761.49    141.31 o 
   0  -2  12     2040.60     2087.32    120.87 o 
   1  -2  12        1.10        8.05     18.12 o 
   2  -2  12     2649.92     2402.05    130.29 o 
   3  -2  12     1224.94     1190.09     88.99 o 
   4  -2  12      485.45      424.63     88.32 o 
   5  -2  12      470.63      548.26     60.23 o 
   6  -2  12     3098.17     3208.92    291.56 o 
   7  -2  12     1539.47     1450.51    160.22 o 
   8  -2  12        2.47      115.41     50.14 o 
  -4  -1  12     1895.27     2011.05    139.79 o 
  -3  -1  12       97.03       81.00     33.36 o 
  -2  -1  12      810.48      729.20    108.35 o 
  -1  -1  12     4325.64     4185.42    176.34 o 
   0  -1  12     2629.08     2482.40    131.37 o 
   1  -1  12      230.86      217.74     77.20 o 
   2  -1  12     5065.68     4601.91    184.99 o 
   3  -1  12     2456.98     2304.20    124.42 o 
   4  -1  12      336.60      374.70     49.00 o 
   5  -1  12      318.79      311.68     44.53 o 
   6  -1  12     3750.56     3658.22    255.83 o 
   7  -1  12     2772.91     2529.88    210.71 o 
   8  -1  12        7.20       85.50     40.69 o 
  -3   0  12      233.43      225.67     44.34 o 
  -2   0  12      426.67      363.84     78.07 o 
  -1   0  12     4388.23     4439.39    183.29 o 
   0   0  12     1391.64     1470.45     98.78 o 
   1   0  12      137.02      130.34     39.35 o 
   2   0  12      978.34     1014.34     80.37 o 
   3   0  12     4892.58     5067.34    335.67 o 
   4   0  12     2407.96     2222.32    118.35 o 
   5   0  12      151.57      163.25     57.43 o 
   6   0  12     3639.90     3159.17    233.05 o 
   7   0  12     1300.55     1299.56    150.09 o 
   8   0  12      287.12      228.75     43.82 o 
   9   0  12      422.48      430.32     89.16 o 
  -3   1  12      185.42      131.75     54.72 o 
  -2   1  12      310.37      377.62     54.87 o 
  -1   1  12     3140.33     3229.62    229.16 o 
   0   1  12     3221.91     3178.30    172.62 o 
   1   1  12       33.38       18.96     13.18 o 
   2   1  12     2106.76     2103.90    126.91 o 
   3   1  12     3640.07     3451.22    177.82 o 
   4   1  12      588.48      632.45     99.32 o 
   5   1  12      119.45      132.92     44.84 o 
   6   1  12     2698.14     2989.67    229.70 o 
   7   1  12     1348.64     1438.70    157.38 o 
   8   1  12      278.34      201.89     38.25 o 
   9   1  12      850.73      855.60     86.51 o 
  -3   2  12      527.25      484.58     89.58 o 
  -2   2  12      292.15      316.43     68.45 o 
  -1   2  12     3279.10     3223.89    154.47 o 
   0   2  12     2557.57     2513.99    132.21 o 
   1   2  12      141.82      141.88     30.71 o 
   2   2  12     1192.86     1241.41     86.54 o 
   3   2  12     4592.68     4791.33    284.69 o 
   4   2  12     1644.53     1777.75    169.05 o 
   5   2  12      129.88      156.24     47.56 o 
   6   2  12     3867.82     3986.92    270.36 o 
   7   2  12     2146.93     1980.99    188.83 o 
   8   2  12      285.14      213.37     67.43 o 
   9   2  12      561.37      420.92     62.07 o 
  -2   3  12      321.50      301.60     67.70 o 
  -1   3  12     1716.86     1834.41    179.69 o 
   0   3  12     1504.78     1528.64    102.47 o 
   1   3  12      339.25      288.76     66.20 o 
   2   3  12     1197.15     1108.95    130.78 o 
   3   3  12     4209.69     4172.81    267.21 o 
   4   3  12      851.41      836.32    116.18 o 
   5   3  12      201.71      138.19     49.01 o 
   6   3  12     1392.67     1201.30    144.75 o 
   7   3  12     2643.13     3043.05    240.01 o 
   8   3  12       71.15      109.34     31.56 o 
   9   3  12      505.97      397.18     58.57 o 
  -2   4  12       33.26       35.28     26.80 o 
  -1   4  12     1516.36     1562.19    107.29 o 
   0   4  12     1791.61     1901.58    115.07 o 
   1   4  12      386.26      360.55     47.01 o 
   2   4  12     1495.80     1489.96    156.31 o 
   3   4  12     4080.50     4020.15    267.61 o 
   4   4  12     1266.99     1354.90    150.48 o 
   5   4  12        2.50       33.47     29.17 o 
   6   4  12     1318.35     1429.81    159.88 o 
   7   4  12     2047.98     2015.25    195.05 o 
   8   4  12      480.86      378.66     85.36 o 
   9   4  12      155.25       95.33     60.97 o 
  -1   5  12      867.93      880.90     80.39 o 
   0   5  12     2143.68     2146.68    191.04 o 
   1   5  12     1011.21     1063.99    134.21 o 
   2   5  12     1940.74     1900.62    181.44 o 
   3   5  12     2647.43     2746.42    222.29 o 
   4   5  12     1423.86     1444.69    161.19 o 
   5   5  12       89.47       98.30     47.76 o 
   6   5  12      876.47      895.92    126.13 o 
   7   5  12     2491.47     2543.87    222.53 o 
   8   5  12      280.89      395.03     94.00 o 
   9   5  12      718.75      668.09     91.81 o 
   0   6  12     2093.75     2079.57    192.59 o 
   1   6  12      476.23      555.93     97.79 o 
   2   6  12      160.42      170.00     52.17 o 
   3   6  12     1785.87     2163.67    209.04 o 
   4   6  12     1382.65     1363.22    158.79 o 
   5   6  12      305.47      270.15     70.95 o 
   6   6  12      239.87      175.32     59.23 o 
   7   6  12     2372.41     2371.39    220.68 o 
   8   6  12      746.65      830.69    129.68 o 
   1   7  12     1085.62      940.44    132.27 o 
   2   7  12      205.17      238.61     68.34 o 
   3   7  12     1628.40     1813.85    122.75 o 
   4   7  12     1696.78     2013.68    198.55 o 
   5   7  12      447.94      579.24    107.12 o 
   6   7  12      767.36     1016.87    142.22 o 
   7   7  12     2357.52     2510.01    229.02 o 
   8   7  12      505.05      611.39    109.99 o 
   2   8  12       55.14      -98.78     49.39 o 
   3   8  12      714.98      844.33     87.11 o 
   4   8  12     2195.17     2540.56    233.80 o 
   5   8  12      217.14      161.33     57.80 o 
   6   8  12      259.27      352.27     85.98 o 
   0  -7  13      436.64      400.08     89.60 o 
   1  -7  13     1442.66     1851.75    192.28 o 
   2  -7  13      880.17      745.87    118.14 o 
  -1  -6  13      295.41      349.90     85.85 o 
   0  -6  13      311.38      350.01     82.84 o 
   1  -6  13     1902.25     1915.23    192.21 o 
   2  -6  13     1960.74     1875.12    185.12 o 
   3  -6  13        6.02      -16.51     24.35 o 
   4  -6  13     1070.43     1205.04    144.93 o 
  -2  -5  13     1529.35     1552.67    177.18 o 
  -1  -5  13       45.25      -31.98     31.40 o 
   0  -5  13      213.87      262.13     71.90 o 
   1  -5  13     1217.84     1125.96     97.35 o 
   2  -5  13     1574.81     1368.09    107.18 o 
   3  -5  13       33.62       57.51     21.51 o 
   4  -5  13      262.46      210.61     44.31 o 
   5  -5  13     1528.55     1719.99    166.94 o 
  -2  -4  13     1686.11     1582.74    176.36 o 
  -1  -4  13      322.35      309.43     76.45 o 
   0  -4  13      320.11      193.08     40.45 o 
   1  -4  13     1769.86     1751.44    118.93 o 
   2  -4  13     1592.68     1509.48    156.25 o 
   3  -4  13      284.91      276.23     49.44 o 
   4  -4  13     1051.07     1028.69     90.10 o 
   5  -4  13     2976.85     2694.16    151.23 o 
   6  -4  13      622.69      451.08     87.18 o 
  -2  -3  13      510.32      649.49    108.34 o 
  -1  -3  13      649.83      590.66     66.66 o 
   0  -3  13       14.70       25.32     41.19 o 
   1  -3  13     1428.41     1397.38    111.44 o 
   2  -3  13     2423.31     2301.12    204.56 o 
   3  -3  13      137.29       94.32     30.23 o 
   4  -3  13      390.93      337.11     69.70 o 
   5  -3  13      993.89     1012.27     87.73 o 
   6  -3  13     1096.88     1039.10     90.40 o 
   7  -3  13        1.67       -0.81     17.19 o 
  -2  -2  13     2005.06     1993.81    190.51 o 
  -1  -2  13      315.23      388.33     52.88 o 
   0  -2  13        2.83      -13.56     17.54 o 
   1  -2  13     1721.30     1663.65    111.65 o 
   2  -2  13     2292.70     2106.00    126.35 o 
   3  -2  13      723.92      694.82     70.34 o 
   4  -2  13       54.90        9.66     14.04 o 
   5  -2  13     1771.73     1777.91    164.45 o 
   6  -2  13      984.35      929.14    129.26 o 
   7  -2  13        0.24        8.01     21.63 o 
  -2  -1  13     1489.15     1445.74    159.82 o 
  -1  -1  13      950.33     1074.86     94.88 o 
   0  -1  13      723.75      676.66     69.37 o 
   1  -1  13     3306.37     3292.29    159.19 o 
   2  -1  13     3903.50     3608.36    333.57 o 
   3  -1  13      798.02      792.40     74.73 o 
   4  -1  13       79.35      124.63     29.22 o 
   5  -1  13     1209.29     1065.36    135.02 o 
   6  -1  13     1423.59     1534.70    167.11 o 
   7  -1  13       73.72       82.34     39.51 o 
   8  -1  13      656.49      802.83    124.36 o 
  -2   0  13     1963.48     2142.01    194.06 o 
  -1   0  13     1254.28     1266.75    101.03 o 
   0   0  13      270.66      290.28     45.33 o 
   1   0  13      622.44      698.03    197.95 o 
   2   0  13     2218.87     2059.16    121.34 o 
   3   0  13     1104.64      991.32    195.82 o 
   4   0  13       18.81       82.59     34.77 o 
   5   0  13     1254.46     1026.31    132.90 o 
   6   0  13     1103.42     1190.77    144.02 o 
   7   0  13      646.23      604.89    106.57 o 
   8   0  13      606.11      615.77    109.52 o 
  -2   1  13     1882.96     2171.86    193.62 o 
  -1   1  13     1991.56     2148.18    128.38 o 
   0   1  13       49.66       19.72     39.83 o 
   1   1  13      869.65      887.29     78.34 o 
   2   1  13     2608.30     2698.98    152.86 o 
   3   1  13      825.91      782.42    114.09 o 
   4   1  13      418.42      373.68     79.85 o 
   5   1  13     2166.60     2157.69    196.96 o 
   6   1  13     2125.52     2125.20    201.02 o 
   7   1  13     1413.42     1396.22    159.89 o 
   8   1  13      778.46      840.52    123.72 o 
  -2   2  13     1583.56     1620.95    164.44 o 
  -1   2  13     1655.73     1692.29    162.34 o 
   0   2  13       22.14       58.36     26.54 o 
   1   2  13      479.40      506.46     58.63 o 
   2   2  13     2011.73     2181.30    190.34 o 
   3   2  13     1228.97     1247.57    143.38 o 
   4   2  13       36.36        4.80     23.72 o 
   5   2  13     3343.38     3329.05    249.70 o 
   6   2  13     2904.01     2849.33    232.73 o 
   7   2  13      653.11      582.70    102.93 o 
   8   2  13      291.18      420.82     92.19 o 
  -1   3  13      810.09     1012.31    122.33 o 
   0   3  13      170.72      117.98     45.19 o 
   1   3  13      491.25      501.49     89.46 o 
   2   3  13     2158.49     2070.08    186.39 o 
   3   3  13     1760.43     1762.89    174.80 o 
   4   3  13       53.86       19.61     30.67 o 
   5   3  13     1396.77     1465.58    163.35 o 
   6   3  13     2787.05     2919.61    237.74 o 
   7   3  13      651.60      678.91    119.16 o 
   8   3  13       98.58       43.33     37.83 o 
  -1   4  13     2139.75     2234.87    184.79 o 
   0   4  13      353.03      332.51     49.99 o 
   1   4  13      431.42      433.35     88.17 o 
   2   4  13     4023.16     4125.23    279.31 o 
   3   4  13     2343.92     2375.71    208.72 o 
   4   4  13       99.93       41.00     33.21 o 
   5   4  13      798.60      873.24    126.69 o 
   6   4  13     1933.29     2000.13    196.72 o 
   7   4  13      422.07      401.08     85.68 o 
   8   4  13       28.37      103.92     50.61 o 
   0   5  13      382.92      320.15     79.67 o 
   1   5  13      167.02      166.60     58.16 o 
   2   5  13     1472.15     1598.79    173.63 o 
   3   5  13     1345.10     1385.44    162.92 o 
   4   5  13      154.12      148.21     56.37 o 
   5   5  13      167.39      279.03     78.30 o 
   6   5  13     1901.74     2091.09    203.86 o 
   7   5  13     1069.39     1317.66    163.04 o 
   8   5  13      335.82      326.47     82.91 o 
   1   6  13        3.68       17.59     22.19 o 
   2   6  13     1954.78     1995.29    199.23 o 
   3   6  13     2562.84     2835.72    240.11 o 
   4   6  13       11.88       20.78     26.35 o 
   5   6  13      312.69      426.68     92.54 o 
   6   6  13     1951.50     2098.38    209.46 o 
   7   6  13      921.07      993.72    146.68 o 
   3   7  13     1388.67     1639.84    186.65 o 
   4   7  13      219.85      227.90     63.95 o 
   5   7  13      671.35      666.38    118.24 o 
   6   7  13     1811.46     1964.41    210.87 o 
   0  -5  14      920.66      931.62    135.25 o 
   1  -5  14      941.95      853.69     87.56 o 
   2  -5  14       39.88        2.35     14.53 o 
   3  -5  14      779.99      788.24     83.80 o 
   4  -5  14     1598.28     1628.06    123.54 o 
   0  -4  14     1017.48      897.02     87.33 o 
   1  -4  14      986.66      777.04     83.70 o 
   2  -4  14      132.64      103.38     39.22 o 
   3  -4  14     1198.81      910.10     89.44 o 
   4  -4  14     3242.61     2897.35    169.88 o 
   5  -4  14      361.25      492.59     64.35 o 
  -1  -3  14       37.73       31.46     30.35 o 
   0  -3  14      659.26      703.14     80.44 o 
   1  -3  14     1613.66     1662.81    119.25 o 
   2  -3  14      139.36       88.45     30.14 o 
   3  -3  14     1328.31     1085.49     95.07 o 
   4  -3  14      986.42      982.97     90.33 o 
   5  -3  14     1128.92     1098.24     95.83 o 
   6  -3  14       26.92        1.55     23.02 o 
  -1  -2  14      126.99      213.48     58.22 o 
   0  -2  14     2927.76     2754.50    151.58 o 
   1  -2  14     2543.40     2497.25    162.02 o 
   2  -2  14      167.67      132.41     33.58 o 
   3  -2  14      894.38      771.56     79.43 o 
   4  -2  14     1879.57     1872.07    126.90 o 
   5  -2  14     1408.98     1455.51    164.62 o 
   6  -2  14       18.88      -40.18     33.83 o 
  -1  -1  14        3.18      -66.89     37.12 o 
   0  -1  14     2267.11     2078.06    128.83 o 
   1  -1  14     1510.98     1554.90    110.63 o 
   2  -1  14     1224.48     1029.79    151.03 o 
   3  -1  14       40.03       45.33     42.71 o 
   4  -1  14     1548.75     1489.69    162.59 o 
   5  -1  14     1122.69     1200.60    148.81 o 
   6  -1  14       68.97       57.86     37.64 o 
   7  -1  14      523.01      576.77    107.95 o 
  -1   0  14       41.95       12.05     23.17 o 
   0   0  14     1817.06     1848.78    120.57 o 
   1   0  14     1965.63     1926.81    125.66 o 
   2   0  14      654.64      601.54     67.10 o 
   3   0  14      154.91      153.97     50.85 o 
   4   0  14     1421.25     1382.24    156.73 o 
   5   0  14     1071.48     1148.69    146.54 o 
   6   0  14       56.90       75.95     35.60 o 
   7   0  14     1138.64     1343.50    162.68 o 
  -1   1  14       47.08      -70.67     40.09 o 
   0   1  14      890.48      787.67     78.40 o 
   1   1  14     1597.99     1657.65    112.96 o 
   2   1  14      921.25      761.50    111.90 o 
   3   1  14       31.00       -4.44     18.46 o 
   4   1  14     2379.14     2278.24    204.99 o 
   5   1  14     1564.38     1330.46    158.41 o 
   6   1  14       26.29        3.20     20.44 o 
   7   1  14      624.08      604.51    109.35 o 
   0   2  14      373.55      327.91     52.30 o 
   1   2  14     1224.04     1301.82    147.68 o 
   2   2  14      832.57      787.89    116.66 o 
   3   2  14       26.45       56.44     37.78 o 
   4   2  14     2774.84     2543.52    219.53 o 
   5   2  14     1311.81     1181.10    152.06 o 
   6   2  14       19.46      -31.80     30.81 o 
   7   2  14      156.34      193.05     69.40 o 
   0   3  14      556.19      517.22     64.48 o 
   1   3  14     1299.25     1337.50    152.90 o 
   2   3  14     1107.94     1123.30    142.47 o 
   3   3  14       33.65       31.51     21.47 o 
   4   3  14     1713.00     1792.75    187.57 o 
   5   3  14     1005.15     1350.04    162.00 o 
   6   3  14      235.49      153.14     60.70 o 
   7   3  14       12.09     -112.93     56.47 o 
   1   4  14     1621.27     1764.21    180.57 o 
   2   4  14     1799.29     1759.48    183.34 o 
   3   4  14      136.11      168.72     61.77 o 
   4   4  14      771.56      962.67    138.53 o 
   5   4  14     1542.95     1834.17    192.70 o 
   6   4  14      308.92      232.20     71.53 o 
   7   4  14       11.30       68.74     47.73 o 
   2   5  14      621.28      699.51    114.13 o 
   3   5  14      187.86      220.60     69.43 o 
   4   5  14      213.27      213.74     63.78 o 
   5   5  14     2079.44     1966.59    202.91 o 
   6   5  14     1031.75     1183.75    156.66 o 
   4   6  14      710.74      502.75    101.49 o 
   5   6  14     1652.78     1800.84    201.09 o 
   2  -3  15      343.02      272.83     53.51 o 
   3  -3  15     1274.64     1263.13    107.05 o 
   1  -2  15      736.10      639.11     82.26 o 
   2  -2  15      567.20      588.25     70.93 o 
   3  -2  15     1230.05     1338.27    184.78 o 
   4  -2  15     1815.62     1678.47    180.18 o 
   1  -1  15      713.77      628.96     72.18 o 
   2  -1  15       20.30       -2.47     25.14 o 
   3  -1  15     1635.50     1681.59    175.67 o 
   4  -1  15     1831.36     1953.94    194.45 o 
   5  -1  15       29.67       95.36     49.77 o 
   1   0  15      591.74      500.45     64.56 o 
   2   0  15      424.08      495.70     93.59 o 
   3   0  15     2215.86     2367.16    211.54 o 
   4   0  15     1716.91     1638.60    176.79 o 
   5   0  15      197.33       90.24     43.87 o 
   1   1  15      195.82      160.64     58.95 o 
   2   1  15        9.22       16.42     26.91 o 
   3   1  15     1817.61     1713.47    179.67 o 
   4   1  15     2655.52     2347.80    217.44 o 
   5   1  15      164.85       49.03     39.11 o 
   6   1  15      588.24      557.19    107.57 o 
   2   2  15       28.69       10.23     24.55 o 
   3   2  15     1095.16     1113.42    147.36 o 
   4   2  15     2645.90     2517.63    228.00 o 
   5   2  15      213.83      165.47     63.24 o 
   6   2  15      157.92      102.62     40.55 o 
   3   3  15     1117.43     1199.02    155.09 o 
   4   3  15     1946.27     1974.92    201.10 o 
   5   3  15      161.18      157.00     55.32 o 
                                                 
