# Supplementary material for: Crystal structures of two erbium(III) complexes with 4-amino­benzoic acid and 4-chloro-3-nitro­benzoic acid
Source: Acta Crystallogr E Crystallogr Commun. 2015 Nov 7;71(Pt 12):1457–61. doi: 10.1107/S2056989015020319 (PMC4719813; doi:10.1107/S2056989015020319)
Supplement: Supplementary file 3 [file e-71-01457-IIsup3.hkl]

# 
# h,k,l, Fc-squared, Fo-squared, sigma(Fo-squared) and status flag 
# 
data_II
_shelx_title ' gs15gs1 in P-1' 
_shelx_refln_list_code          4 
_shelx_F_calc_maximum      240.57 
_exptl_crystal_F_000       804.00 
_reflns_d_resolution_high  0.8107 
 
loop_ 
 _symmetry_equiv_pos_as_xyz 
 'x, y, z' 
 '-x, -y, -z' 
 
_cell_length_a     8.2408 
_cell_length_b    12.4040 
_cell_length_c    15.3409 
_cell_angle_alpha 111.443 
_cell_angle_beta   98.063 
_cell_angle_gamma  96.684 
 
_shelx_F_squared_multiplier     1.000 
 
loop_ 
 _refln_index_h 
 _refln_index_k 
 _refln_index_l 
 _refln_F_squared_calc 
 _refln_F_squared_meas 
 _refln_F_squared_sigma 
 _refln_observed_status 
   2   0   0    15303.75    23323.01    999.46 o 
   3   0   0     6092.92    10828.22    285.74 o 
   4   0   0    13339.77    22962.45    853.47 o 
   5   0   0        3.87      -24.59     48.62 o 
   6   0   0     4732.58     7083.72    475.09 o 
   7   0   0      398.36      456.35     64.73 o 
   8   0   0     1991.92     2110.28    175.85 o 
   9   0   0       20.72      121.38     65.51 o 
 -10   1   0     2292.18     2150.90    302.34 o 
  -9   1   0      188.21      258.07    124.10 o 
  -8   1   0     4138.90     5469.30    285.05 o 
  -7   1   0      372.66      407.50     57.81 o 
  -6   1   0     8538.63    13901.98    327.60 o 
  -5   1   0       14.86       53.21     28.40 o 
  -4   1   0     3382.07     5438.36    140.67 o 
  -3   1   0      259.29      326.78     25.98 o 
  -2   1   0     1136.65     2149.68     72.52 o 
   1   1   0      142.80      165.64     25.68 o 
   2   1   0    11907.95    13848.86    829.45 o 
   3   1   0      205.81      295.24     51.02 o 
   4   1   0     9737.88    12914.38    492.83 o 
   5   1   0      234.72      345.30     66.98 o 
   6   1   0     3854.24     4100.50    214.51 o 
   7   1   0        1.31      -10.84     69.10 o 
   8   1   0      968.25      906.94    118.36 o 
   9   1   0       44.03       42.05     55.02 o 
 -10   2   0     3140.10     3689.40    393.79 o 
  -9   2   0      117.85      127.49     58.47 o 
  -8   2   0     3042.96     3868.15    287.01 o 
  -7   2   0      605.29      730.63     56.68 o 
  -6   2   0     4451.98     6605.88    290.25 o 
  -5   2   0      727.01      949.02     69.37 o 
  -4   2   0    16743.15    26103.08   1873.92 o 
  -3   2   0       40.95       60.50     16.30 o 
  -2   2   0    15688.34    25975.28    344.78 o 
  -1   2   0     1180.56     1412.26     76.16 o 
   0   2   0    24744.40    22617.47    338.20 o 
   1   2   0     9017.66     8454.48    161.02 o 
   2   2   0     3423.81     3257.25     88.53 o 
   3   2   0      857.70     1048.77     83.27 o 
   4   2   0    14257.04    14654.96    556.99 o 
   5   2   0     4602.63     5322.23    321.15 o 
   6   2   0     5922.90     5675.14    592.12 o 
   7   2   0      742.31      515.98    122.98 o 
   8   2   0     4276.66     3453.39    231.86 o 
   9   2   0      170.71      165.73     71.31 o 
 -10   3   0     2401.88     3054.80    344.33 o 
  -9   3   0      601.79      740.15    226.75 o 
  -8   3   0     5417.99     6733.08    513.34 o 
  -7   3   0       51.54       69.49     54.44 o 
  -6   3   0     4300.86     5063.67   1033.71 o 
  -5   3   0     1218.91     1447.52    227.65 o 
  -4   3   0     8092.97     9879.44    817.44 o 
  -3   3   0     1282.04     1501.57     45.25 o 
  -2   3   0    33637.28    40568.97   1884.49 o 
  -1   3   0      645.12      633.91     74.05 o 
   0   3   0      696.85      507.47     31.35 o 
   1   3   0       65.59      102.22     16.07 o 
   2   3   0    12119.91    11310.56    535.02 o 
   3   3   0      133.51      177.23     28.48 o 
   4   3   0     6754.40     6062.26    551.55 o 
   5   3   0       13.65      -32.64     31.18 o 
   6   3   0     2537.30     2195.01    221.30 o 
   7   3   0       37.69      -28.54     50.52 o 
   8   3   0     1649.10     1696.63    164.44 o 
   9   3   0      579.57      553.88    110.81 o 
 -10   4   0     3762.97     3588.84    337.87 o 
  -9   4   0     1448.16     1294.00    191.39 o 
  -8   4   0     6343.37     7377.58    461.18 o 
  -7   4   0     2092.97     2406.59    196.00 o 
  -6   4   0     2946.71     3869.94    285.65 o 
  -5   4   0     1070.32     1047.61     81.73 o 
  -4   4   0     9348.58    10855.79    279.06 o 
  -3   4   0      166.16      166.82     32.30 o 
  -2   4   0     5104.65     5150.81    197.65 o 
  -1   4   0     1016.57     1016.73     54.15 o 
   0   4   0     1767.44     1777.19     56.83 o 
   1   4   0     2657.04     2314.81     65.02 o 
   2   4   0     5881.74     5060.62    185.48 o 
   3   4   0     2158.41     1721.11     89.63 o 
   4   4   0     6829.15     5003.87    387.48 o 
   5   4   0     1920.43     1421.12     85.37 o 
   6   4   0     4058.71     3146.69    272.33 o 
   7   4   0      336.21      242.09     83.43 o 
   8   4   0     3033.84     2860.04    218.13 o 
  -9   5   0      610.12      547.91    128.50 o 
  -8   5   0     3267.05     3300.87    310.41 o 
  -7   5   0       73.55       31.10     79.75 o 
  -6   5   0     6056.80     7067.82    299.02 o 
  -5   5   0     2624.14     2593.48    151.78 o 
  -4   5   0     4920.45     5584.09    365.78 o 
  -3   5   0    11544.76    11888.18    322.15 o 
  -2   5   0    14875.49    14323.78    259.24 o 
  -1   5   0     5724.33     4778.55    135.55 o 
   0   5   0     4408.75     4032.56    100.26 o 
   1   5   0     3526.52     3192.43     78.53 o 
   2   5   0     7866.16     7146.81    155.96 o 
   3   5   0      683.56      440.28     40.30 o 
   4   5   0     5246.23     4466.95    237.60 o 
   5   5   0      848.57      614.35    127.94 o 
   6   5   0     2454.43     1863.64    214.44 o 
   7   5   0      396.27      271.70     98.35 o 
   8   5   0     2731.79     2501.01    285.48 o 
  -9   6   0     1306.17     1028.75    176.94 o 
  -8   6   0     2137.31     2033.26    243.40 o 
  -7   6   0      400.04      333.31     74.22 o 
  -6   6   0     8748.55     8862.74    810.36 o 
  -5   6   0      703.26      477.72     47.97 o 
  -4   6   0     3043.01     2779.53    154.88 o 
  -3   6   0      599.11      495.07     44.51 o 
  -2   6   0     8621.11     7750.14    188.03 o 
  -1   6   0     6912.17     6038.51    143.04 o 
   0   6   0     5694.80     4790.32    175.44 o 
   1   6   0     2066.11     1628.25     53.23 o 
   2   6   0     9949.90     8589.10    173.88 o 
   3   6   0     1020.84      773.47     55.91 o 
   4   6   0     6487.95     5221.80    338.58 o 
   5   6   0       17.09       -4.84     63.85 o 
   6   6   0      746.83      712.85    143.08 o 
   7   6   0      398.53      249.69     98.15 o 
   8   6   0      821.39      782.96    169.44 o 
  -9   7   0      403.58      347.72    110.29 o 
  -8   7   0      783.08      649.10    160.10 o 
  -7   7   0     3870.99     3675.99    392.66 o 
  -6   7   0     7107.24     6831.55   1375.33 o 
  -5   7   0     4042.98     3283.40    472.79 o 
  -4   7   0     2441.56     2009.99     99.39 o 
  -3   7   0       22.84       13.72     20.82 o 
  -2   7   0     2843.63     2281.41    170.85 o 
  -1   7   0     6537.21     5748.80    209.84 o 
   0   7   0      147.68      122.80     42.61 o 
   1   7   0     6480.89     5858.07    129.63 o 
   2   7   0     1620.61     1207.70     61.26 o 
   3   7   0     7266.55     6402.26    177.19 o 
   4   7   0     2744.13     2450.56    237.74 o 
   5   7   0     3187.94     2626.19    257.59 o 
   6   7   0     1798.56     1624.43    212.11 o 
   7   7   0      797.58      733.18    158.15 o 
  -9   8   0      794.62      529.09    147.95 o 
  -8   8   0      364.98      671.76    167.21 o 
  -7   8   0     2661.97     2443.56    492.35 o 
  -6   8   0     3418.41     2983.89    189.90 o 
  -5   8   0     4850.07     4302.14    349.27 o 
  -4   8   0     1869.74     1674.17    197.77 o 
  -3   8   0     1999.66     1764.24    104.43 o 
  -2   8   0     6139.63     4770.04    267.37 o 
  -1   8   0     5825.26     4862.11    201.13 o 
   0   8   0     4338.73     2878.89    554.36 o 
   1   8   0      223.77      170.76     28.89 o 
   2   8   0     7847.77     6546.23    147.43 o 
   3   8   0     2657.91     2380.34    135.05 o 
   4   8   0      514.42      393.07    115.70 o 
   5   8   0     1579.18     1403.92    203.22 o 
   6   8   0      733.75     1046.08    182.59 o 
   7   8   0      585.36      425.07    129.53 o 
  -8   9   0     1035.16     1055.54    217.27 o 
  -7   9   0     2285.55     1883.68    276.33 o 
  -6   9   0     2530.27     2158.39    422.37 o 
  -5   9   0     1799.36     1537.37    216.43 o 
  -4   9   0      922.01      738.80     83.15 o 
  -3   9   0      340.57      275.29     53.48 o 
  -2   9   0     1510.69     1168.82    123.13 o 
  -1   9   0     4542.60     4332.35    265.96 o 
   0   9   0      183.46       90.14     54.95 o 
   1   9   0     1379.25      955.32     58.84 o 
   2   9   0     1155.49     1114.43     98.71 o 
   3   9   0     2986.49     2785.36    153.48 o 
   4   9   0     1049.96      811.04    151.94 o 
   5   9   0     1241.95     1231.27    191.36 o 
   6   9   0      590.11      614.29    155.35 o 
  -8  10   0     1188.94      926.49    211.73 o 
  -7  10   0     1610.12     1530.76    242.27 o 
  -6  10   0      575.79      523.59    146.97 o 
  -5  10   0     2597.97     2143.96    263.74 o 
  -4  10   0      727.11      567.55     64.97 o 
  -3  10   0     1246.94     1068.61     91.11 o 
  -2  10   0      716.62      644.63     86.25 o 
  -1  10   0     3032.50     3014.86    261.42 o 
   0  10   0     2381.08     2277.39    232.63 o 
   1  10   0     2476.69     2517.75    208.71 o 
   2  10   0      739.38      683.12     83.46 o 
   3  10   0     3769.95     3814.71    318.18 o 
   4  10   0      159.79      229.36    103.30 o 
   5  10   0     1563.20     1880.15    250.70 o 
  -7  11   0     2329.36     1883.11    281.92 o 
  -6  11   0      684.14      675.15    170.92 o 
  -5  11   0     1982.94     2134.17    272.84 o 
  -4  11   0      840.48      750.17     97.56 o 
  -3  11   0     3500.97     3057.09    188.70 o 
  -2  11   0      722.50      742.31     94.80 o 
  -1  11   0     1924.31     2113.73    155.27 o 
   0  11   0     1598.23     1292.54    119.38 o 
   1  11   0      989.62      918.76    101.41 o 
   2  11   0      928.10     1004.82    101.34 o 
   3  11   0      586.32      747.06    154.51 o 
   4  11   0      279.65      314.15    121.05 o 
  -6  12   0      126.36      114.52     98.06 o 
  -5  12   0      962.56      956.36    190.87 o 
  -4  12   0      916.09      923.10    182.15 o 
  -3  12   0     2895.96     3135.49    196.78 o 
  -2  12   0      613.49      562.02    130.12 o 
  -1  12   0     1215.64     1125.43    126.91 o 
   0  12   0       43.00       35.47     89.76 o 
   1  12   0     2731.67     2564.49    173.03 o 
   2  12   0      135.22       45.33     68.28 o 
   3  12   0     1403.73     1409.72    215.18 o 
  -5  13   0     1897.35     2051.93    286.47 o 
  -4  13   0      561.68      610.44    158.58 o 
  -3  13   0     3044.08     3355.79    341.06 o 
  -2  13   0      389.30      416.62     83.78 o 
  -1  13   0     1320.19     1370.07    137.31 o 
   0  13   0      231.80      193.28     63.18 o 
   1  13   0     1002.73     1015.66    185.59 o 
   2  13   0        3.44      -11.89     61.89 o 
  -3  14   0     2120.68     2565.94    315.49 o 
  -2  14   0       55.57       -7.87     81.10 o 
  -1  14   0     1106.45     1027.00    183.66 o 
   0  14   0      217.33      229.98     92.97 o 
   0 -14   1      171.55      162.94     81.42 o 
   1 -14   1     1904.64     2153.53    176.04 o 
   2 -14   1      366.63      213.22    105.38 o 
   3 -14   1     1295.86     1673.34    252.44 o 
   4 -14   1      153.98      133.03    116.54 o 
  -2 -13   1      239.31      313.09    119.67 o 
  -1 -13   1      459.76      529.21    132.95 o 
   0 -13   1      325.88      347.62     75.45 o 
   1 -13   1      939.12     1038.14    121.16 o 
   2 -13   1     1562.96     1550.66    143.55 o 
   3 -13   1     1682.78     2024.04    257.84 o 
   4 -13   1      263.04      165.10    108.45 o 
   5 -13   1     1577.97     1748.69    265.21 o 
   6 -13   1      151.90      145.60    114.97 o 
  -4 -12   1     1335.93     1562.34    228.47 o 
  -3 -12   1     1442.06     1677.28    229.72 o 
  -2 -12   1     1036.38     1063.46    175.19 o 
  -1 -12   1     2163.09     1919.91    145.60 o 
   0 -12   1      729.32      607.41     88.14 o 
   1 -12   1     2455.80     2635.73    324.72 o 
   2 -12   1     2749.34     2648.93    180.13 o 
   3 -12   1     1977.47     1745.26    178.34 o 
   4 -12   1      621.14      530.23    147.10 o 
   5 -12   1     1779.62     1805.95    263.42 o 
   6 -12   1      475.15      719.44    180.65 o 
   7 -12   1     1642.11     1456.61    263.78 o 
  -5 -11   1     1026.92     1404.60    220.98 o 
  -4 -11   1      339.62      358.66    120.66 o 
  -3 -11   1      721.72      785.84    155.93 o 
  -2 -11   1     1035.77      774.65     88.68 o 
  -1 -11   1     1251.53     1333.98    117.94 o 
   0 -11   1     1520.45     1484.32    174.15 o 
   1 -11   1     2003.63     1759.10    244.24 o 
   2 -11   1       73.63      -13.73     46.25 o 
   3 -11   1     1130.99     1056.23    167.98 o 
   4 -11   1      629.06      655.49    157.02 o 
   5 -11   1     3366.06     2937.15    324.03 o 
   6 -11   1      481.88      498.33    158.43 o 
   7 -11   1      233.33      150.41    161.09 o 
  -6 -10   1      785.83     1032.09    188.91 o 
  -5 -10   1     1844.03     1696.56    241.07 o 
  -4 -10   1      861.97     1013.19    178.01 o 
  -3 -10   1     1580.67     1511.42    201.22 o 
  -2 -10   1     1115.17     1044.18    151.59 o 
  -1 -10   1     1463.44     1210.48    103.83 o 
   0 -10   1     4000.14     3181.32    236.57 o 
   1 -10   1      275.66      393.33     73.32 o 
   2 -10   1     6031.46     5276.39    388.76 o 
   3 -10   1      263.16      210.05     45.26 o 
   4 -10   1     4301.91      801.84   1958.60 o 
   5 -10   1     4723.87     4334.65    383.41 o 
   6 -10   1     3558.62     2872.38    273.51 o 
   7 -10   1      979.85      802.75    112.01 o 
   8 -10   1     1135.96      911.08    205.79 o 
  -6  -9   1      980.99     1082.38    195.23 o 
  -5  -9   1     1442.28     1460.59    209.29 o 
  -4  -9   1     2274.76     2141.23    236.73 o 
  -3  -9   1      779.27      744.76     75.00 o 
  -2  -9   1     2159.47     1873.55     94.63 o 
  -1  -9   1     2024.40     1799.77     86.82 o 
   0  -9   1      976.47      956.74     93.27 o 
   1  -9   1     4389.27     3633.51    182.13 o 
   2  -9   1     1044.66      913.01     97.28 o 
   3  -9   1      462.09      356.45     57.28 o 
   4  -9   1     2145.80      523.97    994.98 o 
   5  -9   1     1384.65     1014.93    181.48 o 
   6  -9   1     5952.81     4681.67    352.51 o 
   7  -9   1      512.63      370.14     87.23 o 
   8  -9   1     1100.55      847.37    122.92 o 
  -7  -8   1      513.68      425.23    133.80 o 
  -6  -8   1      329.40      383.08    120.45 o 
  -5  -8   1     2862.24     2727.95    275.87 o 
  -4  -8   1     1175.90      985.96    161.77 o 
  -3  -8   1      302.14      274.41     47.49 o 
  -2  -8   1     2934.86     2642.26    108.49 o 
  -1  -8   1       16.59       22.37     42.67 o 
   0  -8   1     3465.36     2677.26    142.51 o 
   1  -8   1      782.24      622.40     71.74 o 
   2  -8   1     6285.92     6050.86    356.08 o 
   3  -8   1      697.62      597.41     67.69 o 
   4  -8   1     3780.71     3663.25    304.61 o 
   5  -8   1      718.51      559.83     93.48 o 
   6  -8   1     8470.26     7765.06   1275.01 o 
   7  -8   1      154.78       86.87     60.68 o 
   8  -8   1     1610.49     1343.78    190.37 o 
   9  -8   1      582.44      431.49    131.70 o 
  -7  -7   1      168.70      170.09     80.28 o 
  -6  -7   1     1393.68     1110.51    179.34 o 
  -5  -7   1      333.49      193.93     89.10 o 
  -4  -7   1     7838.73     6953.52    408.16 o 
  -3  -7   1      704.63      634.81     64.44 o 
  -2  -7   1     1033.77      827.05     97.21 o 
  -1  -7   1       38.03       24.67     34.27 o 
   0  -7   1    10020.25     9507.28    280.58 o 
   1  -7   1     2032.09     1659.03    100.04 o 
   2  -7   1    11115.52    10947.80    330.10 o 
   3  -7   1     2044.50     1827.25     92.27 o 
   4  -7   1     3574.84     3145.08    291.30 o 
   5  -7   1     2676.78     2376.44    149.90 o 
   6  -7   1     8573.03     8445.53    865.77 o 
   7  -7   1     1304.81     1097.49    129.31 o 
   8  -7   1     1011.41      904.44    218.46 o 
   9  -7   1      554.62      409.37    121.10 o 
  -8  -6   1     1711.32     1323.09    213.36 o 
  -7  -6   1      176.55      137.69     83.19 o 
  -6  -6   1     1949.97     1782.25    213.04 o 
  -5  -6   1      526.23      484.83    114.06 o 
  -4  -6   1    10601.27     9345.21    468.14 o 
  -3  -6   1      458.08      347.24     87.35 o 
  -2  -6   1     5595.99     4378.11    141.23 o 
  -1  -6   1     4242.45     3918.91    152.22 o 
   0  -6   1     7504.44     6324.01    205.54 o 
   1  -6   1     2891.83     2320.95     95.46 o 
   2  -6   1     6771.87     6292.56    235.81 o 
   3  -6   1     3061.46     2975.60     98.35 o 
   4  -6   1     4094.91     4186.46    195.63 o 
   5  -6   1      359.99      386.12     60.80 o 
   6  -6   1     4510.72     4741.61    335.92 o 
   7  -6   1     1438.33     1398.21    139.57 o 
   8  -6   1      965.78      868.50    188.60 o 
   9  -6   1       65.10     -142.55     99.93 o 
  -8  -5   1     2677.54     2402.40    278.27 o 
  -7  -5   1      314.39      220.31     92.13 o 
  -6  -5   1     2888.17     2634.18    253.90 o 
  -5  -5   1      179.47      137.57     75.67 o 
  -4  -5   1     9040.56     5690.17   1708.48 o 
  -3  -5   1        3.62       -6.84     38.89 o 
  -2  -5   1     5522.04     4876.12    166.99 o 
  -1  -5   1     2274.79     1576.69    172.70 o 
   0  -5   1    13852.26    11993.31    298.26 o 
   1  -5   1       94.30       46.75     23.72 o 
   2  -5   1    10991.70    10220.39    404.46 o 
   3  -5   1       80.43       23.86     22.72 o 
   4  -5   1    14832.69    15872.96    688.60 o 
   5  -5   1      647.55      715.89     52.45 o 
   6  -5   1     5742.69     6186.24    579.41 o 
   7  -5   1      108.88       83.03     81.06 o 
   8  -5   1     3234.21     3253.18    218.38 o 
   9  -5   1      385.28      251.73    105.32 o 
  -9  -4   1       20.49       91.76     61.39 o 
  -8  -4   1     2149.24     2041.03    279.06 o 
  -7  -4   1      103.74       92.25     65.11 o 
  -6  -4   1     7903.59     5488.33   1034.17 o 
  -5  -4   1        6.37       34.99     17.23 o 
  -4  -4   1    12413.76     8233.47   2104.48 o 
  -3  -4   1     1735.19     1324.23    331.77 o 
  -2  -4   1    31002.53    25798.54    894.88 o 
  -1  -4   1    12760.96    11714.36    428.39 o 
   0  -4   1     9226.69     7857.30    369.30 o 
   1  -4   1     2804.01     3128.56    175.30 o 
   2  -4   1     7421.52     7964.09    211.61 o 
   3  -4   1      169.84      218.00     27.31 o 
   4  -4   1    16322.46    19665.60    342.27 o 
   5  -4   1        1.70       60.17     38.80 o 
   6  -4   1     4695.15     5807.48    385.69 o 
   7  -4   1      746.90      914.68    164.35 o 
   8  -4   1     4888.48     5357.21    409.44 o 
   9  -4   1      648.13      557.09    131.19 o 
  -9  -3   1       13.63       50.93     62.95 o 
  -8  -3   1     2577.22     2377.98    209.40 o 
  -7  -3   1      409.47      334.13    112.97 o 
  -6  -3   1     3829.96     3464.75    269.81 o 
  -5  -3   1      214.88      127.76     87.16 o 
  -4  -3   1     5667.30     4160.47   1074.80 o 
  -3  -3   1     1033.51      863.03    163.02 o 
  -2  -3   1    19492.26    18893.92    594.84 o 
  -1  -3   1     7804.53     6349.58    520.02 o 
   0  -3   1    24112.85    23278.48    745.85 o 
   1  -3   1      956.32      877.70     81.67 o 
   2  -3   1     3651.40     4182.28    124.30 o 
   3  -3   1        8.15       32.47     16.93 o 
   4  -3   1     2852.58     3934.29    141.73 o 
   5  -3   1     1600.03     2046.62    104.28 o 
   6  -3   1     2084.08     3059.97    121.61 o 
   7  -3   1      432.95      545.47     53.10 o 
   8  -3   1     7632.44     9122.58    459.27 o 
   9  -3   1        0.11       53.40     56.79 o 
  -9  -2   1      199.46      192.87     77.71 o 
  -8  -2   1     1645.67     1568.74    155.60 o 
  -7  -2   1      185.08      217.33     50.74 o 
  -6  -2   1     8969.57     8777.94    444.13 o 
  -5  -2   1       74.71       95.05     62.16 o 
  -4  -2   1      881.87      898.82    122.26 o 
  -3  -2   1       23.57       24.52     30.38 o 
  -2  -2   1     9146.59     9751.17    245.30 o 
  -1  -2   1        1.34       14.30     34.91 o 
   0  -2   1    10089.16    11985.18    360.01 o 
   1  -2   1     5038.98     6812.92    228.50 o 
   2  -2   1    54550.50    81406.42   2577.57 o 
   3  -2   1      250.16      394.17     28.58 o 
   4  -2   1    20224.10    32399.97    642.63 o 
   5  -2   1      587.98      691.52     76.79 o 
   6  -2   1     2008.79     2820.98    121.99 o 
   7  -2   1       69.85       73.83     31.05 o 
   8  -2   1     6803.21     8382.84    367.84 o 
   9  -2   1      120.03      176.58     69.37 o 
  -9  -1   1      266.24      268.26     93.14 o 
  -8  -1   1     1131.34     1076.88    125.53 o 
  -7  -1   1      156.14      125.68     60.29 o 
  -6  -1   1     9753.58    10857.10    704.08 o 
  -5  -1   1      961.83     1216.69    140.05 o 
  -4  -1   1    15730.47    23679.50    665.76 o 
  -3  -1   1      642.78      867.58    154.88 o 
  -2  -1   1     5703.09     7860.81    206.94 o 
  -1  -1   1     4484.64     5179.39    177.92 o 
   1  -1   1      407.71      578.30     53.58 o 
   2  -1   1     1388.83     2286.98    105.10 o 
   3  -1   1     7633.26    12230.67    450.41 o 
   4  -1   1    15257.36    24661.75    964.38 o 
   5  -1   1      137.03      187.75     44.51 o 
   6  -1   1     1326.12     2022.85     98.53 o 
   7  -1   1      169.06      189.32     41.15 o 
   8  -1   1     5000.63     5814.22    296.70 o 
   9  -1   1      490.24      564.04    161.23 o 
  -9   0   1        2.53       -9.07     80.84 o 
  -8   0   1     1895.57     1934.22    139.39 o 
  -7   0   1       44.67       35.41     31.41 o 
  -6   0   1     8446.20    11519.86    797.14 o 
  -5   0   1     1451.83     2133.42    182.69 o 
  -4   0   1     5256.75     8424.13    335.56 o 
  -3   0   1     1243.99     2153.38     83.30 o 
  -2   0   1    17200.89    33044.70   1025.81 o 
   2   0   1     3882.05     5166.75    488.19 o 
   3   0   1      584.93      691.34     70.83 o 
   4   0   1     7285.69    11614.44    463.44 o 
   5   0   1     1371.45     1764.04    133.99 o 
   6   0   1     4507.98     5005.46    162.60 o 
   7   0   1      453.11      478.30     64.62 o 
   8   0   1     4123.37     4381.94    259.71 o 
   9   0   1     1070.33      962.66    133.95 o 
 -10   1   1     2696.81     2286.35    301.07 o 
  -9   1   1      419.21      318.59     80.48 o 
  -8   1   1     2219.07     2955.09    223.54 o 
  -7   1   1      533.04      512.36     43.05 o 
  -6   1   1     6538.09     9804.80    276.48 o 
  -5   1   1      948.17     1381.73     95.21 o 
  -4   1   1    10820.45    18076.06   1215.35 o 
  -3   1   1     1364.74     2657.49     84.30 o 
  -2   1   1    12208.92    24092.99    294.35 o 
  -1   1   1     1581.92     2392.84     66.04 o 
   1   1   1      181.18      222.71     30.82 o 
   2   1   1     4615.00     4906.37    157.63 o 
   3   1   1      204.70      340.76     50.93 o 
   4   1   1    12790.09    12827.94    509.65 o 
   5   1   1     2865.88     3260.90    179.04 o 
   6   1   1     5129.99     5636.96    216.47 o 
   7   1   1       40.41        0.54     46.80 o 
   8   1   1     4454.43     3880.49    242.70 o 
   9   1   1      237.92      282.23     85.31 o 
 -10   2   1     2568.82     2783.83    333.62 o 
  -9   2   1      479.60      516.03     98.37 o 
  -8   2   1     3408.73     4283.82    355.15 o 
  -7   2   1     1672.16     2380.34    165.20 o 
  -6   2   1     6987.39    10917.69    284.34 o 
  -5   2   1     1998.37     3476.34    127.75 o 
  -4   2   1    11262.91    19901.38    377.75 o 
  -3   2   1     2750.71     4542.62    151.41 o 
  -2   2   1    30162.60    43783.09    685.24 o 
  -1   2   1    33045.90    35604.45   1670.60 o 
   0   2   1    15284.41    14348.00    290.46 o 
   1   2   1     1405.38     1495.23     41.72 o 
   2   2   1     7450.26     7424.31    142.24 o 
   3   2   1      403.95      348.98     31.78 o 
   4   2   1     2541.91     2360.57    157.46 o 
   5   2   1     3653.18     3397.31    181.64 o 
   6   2   1     6649.65     5851.12    272.12 o 
   7   2   1     1351.58     1229.24    234.16 o 
   8   2   1     2679.60     2462.36    197.56 o 
   9   2   1      572.05      497.74    104.19 o 
 -10   3   1     1340.65     1695.26    267.34 o 
  -9   3   1      794.71      900.84    125.77 o 
  -8   3   1     3187.79     4486.08    415.75 o 
  -7   3   1      140.47       91.01     78.58 o 
  -6   3   1     1572.71     2280.17    154.48 o 
  -5   3   1      329.75      407.47     56.68 o 
  -4   3   1     1307.57     1746.41     73.95 o 
  -3   3   1     9493.28    12938.12    256.72 o 
  -2   3   1     1302.77     1062.31     88.18 o 
  -1   3   1    57875.26    54892.04   1150.74 o 
   0   3   1    15852.97    14563.20    255.29 o 
   1   3   1     6350.37     5831.74    113.63 o 
   2   3   1    19162.69    17524.24    492.68 o 
   3   3   1     6288.63     5649.58    153.66 o 
   4   3   1     2602.64     2051.04    106.60 o 
   5   3   1      633.53      571.23     63.94 o 
   6   3   1     5819.97     5056.06    351.05 o 
   7   3   1      246.66      154.91     54.20 o 
   8   3   1     1880.17     1618.87    161.24 o 
   9   3   1     1248.97     1146.64    146.56 o 
 -10   4   1     1139.81     1303.45    207.50 o 
  -9   4   1     1903.84     1836.66    231.94 o 
  -8   4   1     2801.05     3455.10    309.69 o 
  -7   4   1     1306.53     1432.02    187.19 o 
  -6   4   1     4640.45     5830.80    256.43 o 
  -5   4   1     3248.31     3827.11    344.55 o 
  -4   4   1     5588.42     6816.42    500.87 o 
  -3   4   1     1490.81     1520.54     68.15 o 
  -2   4   1     4830.38     4158.47    137.60 o 
  -1   4   1     4105.57     3261.35     98.21 o 
   0   4   1     3473.49     3086.70     74.53 o 
   1   4   1     9789.32     8831.39    157.96 o 
   2   4   1    19734.18    17671.21    279.56 o 
   3   4   1    10174.25     8733.04    384.96 o 
   4   4   1     6862.89     5936.21    411.23 o 
   5   4   1      788.89      625.31     66.87 o 
   6   4   1     3818.67     3171.35    278.57 o 
   7   4   1      636.19      493.22    125.30 o 
   8   4   1      733.78      587.86    100.33 o 
  -9   5   1      234.77      176.39     68.37 o 
  -8   5   1     2715.14     2952.89    291.02 o 
  -7   5   1     1841.92     2188.78    247.64 o 
  -6   5   1     2370.82     2287.13    235.60 o 
  -5   5   1     4955.21     4621.55    472.90 o 
  -4   5   1     2973.82     2647.64    190.54 o 
  -3   5   1    10197.43     9915.81    746.32 o 
  -2   5   1     9032.05     8075.02    271.10 o 
  -1   5   1      933.94      671.61     47.44 o 
   0   5   1     2961.56     2690.10     83.12 o 
   1   5   1       40.76       27.97     15.39 o 
   2   5   1     4479.49     3804.62    118.94 o 
   3   5   1     5440.62     4736.93    147.78 o 
   4   5   1      698.85      567.46     61.90 o 
   5   5   1      453.15      422.67    104.02 o 
   6   5   1      945.20      798.67    147.81 o 
   7   5   1     2157.15     1661.69    220.88 o 
   8   5   1      218.91      180.40     69.72 o 
  -9   6   1      434.84      231.99     83.31 o 
  -8   6   1     3835.22     4113.93    367.53 o 
  -7   6   1     1517.14     1429.62    214.37 o 
  -6   6   1     1013.03     1065.01    180.36 o 
  -5   6   1     2956.79     2894.23    429.64 o 
  -4   6   1     1084.43     1035.99     66.24 o 
  -3   6   1     4963.93     4182.45    149.73 o 
  -2   6   1    11740.84    10515.16    269.17 o 
  -1   6   1     3493.01     2873.55    105.80 o 
   0   6   1     3031.92     2830.85     91.03 o 
   1   6   1     5366.45     4563.18    128.40 o 
   2   6   1     7183.68     5739.44    137.88 o 
   3   6   1     4745.95     3686.52    131.55 o 
   4   6   1     6917.94     5980.47    286.89 o 
   5   6   1      420.00      423.17    104.35 o 
   6   6   1     1052.90      983.93    168.08 o 
   7   6   1     1379.47     1294.21    204.21 o 
  -9   7   1     1582.72     1581.09    249.18 o 
  -8   7   1     4204.12     4246.89    390.72 o 
  -7   7   1     5802.82     5886.82    452.09 o 
  -6   7   1     1537.22     1767.59    236.68 o 
  -5   7   1     4482.86     3453.25    360.87 o 
  -4   7   1     2970.04     2500.78    215.12 o 
  -3   7   1     3159.69     2698.94    123.04 o 
  -2   7   1     6859.03     6313.16    220.99 o 
  -1   7   1     1606.10     1387.85     99.78 o 
   0   7   1      599.01      431.30     45.52 o 
   1   7   1     1922.23     1451.70     72.05 o 
   2   7   1     3400.77     3135.14    102.05 o 
   3   7   1     3417.30     2968.33    121.18 o 
   4   7   1       43.94       52.60     61.47 o 
   5   7   1     1476.57     1336.75    189.63 o 
   6   7   1     1085.61     1124.61    185.49 o 
   7   7   1     1410.86     1719.52    237.50 o 
  -9   8   1     1797.37     1548.56    261.69 o 
  -8   8   1     1813.02     2011.50    284.60 o 
  -7   8   1     3017.35     2701.28    325.95 o 
  -6   8   1     1719.42     1752.04    250.62 o 
  -5   8   1     1632.66     1399.60    202.27 o 
  -4   8   1     1547.08     1360.04    183.61 o 
  -3   8   1     2905.78     2350.17    136.03 o 
  -2   8   1     1258.94      979.12     88.72 o 
  -1   8   1     4174.44     3672.02    238.98 o 
   0   8   1     1191.72      941.55     67.06 o 
   1   8   1     1860.21     1607.86     86.19 o 
   2   8   1     4216.14     3676.53    132.51 o 
   3   8   1     3233.82     2937.83    160.12 o 
   4   8   1      550.02      501.76    120.13 o 
   5   8   1     1847.25     1662.04    216.43 o 
   6   8   1      456.20      425.60    129.15 o 
  -8   9   1      305.63      355.25    137.39 o 
  -7   9   1     3839.54     3770.94    368.39 o 
  -6   9   1      266.10      240.53    111.19 o 
  -5   9   1     2464.75     2060.86    248.00 o 
  -4   9   1     1739.70     1595.71    118.39 o 
  -3   9   1     2234.39     2180.57    139.16 o 
  -2   9   1      169.00      159.62     49.20 o 
  -1   9   1     7862.59     7093.88    494.84 o 
   0   9   1        9.72      -13.93     43.91 o 
   1   9   1     7267.99     6800.67    198.70 o 
   2   9   1      855.24      815.92     62.76 o 
   3   9   1     3108.23     2923.88    167.26 o 
   4   9   1      443.61      457.08    127.56 o 
   5   9   1     1010.03      947.43    174.80 o 
   6   9   1      806.43      903.28    179.51 o 
  -8  10   1       21.10      205.13    121.86 o 
  -7  10   1     3092.78     2949.11    340.75 o 
  -6  10   1      714.43      556.61    146.96 o 
  -5  10   1     3162.15     3044.59    311.75 o 
  -4  10   1     2166.80     2004.78    139.13 o 
  -3  10   1     1273.41     1087.04    104.14 o 
  -2  10   1      109.70      198.80     61.60 o 
  -1  10   1     1414.73     1299.38    117.65 o 
   0  10   1     1685.46     1401.00    118.65 o 
   1  10   1     3161.60     3019.23    174.40 o 
   2  10   1       50.55      100.36     47.59 o 
   3  10   1     1955.75     1704.54    219.95 o 
   4  10   1       91.00       51.56     65.65 o 
   5  10   1     1535.32     1494.85    225.64 o 
  -7  11   1     1661.56     1648.35    266.41 o 
  -6  11   1       46.27       75.89    105.26 o 
  -5  11   1     1181.34     1184.04    203.69 o 
  -4  11   1       30.82       88.84     99.79 o 
  -3  11   1     6091.57     5936.62    279.36 o 
  -2  11   1       14.79       37.58     76.86 o 
  -1  11   1     2260.73     1994.78    149.43 o 
   0  11   1      508.43      495.26    141.91 o 
   1  11   1     3388.15     3362.97    194.29 o 
   2  11   1        3.51      -60.49     64.17 o 
   3  11   1      789.90      677.67    147.96 o 
   4  11   1      137.88      156.80     97.82 o 
  -6  12   1      107.14       60.11    104.07 o 
  -5  12   1     1345.00     1627.62    245.76 o 
  -4  12   1      212.40      376.58    134.79 o 
  -3  12   1     2406.88     2721.74    301.28 o 
  -2  12   1        8.41       24.82    111.23 o 
  -1  12   1     1594.35     1863.40    153.22 o 
   0  12   1      221.02      183.50     60.05 o 
   1  12   1     2508.59     2702.93    180.70 o 
   2  12   1       63.75       -1.92     64.36 o 
   3  12   1     1058.70     1275.38    206.62 o 
  -5  13   1     1325.11     1433.05    257.51 o 
  -4  13   1      170.75      349.44    135.29 o 
  -3  13   1     2904.70     3163.93    335.80 o 
  -2  13   1      168.30       57.88     75.32 o 
  -1  13   1     1006.74      989.01    120.85 o 
   0  13   1      125.83      176.34     58.15 o 
   1  13   1      665.90      675.18    150.71 o 
  -1 -14   2      802.86      597.39    147.99 o 
   0 -14   2      679.01      702.92    101.16 o 
   1 -14   2     1393.65     1497.72    150.80 o 
   2 -14   2     1051.22     1002.43    123.43 o 
   3 -14   2     1081.27     1158.62    200.66 o 
   4 -14   2      291.94      233.76    119.49 o 
  -3 -13   2      474.49      599.95    158.89 o 
  -2 -13   2      487.65      392.85    118.36 o 
  -1 -13   2      659.67      661.29    148.80 o 
   0 -13   2     1128.26     1020.49    116.94 o 
   1 -13   2      303.27      390.83    146.58 o 
   2 -13   2     3080.04     3251.97    209.86 o 
   3 -13   2     1695.49     1535.94    148.51 o 
   4 -13   2      202.08      236.62    112.14 o 
   5 -13   2     1914.24     1882.01    278.98 o 
   6 -13   2      603.96      703.60    182.36 o 
  -4 -12   2     1838.65     2003.12    263.95 o 
  -3 -12   2      610.40      663.44    152.68 o 
  -2 -12   2      513.21      564.99    132.48 o 
  -1 -12   2     1775.88     1671.15    136.37 o 
   0 -12   2     1904.36     2071.81    183.85 o 
   1 -12   2      682.39      615.72     94.82 o 
   2 -12   2     1311.43     1128.49    127.45 o 
   3 -12   2      352.91      331.10     88.54 o 
   4 -12   2     2621.93     2554.67    299.83 o 
   5 -12   2      629.94      800.80    196.14 o 
   6 -12   2     2010.66     1848.80    271.40 o 
   7 -12   2      367.94      155.68    132.79 o 
  -5 -11   2      704.11      917.54    174.32 o 
  -4 -11   2     1377.40     1499.35    217.26 o 
  -3 -11   2      171.52      -20.29     89.04 o 
  -2 -11   2     1905.44     1906.43    132.41 o 
  -1 -11   2     1141.29     1064.84    104.06 o 
   0 -11   2     5057.41     4878.26    231.34 o 
   1 -11   2      939.08     1010.74    108.14 o 
   2 -11   2      495.05      568.17     86.61 o 
   3 -11   2     3781.60     3385.80    253.80 o 
   4 -11   2     1872.79     1793.90    248.22 o 
   5 -11   2     1972.69     1592.65    155.76 o 
   6 -11   2     1428.47     1286.65    137.22 o 
   7 -11   2      240.43      287.61    136.96 o 
  -6 -10   2     1367.92     1484.39    225.10 o 
  -5 -10   2     1298.94     1671.10    229.11 o 
  -4 -10   2     1961.28     2053.75    243.41 o 
  -3 -10   2      515.71      438.42    103.70 o 
  -2 -10   2      840.82      751.59     79.00 o 
  -1 -10   2     1314.37     1246.57    131.20 o 
   0 -10   2     6826.51     6331.69    253.00 o 
   1 -10   2       89.42      116.21     49.12 o 
   2 -10   2     2977.53     2796.25    255.80 o 
   3 -10   2     1171.03     1050.68     94.34 o 
   4 -10   2     4267.96     3890.46    332.56 o 
   5 -10   2      939.32      682.07     94.65 o 
   6 -10   2     2725.71     2238.75    236.86 o 
   7 -10   2      145.48       83.83     50.27 o 
   8 -10   2     1292.98     1065.43    141.61 o 
  -6  -9   2     1214.16     1281.50    210.24 o 
  -5  -9   2     1182.72      919.10    163.13 o 
  -4  -9   2     2024.79     1842.08    220.91 o 
  -3  -9   2       14.85       15.06     62.02 o 
  -2  -9   2     2067.99     1872.06     95.52 o 
  -1  -9   2      709.91      670.50    120.66 o 
   0  -9   2     3015.05     2791.38    153.02 o 
   1  -9   2     1534.35     1170.48     86.57 o 
   2  -9   2     3250.51     3291.63    266.57 o 
   3  -9   2     1679.13     1378.87    179.69 o 
   4  -9   2     7145.10     7007.91    449.87 o 
   5  -9   2      338.39      264.55     63.20 o 
   6  -9   2     3439.20     3028.64    205.15 o 
   7  -9   2      677.14      567.79     98.97 o 
   8  -9   2     1847.89     1488.49    160.27 o 
  -7  -8   2      409.04      337.50    111.30 o 
  -6  -8   2     1510.36     1551.37    217.76 o 
  -5  -8   2      293.60      285.06    111.24 o 
  -4  -8   2     5481.47     5049.54    354.92 o 
  -3  -8   2       13.44      -31.86     99.43 o 
  -2  -8   2     3837.66     3065.09    306.76 o 
  -1  -8   2       84.05       69.06     36.89 o 
   0  -8   2    11074.95     9777.50    303.53 o 
   1  -8   2     1110.61      918.66     78.30 o 
   2  -8   2     8176.04     7592.46    407.19 o 
   3  -8   2     1096.21      894.79    142.61 o 
   4  -8   2     8676.67     8241.43    479.00 o 
   5  -8   2     1026.26      870.44    102.24 o 
   6  -8   2     3833.23     3337.03    215.95 o 
   7  -8   2      194.25      134.75     58.81 o 
   8  -8   2     1372.69     1121.11    142.43 o 
   9  -8   2      110.97      -21.63     85.48 o 
  -8  -7   2     1181.72     1046.04    194.01 o 
  -7  -7   2      464.19      656.27    145.43 o 
  -6  -7   2     3448.88     3660.34    319.59 o 
  -5  -7   2      337.12      368.67    103.29 o 
  -4  -7   2     5372.49     3517.52    833.73 o 
  -3  -7   2      731.02      597.34     69.80 o 
  -2  -7   2     1039.01      862.47     70.17 o 
  -1  -7   2      721.13      572.29     78.95 o 
   0  -7   2     3861.18     3294.31    153.07 o 
   1  -7   2       11.89      -36.02     34.91 o 
   2  -7   2     5429.10     5158.67    229.24 o 
   3  -7   2       11.42       15.80     29.08 o 
   4  -7   2     6689.22     5999.94    212.20 o 
   5  -7   2       85.11       45.36     35.60 o 
   6  -7   2     6247.06     5666.95    218.79 o 
   7  -7   2     1151.22     1034.45    171.94 o 
   8  -7   2     3300.67     2798.22    215.47 o 
   9  -7   2       23.04      -78.99     73.71 o 
  -8  -6   2     1365.71     1306.66    202.53 o 
  -7  -6   2      142.91      161.41     91.87 o 
  -6  -6   2     3365.91     2980.94    274.92 o 
  -5  -6   2      180.64      178.08     94.59 o 
  -4  -6   2     6689.29     5627.02    346.33 o 
  -3  -6   2       61.22       36.04     10.58 o 
  -2  -6   2     8525.45     6702.62    197.17 o 
  -1  -6   2     4768.45     4241.35    242.00 o 
   0  -6   2    12818.63     9800.43   1329.00 o 
   1  -6   2      672.28      559.26     63.86 o 
   2  -6   2     2793.01     2623.76    131.00 o 
   3  -6   2      298.03      278.09     87.39 o 
   4  -6   2     6401.01     6223.36    205.06 o 
   5  -6   2      764.64      662.41     67.30 o 
   6  -6   2     6563.40     6780.60    238.32 o 
   7  -6   2        1.14       22.44     70.82 o 
   8  -6   2     5769.19     4951.95    409.01 o 
   9  -6   2       18.85      -20.39     64.02 o 
  -8  -5   2     2879.09     2500.96    273.85 o 
  -7  -5   2      279.79      208.79     80.19 o 
  -6  -5   2     6637.51     5939.86    385.51 o 
  -5  -5   2       34.74      127.12     75.31 o 
  -4  -5   2     3760.56     3583.45    259.51 o 
  -3  -5   2      433.24      361.04     84.57 o 
  -2  -5   2     8766.11     6821.73    746.37 o 
  -1  -5   2      102.46      108.27     50.96 o 
   0  -5   2     5123.54     4134.39    447.12 o 
   1  -5   2     1463.01     1546.33     94.00 o 
   2  -5   2     8380.27     8286.75    239.56 o 
   3  -5   2      920.76      902.17     67.86 o 
   4  -5   2     6446.78     7014.34    270.43 o 
   5  -5   2      111.93      142.94     42.51 o 
   6  -5   2      839.56      912.62    148.11 o 
   7  -5   2        6.35       88.39     70.51 o 
   8  -5   2     4017.15     3944.75    362.79 o 
   9  -5   2       54.08       -9.63    105.09 o 
  -9  -4   2      141.35      180.82     75.99 o 
  -8  -4   2     2390.30     2208.63    195.83 o 
  -7  -4   2       12.49       62.16     73.27 o 
  -6  -4   2     6085.95     5323.62    353.06 o 
  -5  -4   2        0.42       -9.87     56.03 o 
  -4  -4   2     5194.32     5626.09    314.88 o 
  -3  -4   2     7553.38     8065.16    210.96 o 
  -2  -4   2    15215.93    14371.95    506.55 o 
  -1  -4   2      126.73       92.11     20.67 o 
   0  -4   2     5140.45     5123.90    245.58 o 
   1  -4   2     2700.40     3038.75    175.19 o 
   2  -4   2    10982.49    11179.80    343.65 o 
   3  -4   2     1403.03     1651.66     84.47 o 
   4  -4   2    15689.71    18740.70    555.48 o 
   5  -4   2     1316.80     1683.39    105.66 o 
   6  -4   2    11367.46    15594.81    751.25 o 
   7  -4   2      333.64      308.00     53.20 o 
   8  -4   2     4876.58     5100.66    416.52 o 
   9  -4   2       94.83      182.66    104.18 o 
  -9  -3   2      226.62      190.84     71.00 o 
  -8  -3   2     2471.03     2406.56    338.47 o 
  -7  -3   2       84.54       17.83     51.00 o 
  -6  -3   2     4459.59     3688.20    730.18 o 
  -5  -3   2     3098.91     2462.96    505.32 o 
  -4  -3   2     1189.39     1253.56     98.60 o 
  -3  -3   2      105.75      130.56     30.39 o 
  -2  -3   2    31650.84    28680.68    548.04 o 
  -1  -3   2     4053.68     3815.43    206.91 o 
   0  -3   2     2076.45     1787.69    123.15 o 
   1  -3   2     8038.50    10048.51    348.04 o 
   2  -3   2    18955.53    22408.58    454.16 o 
   3  -3   2     4991.89     6497.73    135.95 o 
   4  -3   2    11109.94    13465.53    610.06 o 
   5  -3   2        7.42       26.91     34.31 o 
   6  -3   2     4766.77     6399.97    201.12 o 
   7  -3   2      436.67      473.64     60.86 o 
   8  -3   2     4989.82     6169.70    320.39 o 
   9  -3   2      425.21      421.96     99.84 o 
  -9  -2   2      543.86      498.81    102.37 o 
  -8  -2   2     1342.52     1348.02    142.57 o 
  -7  -2   2      196.30      213.80     41.85 o 
  -6  -2   2     8019.32     7500.78    498.57 o 
  -5  -2   2     1281.38     1293.69    118.20 o 
  -4  -2   2    11068.55    12596.78   1075.91 o 
  -3  -2   2      859.09     1071.86     66.09 o 
  -2  -2   2    24453.60    28044.68    941.19 o 
  -1  -2   2     5178.52     5274.10    514.44 o 
   0  -2   2    19910.34    24152.05    661.11 o 
   1  -2   2     1013.72     1273.20     88.82 o 
   2  -2   2    36674.24    43516.72    653.67 o 
   3  -2   2     4422.75     5395.60    185.85 o 
   4  -2   2    14145.58    20133.53   1302.62 o 
   5  -2   2     1318.12     1699.53    203.82 o 
   6  -2   2     6059.19     8616.75    244.32 o 
   7  -2   2       44.77       83.45     40.39 o 
   8  -2   2     5131.16     5295.61    294.77 o 
   9  -2   2     1018.54      813.19    181.86 o 
  -9  -1   2      267.57      239.10     75.82 o 
  -8  -1   2     1077.88     1300.26    138.51 o 
  -7  -1   2     1791.65     1924.35    226.35 o 
  -6  -1   2     4360.99     5346.16    245.20 o 
  -5  -1   2     4247.90     5305.29    325.43 o 
  -4  -1   2     3065.05     3998.60    173.98 o 
  -3  -1   2     5160.32     7802.22    323.32 o 
  -2  -1   2    24127.35    36807.43    754.35 o 
  -1  -1   2    15181.85    22577.69   1216.22 o 
   1  -1   2       20.97       10.87     18.87 o 
   2  -1   2     1089.90     1114.94     69.02 o 
   3  -1   2     3667.07     4583.62    319.59 o 
   4  -1   2     9741.68    13932.08    361.13 o 
   5  -1   2     1431.87     2052.02    127.98 o 
   6  -1   2     6145.01     7656.58    242.04 o 
   7  -1   2     1745.55     2171.44    123.65 o 
   8  -1   2     4410.97     4704.40    278.25 o 
   9  -1   2      805.04      471.08    145.55 o 
 -10   0   2     1406.30     1525.11    170.08 o 
  -9   0   2      246.06      340.28     86.90 o 
  -8   0   2     2185.58     2629.50    150.85 o 
  -7   0   2      960.74     1351.10     73.82 o 
  -6   0   2     4958.78     6645.50    314.63 o 
  -5   0   2     4805.25     6594.38    335.73 o 
  -4   0   2     7313.45    11850.22    266.65 o 
  -3   0   2    10639.12    18402.97    265.81 o 
  -2   0   2    20143.07    36349.72    373.74 o 
  -1   0   2     3077.84     5218.49    428.62 o 
   1   0   2     2425.19     2487.47    138.81 o 
   2   0   2    26827.61    31662.63    627.75 o 
   3   0   2     1499.33     1764.04    135.02 o 
   4   0   2     1618.53     1490.61    159.29 o 
   5   0   2      401.45      321.39     80.67 o 
   6   0   2     1621.29     1924.41    101.37 o 
   7   0   2     3728.58     3729.49    258.19 o 
   8   0   2     4482.21     4563.58    489.47 o 
   9   0   2     1266.91     1029.96    139.34 o 
 -10   1   2     1289.45     1404.60    239.84 o 
  -9   1   2      604.88      680.47    105.67 o 
  -8   1   2     3732.50     5132.06    210.05 o 
  -7   1   2     2645.95     3964.38    168.51 o 
  -6   1   2    12400.50    19589.22    413.23 o 
  -5   1   2       24.32        0.32     52.26 o 
  -4   1   2    11881.48    21564.72    379.62 o 
  -3   1   2      294.47      516.84     31.64 o 
  -2   1   2     4754.53     7046.51    335.26 o 
  -1   1   2     1738.15     1975.81     95.92 o 
   0   1   2     2051.57     2353.52     80.86 o 
   1   1   2     3055.41     2979.94    159.31 o 
   2   1   2     7953.56     8080.44    328.59 o 
   3   1   2      884.79      780.31    107.29 o 
   4   1   2     3735.25     3881.22    184.88 o 
   5   1   2     1065.56      993.55     83.00 o 
   6   1   2     1047.06      962.17     91.56 o 
   7   1   2     3849.19     3018.01    140.30 o 
   8   1   2     1387.13     1287.52    207.01 o 
   9   1   2      185.78      134.95     62.42 o 
 -10   2   2      592.65      679.35    176.57 o 
  -9   2   2      452.69      490.58     90.66 o 
  -8   2   2     3921.05     5774.18    280.45 o 
  -7   2   2     3108.88     4562.72    180.23 o 
  -6   2   2     1060.71     1681.25     98.11 o 
  -5   2   2     5043.00     8010.16    201.06 o 
  -4   2   2    13541.98    23163.52    593.97 o 
  -3   2   2     8381.62    14634.81    293.20 o 
  -2   2   2    12147.71    17253.71    601.36 o 
  -1   2   2      165.51      170.55     22.87 o 
   0   2   2      758.91      677.36     42.79 o 
   1   2   2      565.64      516.14     32.97 o 
   2   2   2    11371.20    10484.44    231.34 o 
   3   2   2     5971.07     5666.75    180.52 o 
   4   2   2     3115.27     2719.98    126.77 o 
   5   2   2     3186.62     2807.26    170.27 o 
   6   2   2     4789.91     4225.10    190.98 o 
   7   2   2     3436.14     3074.13    208.30 o 
   8   2   2     1272.98     1061.57    103.03 o 
   9   2   2      265.50      208.42     74.80 o 
 -10   3   2     1301.17     1999.26    276.70 o 
  -9   3   2      920.74     1199.09    139.29 o 
  -8   3   2     3785.21     5281.29    271.43 o 
  -7   3   2      798.13     1007.87    109.36 o 
  -6   3   2     3008.92     4222.72    161.28 o 
  -5   3   2     4298.13     5866.71    381.55 o 
  -4   3   2    12194.34    19253.87    455.90 o 
  -3   3   2     9316.49    11235.47    631.41 o 
  -2   3   2     7107.97     7088.38    338.11 o 
  -1   3   2    14433.74    13084.43    239.08 o 
   0   3   2    14303.87    13542.85    328.38 o 
   1   3   2     1857.71     1800.05     61.32 o 
   2   3   2     9056.77     8314.50    192.63 o 
   3   3   2     2681.12     2279.24     96.69 o 
   4   3   2     1776.62     1516.23     84.92 o 
   5   3   2      835.13      584.57    124.47 o 
   6   3   2     3602.08     3203.93    286.07 o 
   7   3   2     1805.01     1356.67    140.72 o 
   8   3   2      308.73      226.20     64.48 o 
 -10   4   2      731.00      670.85    151.62 o 
  -9   4   2     1074.79     1138.10    184.69 o 
  -8   4   2     2369.69     2743.19    281.02 o 
  -7   4   2     4855.89     6521.20    414.49 o 
  -6   4   2      542.77      601.13     71.25 o 
  -5   4   2      877.58      885.06     74.97 o 
  -4   4   2     2524.47     2663.24    237.50 o 
  -3   4   2    13354.53    12411.05    273.56 o 
  -2   4   2     2083.45     1867.04     77.32 o 
  -1   4   2     3942.75     3360.69    145.77 o 
   0   4   2    12017.32    10958.94    197.02 o 
   1   4   2     2539.04     2271.61     79.58 o 
   2   4   2     1509.72     1272.93     69.01 o 
   3   4   2    13104.54    11352.84    530.48 o 
   4   4   2      340.89      285.88     50.88 o 
   5   4   2     2943.69     2528.05    141.36 o 
   6   4   2     3788.05     3152.34    287.50 o 
   7   4   2     1740.98     1257.13    194.73 o 
   8   4   2      251.84      313.95     83.02 o 
  -9   5   2      745.53      749.41    156.18 o 
  -8   5   2     1256.72     1179.59    194.17 o 
  -7   5   2     3700.83     4323.97    351.09 o 
  -6   5   2      284.04      207.31     48.67 o 
  -5   5   2     5275.51     4737.41    541.94 o 
  -4   5   2      506.30      412.59     33.52 o 
  -3   5   2    16794.92    14324.40   1210.12 o 
  -2   5   2      126.44       79.04     52.46 o 
  -1   5   2    17321.47    16389.08    562.82 o 
   0   5   2    17108.40    15614.27    267.75 o 
   1   5   2     4470.81     4056.53    131.86 o 
   2   5   2     2816.96     2484.30    104.06 o 
   3   5   2     5805.37     4884.11    195.79 o 
   4   5   2     2203.31     1814.44    119.76 o 
   5   5   2     2468.56     2132.54    227.41 o 
   6   5   2      959.80      775.64    150.10 o 
   7   5   2     1912.28     1867.95    242.86 o 
   8   5   2      139.03      164.02     74.85 o 
  -9   6   2     1382.68     1497.88    226.80 o 
  -8   6   2     2585.52     2902.62    312.85 o 
  -7   6   2     6397.58     7270.10    484.53 o 
  -6   6   2      744.23      802.79    160.67 o 
  -5   6   2      575.35      474.41     39.82 o 
  -4   6   2     2690.66     2219.98    210.91 o 
  -3   6   2     3957.24     3159.81    179.00 o 
  -2   6   2      373.44      309.20     60.23 o 
  -1   6   2     5519.98     4960.86    157.78 o 
   0   6   2     1915.15     1519.31     78.81 o 
   1   6   2     6852.27     6004.82    215.88 o 
   2   6   2     1444.53     1270.85     85.98 o 
   3   6   2     1926.54     1600.77    113.35 o 
   4   6   2      799.99      572.39    114.74 o 
   5   6   2     2177.52     1726.28    204.53 o 
   6   6   2      958.08      921.19    164.97 o 
   7   6   2     1635.54     1488.25    220.73 o 
  -9   7   2     2270.49     2108.97    288.76 o 
  -8   7   2      799.15      825.54    186.42 o 
  -7   7   2     3644.90     4002.75    358.18 o 
  -6   7   2      382.74      445.16    128.44 o 
  -5   7   2     3681.32     3035.85    263.10 o 
  -4   7   2     1315.92     1010.99    119.97 o 
  -3   7   2     1959.37     1719.49    131.96 o 
  -2   7   2      356.33      348.59     53.68 o 
  -1   7   2     1060.72      926.88     67.36 o 
   0   7   2       16.50       39.50     29.26 o 
   1   7   2     8863.84     8223.66    273.56 o 
   2   7   2       37.47       69.45     41.39 o 
   3   7   2     5476.82     4978.02    225.47 o 
   4   7   2       63.60       60.92     72.82 o 
   5   7   2     2165.85     1841.58    222.27 o 
   6   7   2      423.63      276.01    102.22 o 
   7   7   2      936.65      911.62    182.73 o 
  -9   8   2     2611.29     2783.59    341.17 o 
  -8   8   2      279.14      363.44    132.58 o 
  -7   8   2     1986.54     1472.57    228.02 o 
  -6   8   2       15.06      -74.95    104.39 o 
  -5   8   2     5782.96     5077.39    384.64 o 
  -4   8   2     1125.47     1018.93     86.98 o 
  -3   8   2     9376.24     7951.78    265.03 o 
  -2   8   2     2111.09     2124.55    169.95 o 
  -1   8   2     3591.31     3184.28    131.13 o 
   0   8   2      981.32      813.02     76.14 o 
   1   8   2     4575.15     4178.19    151.25 o 
   2   8   2     2435.21     2410.17    146.76 o 
   3   8   2     2588.83     2553.47    155.96 o 
   4   8   2      707.76      684.46    135.82 o 
   5   8   2     1791.44     1770.43    229.11 o 
   6   8   2       49.69      193.72    108.14 o 
  -8   9   2      338.55      532.31    163.14 o 
  -7   9   2      726.06      800.97    191.47 o 
  -6   9   2      438.29      114.58     90.18 o 
  -5   9   2     2802.02     2589.32    280.98 o 
  -4   9   2      324.67      299.02     56.68 o 
  -3   9   2     1710.23     1665.88    119.44 o 
  -2   9   2        2.10       72.64    148.34 o 
  -1   9   2     3308.56     2850.52    164.68 o 
   0   9   2       75.13       48.46     38.60 o 
   1   9   2     6227.70     5869.06    206.20 o 
   2   9   2       45.43       54.64     34.10 o 
   3   9   2     1198.87     1078.94    106.05 o 
   4   9   2      423.95      224.37     94.36 o 
   5   9   2      947.23     1106.07    189.51 o 
  -8  10   2       56.25       52.86     96.95 o 
  -7  10   2     1772.91     1531.43    249.65 o 
  -6  10   2      332.77      306.96    128.42 o 
  -5  10   2     3918.69     3716.60    350.54 o 
  -4  10   2       70.31      118.85     95.38 o 
  -3  10   2     4928.87     4788.44    220.04 o 
  -2  10   2      438.64      427.95     69.87 o 
  -1  10   2     2840.23     2941.45    177.47 o 
   0  10   2       65.93      124.82     52.63 o 
   1  10   2     5954.02     5523.86    247.41 o 
   2  10   2        1.57       31.09     77.80 o 
   3  10   2     1810.95     1760.30    222.62 o 
   4  10   2      173.26       84.95     71.82 o 
   5  10   2     2213.08     2314.21    277.18 o 
  -7  11   2     1814.23     1955.06    286.25 o 
  -6  11   2      128.99      127.60    105.40 o 
  -5  11   2     2603.96     2491.75    302.20 o 
  -4  11   2       22.37      203.39    122.06 o 
  -3  11   2     2892.45     3001.27    314.09 o 
  -2  11   2       10.85       15.96     87.90 o 
  -1  11   2     3448.26     3282.32    194.32 o 
   0  11   2       68.78      173.43     57.44 o 
   1  11   2     3303.62     3452.88    200.71 o 
   2  11   2        8.61       46.08     79.31 o 
   3  11   2      472.54      495.58    139.10 o 
   4  11   2      169.89      109.38     68.15 o 
  -6  12   2      163.02      136.64    122.49 o 
  -5  12   2     1597.69     1956.68    282.77 o 
  -4  12   2        6.49       94.40    103.78 o 
  -3  12   2      533.67      714.83    170.13 o 
  -2  12   2      126.21       63.56     75.84 o 
  -1  12   2     1338.69     1522.95    141.52 o 
   0  12   2      176.02      210.65     64.91 o 
   1  12   2     1030.82     1121.22    123.84 o 
   2  12   2      193.43      104.81     84.71 o 
  -4  13   2       36.17       38.39     89.90 o 
  -3  13   2     1869.47     2041.26    272.35 o 
  -2  13   2       72.71      123.96     93.00 o 
  -1  13   2     2130.37     2319.59    265.06 o 
   0  13   2       22.95      139.61     51.10 o 
  -2 -14   3     2253.59     2309.10    282.34 o 
  -1 -14   3     1278.32     1329.34    215.28 o 
   0 -14   3     1049.08     1188.40    165.11 o 
   1 -14   3      569.32      611.15    150.92 o 
   2 -14   3     1218.02     1359.50    145.76 o 
   3 -14   3     1836.70     1933.47    175.29 o 
   4 -14   3      729.03     1056.24    208.97 o 
  -3 -13   3      132.24      -13.16     82.28 o 
  -2 -13   3      611.05      722.87    158.01 o 
  -1 -13   3      471.42      516.27    129.51 o 
   0 -13   3     1926.70     2166.38    167.25 o 
   1 -13   3       45.91      138.57     63.76 o 
   2 -13   3     1258.15     1756.16    160.72 o 
   3 -13   3      498.60      738.96    113.27 o 
   4 -13   3     1629.64     1905.31    260.47 o 
   5 -13   3      690.78      846.84    226.02 o 
   6 -13   3      808.33     1016.93    213.84 o 
  -4 -12   3     1868.04     2425.61    286.94 o 
  -3 -12   3      323.64      366.59    123.08 o 
  -2 -12   3     1879.21     2044.65    245.19 o 
  -1 -12   3     1988.87     2126.20    153.33 o 
   0 -12   3     2374.70     2532.15    173.09 o 
   1 -12   3      964.84      955.72    109.47 o 
   2 -12   3      943.17      844.48    115.69 o 
   3 -12   3     1293.98     1478.46    207.58 o 
   4 -12   3     5028.57     5534.73    445.92 o 
   5 -12   3      105.58      -14.48     92.77 o 
   6 -12   3      693.19      927.43    211.58 o 
   7 -12   3       73.99       75.67     83.16 o 
  -5 -11   3      196.82      255.19    113.95 o 
  -4 -11   3     1396.62     1613.64    226.62 o 
  -3 -11   3       60.57       15.07     67.42 o 
  -2 -11   3     1553.79     1439.03    112.19 o 
  -1 -11   3      246.35      237.32     59.40 o 
   0 -11   3     3944.64     3670.94    256.35 o 
   1 -11   3       49.99      -47.25     44.36 o 
   2 -11   3      785.95      855.07    159.86 o 
   3 -11   3     2607.77     2551.42    289.62 o 
   4 -11   3     3684.86     3616.73    339.12 o 
   5 -11   3      113.22      192.89     63.23 o 
   6 -11   3     1435.41     1414.10    146.28 o 
   7 -11   3       46.20       45.29     62.04 o 
  -6 -10   3     3003.15     3358.23    340.58 o 
  -5 -10   3      691.42      763.31    163.70 o 
  -4 -10   3      791.97      912.63    171.81 o 
  -3 -10   3       50.04      -37.94     81.72 o 
  -2 -10   3     1150.50     1268.28    101.48 o 
  -1 -10   3        7.89       54.09     44.16 o 
   0 -10   3     4250.99     4239.37    205.84 o 
   1 -10   3      528.58      463.23     52.88 o 
   2 -10   3     5366.84     5245.63    359.08 o 
   3 -10   3      285.57      140.83     77.41 o 
   4 -10   3     9015.55     9092.34    539.42 o 
   5 -10   3        7.79      -61.54     51.81 o 
   6 -10   3     3251.15     2649.88    200.46 o 
   7 -10   3      684.93      478.86     95.29 o 
   8 -10   3     2849.27     2430.22    210.92 o 
  -7  -9   3       13.84       12.59     68.60 o 
  -6  -9   3     2131.13     2377.54    275.71 o 
  -5  -9   3       12.16      107.32     91.91 o 
  -4  -9   3     5493.28     5453.38    385.97 o 
  -3  -9   3      408.74      362.13     87.80 o 
  -2  -9   3     4362.55     3817.93    224.18 o 
  -1  -9   3      233.96      234.29     52.66 o 
   0  -9   3     4398.59     4200.90    196.39 o 
   1  -9   3      745.31      545.86     62.31 o 
   2  -9   3     4386.19     4795.33    326.80 o 
   3  -9   3      192.09      113.13     51.31 o 
   4  -9   3     3947.81     3519.34    254.08 o 
   5  -9   3      109.78       93.54     49.23 o 
   6  -9   3     3566.45     3206.45    177.95 o 
   7  -9   3      434.38       22.83    321.75 o 
   8  -9   3     2646.75     2269.02    202.61 o 
  -7  -8   3      335.82      249.66    106.24 o 
  -6  -8   3     1714.44     1901.13    241.00 o 
  -5  -8   3      141.87      249.36    101.85 o 
  -4  -8   3     1265.77     1034.48    163.47 o 
  -3  -8   3       58.71       41.51     24.55 o 
  -2  -8   3     3293.79     2860.08    189.13 o 
  -1  -8   3     2577.29     2545.97    161.18 o 
   0  -8   3    13562.08    11801.70    327.95 o 
   1  -8   3      111.51       55.90     30.60 o 
   2  -8   3    12299.80    11661.05    506.61 o 
   3  -8   3      333.99      289.63     84.61 o 
   4  -8   3     3932.73     3602.03    247.72 o 
   5  -8   3       22.10       36.84     41.49 o 
   6  -8   3     3579.50     3141.80    172.87 o 
   7  -8   3      132.37      -14.15     70.55 o 
   8  -8   3     2472.26     2236.46    203.04 o 
   9  -8   3        2.11      -70.23     70.60 o 
  -8  -7   3     1344.70     1363.05    218.30 o 
  -7  -7   3      117.09       40.49     72.15 o 
  -6  -7   3     3736.64     3589.49    313.87 o 
  -5  -7   3       14.82       -7.58     65.87 o 
  -4  -7   3     4510.26     4199.47    303.50 o 
  -3  -7   3       28.11       19.90     14.68 o 
  -2  -7   3     7910.40     6348.16    404.80 o 
  -1  -7   3      517.98      356.72     50.15 o 
   0  -7   3    11763.36    11654.74    483.63 o 
   1  -7   3      814.87      870.91    119.75 o 
   2  -7   3    17799.68    17945.73    650.79 o 
   3  -7   3      518.26      498.93     97.11 o 
   4  -7   3     7750.72     6932.37    675.40 o 
   5  -7   3      460.38      467.00     56.93 o 
   6  -7   3     5642.00     5664.44    240.06 o 
   7  -7   3      316.24      205.47    101.53 o 
   8  -7   3     3400.00     2838.11    324.57 o 
   9  -7   3        2.00      -22.64    121.65 o 
  -8  -6   3     2531.21     2205.78    267.95 o 
  -7  -6   3      207.26      276.77    113.86 o 
  -6  -6   3     3996.84     3904.86    321.96 o 
  -5  -6   3      420.17      447.48    109.39 o 
  -4  -6   3     2405.61     1587.25    272.78 o 
  -3  -6   3      440.60      362.68     88.30 o 
  -2  -6   3    14712.21    11213.43   1598.58 o 
  -1  -6   3      718.91      599.07     57.80 o 
   0  -6   3    16615.78    16089.35    591.69 o 
   1  -6   3      388.97      387.21     76.64 o 
   2  -6   3     8819.14     8702.18    269.66 o 
   3  -6   3     1314.13     1366.71     95.63 o 
   4  -6   3     6409.42     6072.88    208.61 o 
   5  -6   3        6.27       14.96     25.59 o 
   6  -6   3     1888.75     2073.16    130.43 o 
   7  -6   3      583.76      514.53    141.17 o 
   8  -6   3     4361.34     4253.82    394.63 o 
   9  -6   3      131.78       97.82     92.48 o 
  -9  -5   3       26.37      -57.02     67.23 o 
  -8  -5   3     4550.05     4165.03    356.23 o 
  -7  -5   3       88.44       60.93     69.96 o 
  -6  -5   3     3278.53     2928.54    267.02 o 
  -5  -5   3      265.73      182.72     58.72 o 
  -4  -5   3     1465.15     1295.15     81.19 o 
  -3  -5   3      263.42      327.17     79.33 o 
  -2  -5   3    10134.80     7096.49   1472.78 o 
  -1  -5   3     2469.00     2296.44    175.32 o 
   0  -5   3      631.23      518.39     87.15 o 
   1  -5   3      695.99      741.20     98.86 o 
   2  -5   3    16207.49    16252.69    571.41 o 
   3  -5   3     7116.76     7705.81    235.57 o 
   4  -5   3    12067.65    13253.02    396.55 o 
   5  -5   3      344.20      418.15     53.57 o 
   6  -5   3     5926.18     7180.75    260.88 o 
   7  -5   3       83.56       89.86     52.33 o 
   8  -5   3     2796.50     2820.15    323.70 o 
   9  -5   3      174.19      180.28     96.72 o 
  -9  -4   3      230.76      183.24     77.19 o 
  -8  -4   3     5089.14     4698.42    545.41 o 
  -7  -4   3     1295.09      960.06    158.13 o 
  -6  -4   3     3998.80     3476.31    279.57 o 
  -5  -4   3      433.91      297.38     77.59 o 
  -4  -4   3     8840.62     7267.22    297.98 o 
  -3  -4   3       25.36        9.50     18.83 o 
  -2  -4   3    32485.16    32380.15    668.52 o 
  -1  -4   3      734.46      668.43     96.42 o 
   0  -4   3     2444.96     2416.34    163.13 o 
   1  -4   3      151.76       98.94     59.06 o 
   2  -4   3     9965.10    10727.16    279.17 o 
   3  -4   3     2729.15     2787.28    178.54 o 
   4  -4   3    10124.79    11817.29    731.84 o 
   5  -4   3      980.79      949.00    111.85 o 
   6  -4   3    11567.02    14696.19    697.82 o 
   7  -4   3      889.05     1085.46    102.38 o 
   8  -4   3     2952.58     2873.28    320.54 o 
   9  -4   3      435.30      502.43    157.54 o 
  -9  -3   3      127.97      127.02     64.50 o 
  -8  -3   3     2451.47     2536.31    200.88 o 
  -7  -3   3      391.18      362.43    100.32 o 
  -6  -3   3     2912.42     2222.45    372.63 o 
  -5  -3   3     1146.54      840.04    129.43 o 
  -4  -3   3     3844.84     3965.23    271.68 o 
  -3  -3   3      719.33      646.04     48.62 o 
  -2  -3   3    14460.31    14983.24    321.65 o 
  -1  -3   3     1159.98     1178.61    110.21 o 
   0  -3   3       90.44       55.03     46.59 o 
   1  -3   3     6007.74     6908.46    278.08 o 
   2  -3   3     8346.69     9178.74    238.80 o 
   3  -3   3     4104.69     4705.20    127.92 o 
   4  -3   3      277.68      228.06     58.43 o 
   5  -3   3      222.79      265.72     58.36 o 
   6  -3   3     5225.24     7236.83    299.03 o 
   7  -3   3     1362.75     1659.58    127.08 o 
   8  -3   3     2520.32     2629.56    206.88 o 
   9  -3   3     1514.35     1451.41    165.68 o 
  -9  -2   3      522.21      563.79    106.52 o 
  -8  -2   3     2212.41     2163.81    178.96 o 
  -7  -2   3      910.18      861.83     74.31 o 
  -6  -2   3     4732.22     4705.14    261.43 o 
  -5  -2   3     1773.86     2021.46    137.67 o 
  -4  -2   3    17517.80    20665.13    978.30 o 
  -3  -2   3     6186.11     7143.76    311.44 o 
  -2  -2   3      361.24      384.58     66.50 o 
  -1  -2   3    31302.74    38676.35    708.16 o 
   0  -2   3    19467.21    21350.16    611.48 o 
   1  -2   3     5064.14     5063.44    216.68 o 
   2  -2   3    30969.59    33555.21    932.55 o 
   3  -2   3     2452.24     2667.81    103.11 o 
   4  -2   3    14408.84    17899.62    587.52 o 
   5  -2   3      417.54      599.11     70.30 o 
   6  -2   3     9371.73    11588.74    304.76 o 
   7  -2   3     1045.59     1151.37     95.97 o 
   8  -2   3     1525.66     1466.32    160.72 o 
   9  -2   3      894.49      693.70    123.20 o 
  -9  -1   3      568.74      639.96    105.59 o 
  -8  -1   3     1198.79     1339.41    136.46 o 
  -7  -1   3     3554.39     4148.87    167.83 o 
  -6  -1   3     7234.47     9005.12    196.93 o 
  -5  -1   3     3925.37     5041.71    278.05 o 
  -4  -1   3    24462.48    35561.46    540.06 o 
  -3  -1   3      328.94      353.70     22.83 o 
  -2  -1   3    18820.79    28783.12    391.38 o 
  -1  -1   3      562.47      742.18    145.78 o 
   0  -1   3      400.88      385.18     53.99 o 
   1  -1   3     5435.11     5752.86    287.17 o 
   2  -1   3      318.67      277.85     34.29 o 
   3  -1   3     2091.11     2258.38     97.14 o 
   4  -1   3     1012.09     1075.70     92.34 o 
   5  -1   3     1612.97     1836.81    107.00 o 
   6  -1   3     7549.28     8861.35    240.42 o 
   7  -1   3     1643.61     1756.61    123.57 o 
   8  -1   3     1102.00      960.95    131.70 o 
   9  -1   3      610.55      577.53    159.13 o 
 -10   0   3     1003.30     1484.11    166.34 o 
  -9   0   3      480.64      526.83     95.86 o 
  -8   0   3     1755.34     2181.90    132.05 o 
  -7   0   3     1762.43     2033.07    178.44 o 
  -6   0   3     3582.55     4540.80    323.46 o 
  -5   0   3     3707.58     5841.96    160.61 o 
  -4   0   3    10271.24    17173.67    307.74 o 
  -3   0   3     6454.23    10121.47    159.63 o 
  -2   0   3     3651.12     5415.48     96.81 o 
  -1   0   3      248.97      251.08     30.65 o 
   0   0   3    13381.94    14718.19    317.65 o 
   1   0   3    31207.45    35030.83    536.05 o 
   2   0   3      750.33      774.91     62.03 o 
   3   0   3     3137.16     3229.50    146.96 o 
   4   0   3     4199.00     4850.27    299.34 o 
   5   0   3     8029.77     8466.03    215.75 o 
   6   0   3     2536.16     2093.93    110.33 o 
   7   0   3     6131.83     5664.41    214.73 o 
   8   0   3     2655.29     2373.58    161.44 o 
   9   0   3      792.51      865.63    187.45 o 
 -10   1   3      235.86      181.53    110.52 o 
  -9   1   3     1230.02     1601.68    188.46 o 
  -8   1   3     1568.06     2138.57    131.16 o 
  -7   1   3     7094.17    10348.93    287.74 o 
  -6   1   3      885.70     1475.25     91.76 o 
  -5   1   3     2155.68     3331.20    115.71 o 
  -4   1   3     7978.13    12689.31    246.13 o 
  -3   1   3    13898.88    20169.51    793.17 o 
  -2   1   3     7912.42    11653.05    208.46 o 
  -1   1   3    10736.63    11474.14    237.92 o 
   0   1   3     5772.80     5966.75    131.42 o 
   1   1   3    18033.50    19743.52    605.58 o 
   2   1   3     4376.42     4354.70    128.78 o 
   3   1   3     9067.89    10096.71    489.54 o 
   4   1   3     4313.17     4162.97    196.56 o 
   5   1   3     6581.35     6147.02    212.96 o 
   6   1   3     2272.05     2052.22    129.91 o 
   7   1   3     1717.72     1445.59     99.56 o 
   8   1   3     1304.82     1116.82    106.25 o 
   9   1   3      134.27      187.57     79.81 o 
 -10   2   3     1338.66     1979.36    281.27 o 
  -9   2   3     2667.14     3310.22    223.22 o 
  -8   2   3     3600.41     5128.25    262.12 o 
  -7   2   3     2015.41     3140.92    144.63 o 
  -6   2   3      824.35     1157.01     65.76 o 
  -5   2   3     3062.97     4413.22    144.47 o 
  -4   2   3     2057.88     2774.86     98.02 o 
  -3   2   3     7429.66    11279.55    622.89 o 
  -2   2   3     3559.04     4138.72    356.02 o 
  -1   2   3       76.59       43.07     15.01 o 
   0   2   3    10472.95    10407.38    229.34 o 
   1   2   3     2719.43     2574.21     93.79 o 
   2   2   3     3153.31     2991.33    108.02 o 
   3   2   3     5000.37     4496.18    146.69 o 
   4   2   3     1263.46     1089.83     75.73 o 
   5   2   3     5763.14     4878.73    272.34 o 
   6   2   3       69.65       34.45     40.23 o 
   7   2   3     5098.49     4407.12    206.06 o 
   8   2   3      866.66      784.06     91.74 o 
 -10   3   3     1033.58     1084.95    216.32 o 
  -9   3   3     1510.22     1883.10    171.05 o 
  -8   3   3     1389.97     1741.24    152.71 o 
  -7   3   3     4320.45     6025.89    277.25 o 
  -6   3   3      775.06      991.56     74.43 o 
  -5   3   3      823.61      989.33     95.47 o 
  -4   3   3      438.89      345.91     47.28 o 
  -3   3   3    22042.61    24264.12   1185.79 o 
  -2   3   3     1215.49     1002.41     78.47 o 
  -1   3   3     9041.94     8435.79    282.94 o 
   0   3   3     5096.59     4314.27    179.79 o 
   1   3   3    19540.83    18824.19    266.06 o 
   2   3   3     6434.92     6146.70    166.62 o 
   3   3   3     5839.47     5486.25    167.94 o 
   4   3   3     2759.29     2241.20    109.81 o 
   5   3   3     3017.14     2519.63    374.26 o 
   6   3   3      212.57       31.38     64.34 o 
   7   3   3     3519.10     3157.43    216.84 o 
   8   3   3      402.33      289.81     79.68 o 
 -10   4   3      844.66      658.61    147.19 o 
  -9   4   3     4435.56     5386.23    408.27 o 
  -8   4   3      121.61       71.17     71.74 o 
  -7   4   3     6012.61     7624.70    456.59 o 
  -6   4   3     3113.00     3739.31    218.95 o 
  -5   4   3     7353.40     7435.68   1526.65 o 
  -4   4   3     1541.91     1389.47     84.83 o 
  -3   4   3    10531.28     9963.24    254.39 o 
  -2   4   3     2677.69     2462.74    119.73 o 
  -1   4   3     2230.87     1935.49     66.70 o 
   0   4   3    18421.21    17855.25    402.54 o 
   1   4   3     5170.20     4368.50    101.51 o 
   2   4   3     1321.45     1255.26     62.20 o 
   3   4   3     5385.47     4724.04    156.44 o 
   4   4   3     4748.29     4064.04    152.75 o 
   5   4   3      171.66       69.80     59.65 o 
   6   4   3      819.78      897.14    164.35 o 
   7   4   3     1093.23      928.90    117.41 o 
   8   4   3      362.51      352.41     89.57 o 
  -9   5   3     1528.34     1554.63    232.63 o 
  -8   5   3      391.38      445.83    121.50 o 
  -7   5   3     4596.78     4870.50    373.61 o 
  -6   5   3      293.66      327.28    102.00 o 
  -5   5   3     7928.90     6961.70    803.22 o 
  -4   5   3     2589.50     1868.98    181.46 o 
  -3   5   3    13191.75    10161.63    565.56 o 
  -2   5   3     1081.02      956.85     58.06 o 
  -1   5   3     2057.12     1949.20     87.84 o 
   0   5   3     4085.83     3558.33    122.18 o 
   1   5   3     5860.51     5366.99    200.90 o 
   2   5   3      392.82      401.98     51.05 o 
   3   5   3     2541.12     2218.97    136.98 o 
   4   5   3       38.10      -21.36     63.12 o 
   5   5   3     6949.58     6610.62    423.97 o 
   6   5   3       13.66       35.75     70.07 o 
   7   5   3     1939.49     1749.82    242.11 o 
  -9   6   3     2462.08     2788.18    315.08 o 
  -8   6   3      195.84       -8.55     77.70 o 
  -7   6   3     2559.57     2828.29    294.02 o 
  -6   6   3       48.85      -39.68     80.86 o 
  -5   6   3     5624.56     4458.75    657.20 o 
  -4   6   3       12.38       27.12     11.55 o 
  -3   6   3     7760.24     6207.35    366.04 o 
  -2   6   3      165.51       95.15     47.78 o 
  -1   6   3    20427.88    18108.18    576.60 o 
   0   6   3     2323.72     2357.08    114.68 o 
   1   6   3     7640.48     6662.64    239.34 o 
   2   6   3      369.74      333.12     63.72 o 
   3   6   3     1419.35     1170.24    158.87 o 
   4   6   3     1059.66      772.17    135.37 o 
   5   6   3     4164.04     4285.27    342.09 o 
   6   6   3     1252.60     1278.21    196.43 o 
   7   6   3     1054.63     1118.08    197.08 o 
  -9   7   3     2540.97     2312.99    306.91 o 
  -8   7   3       59.13       -7.58     78.29 o 
  -7   7   3     2492.40     2451.51    289.83 o 
  -6   7   3      217.84      108.06     86.78 o 
  -5   7   3     6196.97     4569.59    969.20 o 
  -4   7   3      422.80      251.97     75.24 o 
  -3   7   3     3651.65     3061.26    229.66 o 
  -2   7   3     1117.04      908.59     78.14 o 
  -1   7   3     7810.59     7291.40    206.04 o 
   0   7   3       84.52       64.81     38.04 o 
   1   7   3     4078.32     3461.72    172.89 o 
   2   7   3      165.09      160.34     65.05 o 
   3   7   3     2475.36     2035.95    214.65 o 
   4   7   3       85.57       94.61     65.81 o 
   5   7   3     3092.75     2981.06    294.15 o 
   6   7   3       47.51       67.06     81.03 o 
  -8   8   3        9.37       68.97    113.68 o 
  -7   8   3      397.74      421.66    130.02 o 
  -6   8   3        4.68      -53.22     85.72 o 
  -5   8   3     3257.67     2901.46    290.83 o 
  -4   8   3       12.50       29.04     89.36 o 
  -3   8   3     1079.81      961.36     84.62 o 
  -2   8   3      761.44      834.89     82.77 o 
  -1   8   3    10317.89     9478.76    255.40 o 
   0   8   3      310.92      296.58     49.07 o 
   1   8   3     3524.54     3764.19    151.89 o 
   2   8   3      249.49      184.15     49.06 o 
   3   8   3     3463.01     3258.69    189.38 o 
   4   8   3       94.71      133.60     79.23 o 
   5   8   3     3209.35     3169.04    313.61 o 
   6   8   3       29.95       18.52     71.51 o 
  -8   9   3       77.47       32.75    113.70 o 
  -7   9   3     1794.85     1732.55    260.62 o 
  -6   9   3      129.61      151.26    120.13 o 
  -5   9   3     4698.58     4826.93    395.35 o 
  -4   9   3      191.03      273.06    109.99 o 
  -3   9   3     2263.20     2064.39    130.92 o 
  -2   9   3      368.61      358.85     89.23 o 
  -1   9   3     5787.91     5256.58    186.83 o 
   0   9   3      748.67      712.59     70.86 o 
   1   9   3     4338.57     4016.29    161.93 o 
   2   9   3      185.87      172.80     41.64 o 
   3   9   3     2708.95     2877.50    178.73 o 
   4   9   3      338.32      261.08     87.19 o 
   5   9   3     1044.36     1154.74    192.38 o 
  -7  10   3     1661.97     1595.54    259.92 o 
  -6  10   3       27.01       90.50    111.57 o 
  -5  10   3     4995.09     5154.77    430.71 o 
  -4  10   3      149.07      198.17    116.88 o 
  -3  10   3     3518.18     4022.39    348.20 o 
  -2  10   3      635.89      540.22     76.10 o 
  -1  10   3      864.30      861.19     98.81 o 
   0  10   3      431.23      438.75     58.03 o 
   1  10   3     1745.39     1784.39    181.84 o 
   2  10   3       10.56       15.20     54.06 o 
   3  10   3     1466.86     1475.24    210.23 o 
   4  10   3       12.02      -68.64     78.04 o 
  -6  11   3       38.24      200.82    125.79 o 
  -5  11   3     1834.85     1965.23    274.85 o 
  -4  11   3     1080.16     1293.68    220.04 o 
  -3  11   3     2631.77     2427.39    276.99 o 
  -2  11   3        7.68     -119.70     95.58 o 
  -1  11   3     2993.22     3079.25    275.69 o 
   0  11   3      424.82      520.34     85.13 o 
   1  11   3     2030.42     2131.16    161.23 o 
   2  11   3        8.54       -5.92     66.57 o 
   3  11   3     1726.03     1801.01    237.43 o 
  -5  12   3     2166.41     2186.43    302.94 o 
  -4  12   3      293.71      249.34    117.75 o 
  -3  12   3     1882.78     2183.95    275.36 o 
  -2  12   3      116.29       70.60     80.61 o 
  -1  12   3     1227.27     1033.01    176.36 o 
   0  12   3      306.14      332.11     71.66 o 
   1  12   3     1062.29     1223.55    129.12 o 
   2  12   3        3.33     -111.97     92.91 o 
  -3  13   3      698.00      807.30    182.31 o 
  -2  13   3      311.98      205.31    103.65 o 
  -1  13   3     1140.41     1360.87    213.49 o 
   1 -15   4      160.72      242.51     79.21 o 
   2 -15   4      781.41      983.99    132.49 o 
  -2 -14   4     2900.64     3819.11    364.97 o 
  -1 -14   4       84.20      372.51    125.98 o 
   0 -14   4     1653.54     2090.04    167.39 o 
   1 -14   4      347.76      531.26     94.96 o 
   2 -14   4     2458.22     2847.22    210.17 o 
   3 -14   4     1115.34     1572.48    172.42 o 
   4 -14   4     1916.61     2300.62    299.92 o 
   5 -14   4      136.26        3.92     81.43 o 
  -3 -13   4      186.76      123.71     71.55 o 
  -2 -13   4     1313.61     1765.19    236.90 o 
  -1 -13   4       86.54      171.97     90.31 o 
   0 -13   4     1227.48     1787.84    152.59 o 
   1 -13   4      106.46      137.53     58.44 o 
   2 -13   4     1628.64     2019.38    172.75 o 
   3 -13   4      138.24      141.21     96.35 o 
   4 -13   4     2178.75     2928.84    331.00 o 
   5 -13   4      454.34      652.53    180.79 o 
   6 -13   4      405.82      321.00    143.89 o 
  -4 -12   4     2257.21     3057.16    320.99 o 
  -3 -12   4      219.97      219.88    103.89 o 
  -2 -12   4     3040.37     3537.15    328.23 o 
  -1 -12   4      446.35      728.07    100.92 o 
   0 -12   4     1002.12     1441.19    133.46 o 
   1 -12   4       59.05      143.84     68.54 o 
   2 -12   4     2557.47     3065.09    293.12 o 
   3 -12   4        5.34      376.79    140.35 o 
   4 -12   4     6111.73     6068.89    346.05 o 
   5 -12   4       22.89       15.01     49.41 o 
   6 -12   4     1902.92     1756.53    270.01 o 
   7 -12   4       89.74      -57.42     99.48 o 
  -5 -11   4       59.46       46.80     63.10 o 
  -4 -11   4      616.85      915.17    179.08 o 
  -3 -11   4       75.71       74.70     60.86 o 
  -2 -11   4     5338.10     5263.93    307.15 o 
  -1 -11   4        2.27       91.40     55.25 o 
   0 -11   4     5347.16     5649.13    255.62 o 
   1 -11   4      187.61      143.22     65.56 o 
   2 -11   4     2535.43     2279.63    245.78 o 
   3 -11   4      909.92     1049.75    188.81 o 
   4 -11   4     3295.82     3582.61    371.52 o 
   5 -11   4       42.33      -42.23     53.84 o 
   6 -11   4     1419.25     1281.38    147.31 o 
   7 -11   4       30.50      -88.46    106.97 o 
  -6 -10   4     3213.45     3292.35    334.19 o 
  -5 -10   4      325.04      368.08    126.19 o 
  -4 -10   4     1448.88     1466.78    210.89 o 
  -3 -10   4      183.57      175.71     83.02 o 
  -2 -10   4     2676.34     2629.71    143.00 o 
  -1 -10   4        4.17       36.43     39.74 o 
   0 -10   4     3375.07     3375.04    189.41 o 
   1 -10   4        9.35       -3.57     32.80 o 
   2 -10   4     6573.67     6385.38    281.40 o 
   3 -10   4       43.08       34.31     64.32 o 
   4 -10   4     3947.86     3542.60    283.68 o 
   5 -10   4       10.43      -10.51     42.91 o 
   6 -10   4     2230.18     2068.20    154.72 o 
   7 -10   4        0.31      -69.09     64.80 o 
   8 -10   4     2272.24     1943.53    196.70 o 
  -7  -9   4      193.32      218.59    102.66 o 
  -6  -9   4     1070.91     1418.61    213.82 o 
  -5  -9   4      337.71      435.20    114.30 o 
  -4  -9   4     3683.23     3576.48    310.54 o 
  -3  -9   4       14.49       19.84     28.08 o 
  -2  -9   4     5135.61     4497.02    580.83 o 
  -1  -9   4     1092.80      906.87     86.95 o 
   0  -9   4     7964.50     5994.07    941.85 o 
   1  -9   4       44.51      -36.70     36.67 o 
   2  -9   4    11081.11    10646.57    507.03 o 
   3  -9   4       28.17        8.34     68.02 o 
   4  -9   4     2320.26     1904.33    191.53 o 
   5  -9   4      111.77      100.17     46.35 o 
   6  -9   4     2710.48     2308.81    158.16 o 
   7  -9   4      106.29       17.99     76.95 o 
   8  -9   4     1995.50     1915.15    281.83 o 
  -7  -8   4      343.30      423.34    126.82 o 
  -6  -8   4     2301.83     2376.73    263.13 o 
  -5  -8   4       75.51      139.53     77.54 o 
  -4  -8   4     2828.66     2705.03    251.01 o 
  -3  -8   4       22.61       19.81     97.59 o 
  -2  -8   4     3563.08     2744.01    433.91 o 
  -1  -8   4      726.37      543.37    179.55 o 
   0  -8   4     8719.31     7043.51   1579.84 o 
   1  -8   4      399.02      296.52     82.03 o 
   2  -8   4    18432.95    17460.71    673.40 o 
   3  -8   4       19.18      128.91     80.24 o 
   4  -8   4     2087.78     1741.99    173.73 o 
   5  -8   4       28.67       58.80     77.56 o 
   6  -8   4     4652.98     4428.22    218.11 o 
   7  -8   4       73.88      -13.06     82.98 o 
   8  -8   4     1154.56     1101.43    221.27 o 
   9  -8   4      134.24      -31.61    108.38 o 
  -8  -7   4     2068.95     2097.54    269.18 o 
  -7  -7   4      301.98      405.64    127.58 o 
  -6  -7   4     3431.14     3436.45    302.93 o 
  -5  -7   4        3.61      -37.95     70.81 o 
  -4  -7   4     6000.24     4957.23    332.72 o 
  -3  -7   4       72.47       73.10     72.82 o 
  -2  -7   4     3244.91     2401.03    398.30 o 
  -1  -7   4      192.16      196.89     89.82 o 
   0  -7   4     1344.97     1096.68    137.16 o 
   1  -7   4     2190.86     2409.18    209.79 o 
   2  -7   4     2035.40     1992.12    179.69 o 
   3  -7   4     4600.81     4706.86    281.88 o 
   4  -7   4     2621.83     2473.89    194.11 o 
   5  -7   4      181.46      159.07     47.68 o 
   6  -7   4     5860.35     5375.11    237.01 o 
   7  -7   4     2710.05     2673.15    306.11 o 
   8  -7   4     3247.75     2889.51    337.36 o 
   9  -7   4      127.63       89.04    115.26 o 
  -8  -6   4     1897.52     1868.93    243.02 o 
  -7  -6   4     1389.92     1335.16    196.51 o 
  -6  -6   4     1032.84     1007.59    165.13 o 
  -5  -6   4      591.20      457.42     56.19 o 
  -4  -6   4     5788.00     5206.43    326.56 o 
  -3  -6   4     1575.84     1582.21    170.05 o 
  -2  -6   4    11504.79    10212.69    304.71 o 
  -1  -6   4      568.70      294.67     80.95 o 
   0  -6   4    13331.88    14228.76    555.56 o 
   1  -6   4      302.66      441.17     88.00 o 
   2  -6   4     8986.65     8572.69    319.00 o 
   3  -6   4     1368.15     1229.54     96.21 o 
   4  -6   4     2249.38     2488.13    134.42 o 
   5  -6   4      166.14      223.90     41.23 o 
   6  -6   4     9306.66     9657.66    333.08 o 
   7  -6   4     1006.60      933.97    185.21 o 
   8  -6   4     4523.82     4337.99    411.51 o 
   9  -6   4      140.17       88.91    110.36 o 
  -9  -5   4      298.70      248.09     85.99 o 
  -8  -5   4     6996.72     5827.26    421.81 o 
  -7  -5   4      275.19      359.54    108.90 o 
  -6  -5   4     1745.40     1796.91    205.29 o 
  -5  -5   4      305.67      290.13     49.60 o 
  -4  -5   4     2664.00     2227.12    193.80 o 
  -3  -5   4     7143.92     6579.44    336.01 o 
  -2  -5   4     2733.43     2601.40    138.76 o 
  -1  -5   4     5601.80     6645.44    330.48 o 
   0  -5   4     7358.10     7375.53    337.45 o 
   1  -5   4     3280.64     3616.64    222.15 o 
   2  -5   4     5060.27     5628.70    330.41 o 
   3  -5   4     4172.77     4709.10    180.76 o 
   4  -5   4     6564.18     7291.26    349.86 o 
   5  -5   4      394.72      353.35     55.91 o 
   6  -5   4     4824.14     5178.01    358.78 o 
   7  -5   4     1522.63     1833.72    138.84 o 
   8  -5   4      889.03      885.01    194.77 o 
   9  -5   4      398.04      644.88    184.33 o 
  -9  -4   4      396.98      406.37     98.89 o 
  -8  -4   4     3815.18     3560.98    615.17 o 
  -7  -4   4     1210.30     1263.95    180.36 o 
  -6  -4   4     2375.50     2057.76    208.29 o 
  -5  -4   4       31.77       36.67     32.18 o 
  -4  -4   4     5373.30     3872.68    456.73 o 
  -3  -4   4     1839.30     1642.22     84.71 o 
  -2  -4   4     5199.66     4948.32    181.97 o 
  -1  -4   4    10337.29    11734.95    437.04 o 
   0  -4   4      917.61     1316.39    125.54 o 
   1  -4   4    16872.53    18606.76    604.16 o 
   2  -4   4     7671.71     8173.24    244.14 o 
   3  -4   4    15953.75    15742.87    878.76 o 
   4  -4   4    12142.58    13516.22   1010.89 o 
   5  -4   4     1151.99     1413.08    112.87 o 
   6  -4   4    13228.90    14948.61    546.87 o 
   7  -4   4     2295.90     2557.32    167.14 o 
   8  -4   4     2011.17     1777.18    268.55 o 
   9  -4   4      693.77      725.34    188.69 o 
  -9  -3   4      848.86      982.44    138.76 o 
  -8  -3   4      868.25      737.80    109.30 o 
  -7  -3   4     1485.09     1496.50    184.61 o 
  -6  -3   4     1883.38     1486.87    334.05 o 
  -5  -3   4     2214.95     1993.49    159.82 o 
  -4  -3   4     9803.17     8816.66    730.89 o 
  -3  -3   4    10771.90    11540.00    228.67 o 
  -2  -3   4     6009.51     6719.09    273.96 o 
  -1  -3   4    11575.34    12847.91    448.92 o 
   0  -3   4    53684.90    62439.02   1624.83 o 
   1  -3   4     3883.43     3637.03    196.79 o 
   2  -3   4     4015.71     3901.23    158.60 o 
   3  -3   4    10513.72    11671.22    500.69 o 
   4  -3   4     6367.83     7097.94    326.97 o 
   5  -3   4      305.96      277.67     58.67 o 
   6  -3   4     3986.27     4663.21    215.59 o 
   7  -3   4      499.49      581.61     70.73 o 
   8  -3   4      580.72      568.55    107.61 o 
   9  -3   4      801.25      884.86    199.44 o 
  -9  -2   4     2058.58     2156.24    236.19 o 
  -8  -2   4     1714.95     1730.21    159.04 o 
  -7  -2   4     1807.60     2149.61    114.39 o 
  -6  -2   4     3609.54     3966.94    138.51 o 
  -5  -2   4     3998.79     5038.07    155.81 o 
  -4  -2   4     5528.48     7016.39    144.71 o 
  -3  -2   4     2754.46     3523.64    152.93 o 
  -2  -2   4     4548.40     5621.00    162.21 o 
  -1  -2   4     1663.56     1880.17     85.33 o 
   0  -2   4      246.90      243.37     56.68 o 
   1  -2   4     5160.39     5299.05    235.92 o 
   2  -2   4     8518.82     9571.67    207.13 o 
   3  -2   4    13391.01    14351.27    406.50 o 
   4  -2   4     7392.78     8130.90    365.66 o 
   5  -2   4     5642.69     6549.78    306.82 o 
   6  -2   4     2063.53     2207.62    124.96 o 
   7  -2   4     1807.38     1802.25    123.79 o 
   8  -2   4      248.96      367.06    173.89 o 
   9  -2   4     1165.00      859.95    136.38 o 
  -9  -1   4      992.78      963.30    128.89 o 
  -8  -1   4      373.52      349.78     76.95 o 
  -7  -1   4     2749.15     3125.00    144.64 o 
  -6  -1   4     2651.05     3365.56    108.25 o 
  -5  -1   4    11291.50    16203.41    384.22 o 
  -4  -1   4     7865.79    12187.02    254.17 o 
  -3  -1   4     5949.54     7751.28    109.06 o 
  -2  -1   4     4124.65     6200.19    181.11 o 
  -1  -1   4      732.94      705.86     54.29 o 
   0  -1   4    17309.51    17036.68    514.41 o 
   1  -1   4    14955.59    15788.62    655.88 o 
   2  -1   4     1089.45     1156.34     70.66 o 
   3  -1   4       70.50       36.59     29.87 o 
   4  -1   4     4441.60     4437.56    271.68 o 
   5  -1   4    12501.46    14510.66    350.80 o 
   6  -1   4     1349.54     1473.27    127.72 o 
   7  -1   4     2794.56     2713.50    187.91 o 
   8  -1   4     1893.48     1574.47    161.32 o 
   9  -1   4      685.77      576.25    112.29 o 
 -10   0   4      808.28      913.89    199.79 o 
  -9   0   4     2431.44     2939.63    211.26 o 
  -8   0   4     1669.75     1998.34    173.15 o 
  -7   0   4     5035.36     6803.47    221.51 o 
  -6   0   4     3900.69     4700.57    543.81 o 
  -5   0   4     9104.07    14232.11    346.70 o 
  -4   0   4     3915.32     6159.28    127.76 o 
  -3   0   4    11592.85    16841.74    286.70 o 
  -2   0   4     7961.57    10324.41    311.85 o 
  -1   0   4     2222.45     2354.07     98.98 o 
   0   0   4    12506.13    14160.58    327.79 o 
   1   0   4     9361.97     9878.33    370.34 o 
   2   0   4    12940.46    14358.70    284.50 o 
   3   0   4       56.02       47.24     26.64 o 
   4   0   4     4256.19     4391.49    165.06 o 
   5   0   4     6444.13     6313.92    273.77 o 
   6   0   4       39.69       25.13     35.80 o 
   7   0   4     1784.28     1634.81    139.08 o 
   8   0   4      899.58      992.05    101.94 o 
   9   0   4     1560.40     1421.44    224.82 o 
 -10   1   4     1075.57     1199.43    226.23 o 
  -9   1   4     4006.34     5014.30    313.20 o 
  -8   1   4     1308.23     1676.57    113.45 o 
  -7   1   4     1410.49     2037.79    114.84 o 
  -6   1   4     1624.11     2159.55     90.67 o 
  -5   1   4     5883.46     8882.84    264.18 o 
  -4   1   4     4994.19     7596.48    206.98 o 
  -3   1   4      460.08      546.77     56.79 o 
  -2   1   4     1259.19     1566.21     56.32 o 
  -1   1   4     2657.72     2812.58     68.55 o 
   0   1   4      373.02      407.12     37.92 o 
   1   1   4    27607.59    31179.59    902.42 o 
   2   1   4     2353.14     2465.93    125.14 o 
   3   1   4     4877.21     4761.78    168.71 o 
   4   1   4     3173.87     3076.88    173.72 o 
   5   1   4    11149.77    10304.31    290.27 o 
   6   1   4      602.31      476.41     56.40 o 
   7   1   4     1741.31     1605.12    104.10 o 
   8   1   4     1639.72     1444.57    107.13 o 
 -10   2   4      636.30      794.41    181.86 o 
  -9   2   4     3257.09     4119.84    250.60 o 
  -8   2   4       84.43      193.94     70.91 o 
  -7   2   4     7414.76    10595.05    284.17 o 
  -6   2   4     1115.43     1480.48     72.60 o 
  -5   2   4    12879.69    18306.13    622.42 o 
  -4   2   4     2832.25     3463.60    356.10 o 
  -3   2   4    17906.23    24204.74    461.30 o 
  -2   2   4     2415.35     2749.18    110.14 o 
  -1   2   4     4585.34     4324.25    133.84 o 
   0   2   4     1797.31     1694.22     74.03 o 
   1   2   4    13880.58    14176.36    252.02 o 
   2   2   4      230.70      252.38     38.75 o 
   3   2   4     6268.16     6094.29    182.13 o 
   4   2   4     1800.73     1461.59    118.56 o 
   5   2   4     9005.17     7746.76    249.63 o 
   6   2   4      602.17      545.41     70.43 o 
   7   2   4     2123.15     1790.20    112.41 o 
   8   2   4     1735.22     1528.80    126.52 o 
 -10   3   4      540.36      780.76    191.15 o 
  -9   3   4     3339.80     4433.92    378.84 o 
  -8   3   4       33.14       55.03     59.37 o 
  -7   3   4     1677.49     2146.51    163.16 o 
  -6   3   4     1698.25     1964.78    116.81 o 
  -5   3   4     7449.96     7730.29    998.04 o 
  -4   3   4       32.68       61.51     18.30 o 
  -3   3   4    13315.51    14225.29   1290.61 o 
  -2   3   4     4716.57     4402.82    247.23 o 
  -1   3   4    12399.54    10852.50    511.77 o 
   0   3   4     5127.98     5051.82    190.93 o 
   1   3   4     3938.90     3569.67     92.58 o 
   2   3   4       13.68       20.79     29.95 o 
   3   3   4     4414.69     3908.04    182.12 o 
   4   3   4       30.87        5.14     38.82 o 
   5   3   4     1061.26     1029.92    108.09 o 
   6   3   4       29.95       11.93     40.96 o 
   7   3   4     3275.88     2696.18    203.11 o 
   8   3   4       45.86      124.41     49.06 o 
  -9   4   4     2429.72     3033.57    309.54 o 
  -8   4   4       85.05       23.14     70.20 o 
  -7   4   4     3546.07     4010.73    327.35 o 
  -6   4   4     1222.76     1128.89    195.43 o 
  -5   4   4     4306.75     3015.01    650.28 o 
  -4   4   4      218.16      229.12     49.91 o 
  -3   4   4     6765.73     6074.50    251.42 o 
  -2   4   4      477.83      393.55     30.00 o 
  -1   4   4     7965.03     6513.80    331.64 o 
   0   4   4     2562.42     2441.07    125.75 o 
   1   4   4    10834.98     9993.29    222.97 o 
   2   4   4     1936.64     1945.54     94.36 o 
   3   4   4     7105.36     6158.62    237.21 o 
   4   4   4      894.68      958.36     99.82 o 
   5   4   4     4328.00     3613.80    203.18 o 
   6   4   4       59.24      244.28    105.77 o 
   7   4   4     2493.60     2238.38    184.93 o 
   8   4   4      923.84      774.26    117.27 o 
  -9   5   4     3320.84     3838.07    364.05 o 
  -8   5   4        1.31       36.36     70.01 o 
  -7   5   4     4707.29     5256.50    389.23 o 
  -6   5   4      154.34      211.22    101.26 o 
  -5   5   4     5804.63     4718.79    510.53 o 
  -4   5   4       84.78      102.09     40.26 o 
  -3   5   4    10132.27     9319.57    666.66 o 
  -2   5   4     3156.53     2380.62    180.42 o 
  -1   5   4    15406.12    13377.85    341.48 o 
   0   5   4     1097.75      911.65     64.44 o 
   1   5   4     2395.66     2262.37     90.17 o 
   2   5   4      171.11      125.37     31.23 o 
   3   5   4     2329.80     2122.71    133.39 o 
   4   5   4      425.69      501.88    119.21 o 
   5   5   4     2148.24     2091.78    234.19 o 
   6   5   4      225.63      148.18     83.24 o 
   7   5   4     1572.78     1683.87    171.79 o 
  -9   6   4     2136.60     2416.91    299.47 o 
  -8   6   4      281.92      245.99    114.69 o 
  -7   6   4     5432.54     4959.59    397.95 o 
  -6   6   4      289.95      321.26    111.87 o 
  -5   6   4     3076.01     2458.50    233.62 o 
  -4   6   4      126.15       82.83     38.11 o 
  -3   6   4     1628.50     1233.74    123.01 o 
  -2   6   4      765.14      599.84     53.68 o 
  -1   6   4     8668.99     7886.11    381.65 o 
   0   6   4      143.84      142.03     72.12 o 
   1   6   4     3801.38     3692.91    179.03 o 
   2   6   4       26.85       22.16     38.42 o 
   3   6   4     3054.78     2782.39    243.27 o 
   4   6   4      476.39      515.75    116.89 o 
   5   6   4     2826.92     2911.55    290.18 o 
   6   6   4        9.40      -66.52     65.78 o 
   7   6   4     1406.25     1324.02    214.41 o 
  -9   7   4     1422.92     1278.60    235.29 o 
  -8   7   4       28.47       42.19     89.31 o 
  -7   7   4     2486.65     2193.08    272.76 o 
  -6   7   4      952.64      782.39    169.15 o 
  -5   7   4     6651.77     6264.34    427.97 o 
  -4   7   4       13.84       28.77     36.91 o 
  -3   7   4     4110.10     3725.19    282.93 o 
  -2   7   4      184.27      141.50     39.81 o 
  -1   7   4     8741.65     8063.56    227.74 o 
   0   7   4     1639.14     1491.01     92.59 o 
   1   7   4     2886.82     2761.55    159.64 o 
   2   7   4        4.24      -20.87     54.38 o 
   3   7   4     8227.10     7361.30    434.33 o 
   4   7   4      718.93      688.48    133.72 o 
   5   7   4     2294.62     2249.84    260.89 o 
   6   7   4      161.94      296.73    114.76 o 
  -8   8   4       21.67       73.17     91.95 o 
  -7   8   4     1783.91     1966.33    270.65 o 
  -6   8   4      638.78      862.02    182.41 o 
  -5   8   4     6278.23     6399.27    459.69 o 
  -4   8   4       46.90      210.12    124.91 o 
  -3   8   4     4824.59     4228.01    178.15 o 
  -2   8   4        3.39      -21.65     31.17 o 
  -1   8   4     7720.20     7362.65    225.18 o 
   0   8   4       59.52       85.10     35.98 o 
   1   8   4      727.03      731.19     89.23 o 
   2   8   4      676.09      675.67    110.12 o 
   3   8   4     2870.06     2724.85    263.16 o 
   4   8   4      333.07      369.60    104.98 o 
   5   8   4     1366.13     1403.20    215.54 o 
  -8   9   4        2.96       28.53     97.41 o 
  -7   9   4     1305.16     1446.57    254.05 o 
  -6   9   4      294.62      419.15    145.74 o 
  -5   9   4     2042.33     2061.20    268.97 o 
  -4   9   4     1281.88     1384.52    216.14 o 
  -3   9   4     2834.35     2794.88    283.52 o 
  -2   9   4      858.21      782.38     89.10 o 
  -1   9   4     3114.71     3080.29    145.48 o 
   0   9   4     1593.35     1374.62     97.85 o 
   1   9   4     2807.06     2847.02    141.57 o 
   2   9   4        3.63      -40.07     61.94 o 
   3   9   4     2802.37     2720.43    272.50 o 
   4   9   4      506.86      354.07    110.29 o 
  -7  10   4     1724.01     1808.94    280.56 o 
  -6  10   4      241.52      461.07    165.92 o 
  -5  10   4     3313.47     3483.80    363.03 o 
  -4  10   4      732.41      696.47    154.80 o 
  -3  10   4     2165.37     2237.09    258.81 o 
  -2  10   4      639.32      584.57     81.65 o 
  -1  10   4     2194.53     2172.43    126.21 o 
   0  10   4      642.86      626.93     71.60 o 
   1  10   4     1513.27     1720.12    143.95 o 
   2  10   4      162.28       85.97     48.34 o 
   3  10   4     1409.06     1706.42    225.96 o 
   4  10   4      178.67      319.69    122.55 o 
  -6  11   4      222.66      768.06    196.82 o 
  -5  11   4      936.88     1004.66    206.11 o 
  -4  11   4      229.60      373.68    123.78 o 
  -3  11   4     1897.29     1876.47    248.40 o 
  -2  11   4      189.03      229.11     94.31 o 
  -1  11   4     1462.97     1441.21    195.58 o 
   0  11   4      191.20      138.68     54.59 o 
   1  11   4     1594.85     1609.52    145.24 o 
   2  11   4      138.24      159.85     88.95 o 
  -5  12   4      883.91      907.53    206.28 o 
  -4  12   4      379.27      326.13    133.56 o 
  -3  12   4      814.37     1003.74    193.53 o 
  -2  12   4      718.61      747.58    165.65 o 
  -1  12   4      327.65      343.12    121.28 o 
   0  12   4      977.72     1130.98    178.84 o 
   1  12   4     1093.33     1170.16    186.18 o 
   0 -15   5      248.07      593.75    161.12 o 
   1 -15   5      310.48      354.57     84.18 o 
   2 -15   5     1821.79     2041.87    183.85 o 
   3 -15   5       29.78      221.39     83.07 o 
  -2 -14   5     2705.62     4261.76    389.24 o 
  -1 -14   5        1.36      -30.14     70.61 o 
   0 -14   5     1369.09     2127.14    241.62 o 
   1 -14   5     1258.16     1300.29    135.82 o 
   2 -14   5      903.75     2056.71    187.97 o 
   3 -14   5       11.41      185.66    114.70 o 
   4 -14   5     1276.22     2021.43    286.25 o 
   5 -14   5       13.88       13.21     82.04 o 
  -4 -13   5      955.13     1345.92    224.66 o 
  -3 -13   5       33.55       46.05     70.12 o 
  -2 -13   5     1874.99     2769.67    301.01 o 
  -1 -13   5       15.77       34.09     84.80 o 
   0 -13   5     1759.37     2221.53    166.67 o 
   1 -13   5      166.90      271.81     74.89 o 
   2 -13   5     3250.50     4047.91    350.50 o 
   3 -13   5      123.21      109.13     89.13 o 
   4 -13   5     1339.14     1760.82    257.44 o 
   5 -13   5       97.35      425.93    138.05 o 
   6 -13   5     1525.10     1574.92    261.37 o 
  -5 -12   5       67.21      114.47     99.90 o 
  -4 -12   5     2141.71     3248.77    331.95 o 
  -3 -12   5        6.35      -21.86     70.51 o 
  -2 -12   5     3488.03     4663.71    375.14 o 
  -1 -12   5       68.42      113.85     48.71 o 
   0 -12   5     1794.63     2328.07    167.78 o 
   1 -12   5       23.91       -0.43     46.06 o 
   2 -12   5     2489.72     3357.39    314.87 o 
   3 -12   5      157.74      151.71     80.51 o 
   4 -12   5     2529.95     3922.47    372.73 o 
   5 -12   5      305.97      271.91     79.35 o 
   6 -12   5     2250.02     2288.17    206.13 o 
   7 -12   5      122.33       75.37     60.03 o 
  -6 -11   5      481.75      899.34    188.94 o 
  -5 -11   5        7.51       17.08     74.63 o 
  -4 -11   5      484.72      792.26    171.54 o 
  -3 -11   5      167.45      186.21     99.55 o 
  -2 -11   5     3056.28     4609.83    207.21 o 
  -1 -11   5       39.48       90.08     41.21 o 
   0 -11   5     2406.53     3415.79    202.21 o 
   1 -11   5      828.50      790.62    134.19 o 
   2 -11   5     4611.16     5170.69    264.29 o 
   3 -11   5       97.26      106.56     93.18 o 
   4 -11   5     3173.38     3129.18    280.37 o 
   5 -11   5       70.90        9.58     44.28 o 
   6 -11   5     2358.59     2409.22    286.19 o 
   7 -11   5      126.30      101.97     60.06 o 
  -6 -10   5     1001.27     1779.81    252.77 o 
  -5 -10   5      165.91      252.69     99.98 o 
  -4 -10   5     4014.84     4565.22    362.19 o 
  -3 -10   5       97.36      194.10     97.53 o 
  -2 -10   5     1705.06     1802.25    321.49 o 
  -1 -10   5      304.86      264.30     55.74 o 
   0 -10   5     3376.29     2661.91    391.59 o 
   1 -10   5     1524.32     1278.02    137.72 o 
   2 -10   5     6757.29     6777.54    418.40 o 
   3 -10   5      870.16      681.22    128.57 o 
   4 -10   5     5241.52     4418.22    319.67 o 
   5 -10   5       24.01       -1.46     42.90 o 
   6 -10   5     3975.25     3398.63    207.52 o 
   7 -10   5       84.04      135.83    111.96 o 
   8 -10   5     1623.33     1606.15    272.30 o 
  -7  -9   5      466.30      659.39    156.95 o 
  -6  -9   5      303.31      473.98    138.39 o 
  -5  -9   5      194.97      121.91     73.97 o 
  -4  -9   5     4992.19     5381.41    385.30 o 
  -3  -9   5      552.80      440.01    178.76 o 
  -2  -9   5     5066.86     4273.98    664.83 o 
  -1  -9   5       22.37        4.50     50.37 o 
   0  -9   5     4705.75     3489.18   1144.11 o 
   1  -9   5      391.89      351.55    104.99 o 
   2  -9   5     4905.58     5090.78    341.92 o 
   3  -9   5      869.85      892.33    148.07 o 
   4  -9   5     1262.33     1269.65    162.65 o 
   5  -9   5      507.24      426.35     75.46 o 
   6  -9   5     3675.18     3308.45    201.83 o 
   7  -9   5      303.14      235.78    120.33 o 
   8  -9   5     1662.46     1305.13    246.45 o 
  -7  -8   5      454.57      490.85    140.12 o 
  -6  -8   5     1026.85     1133.96    188.55 o 
  -5  -8   5      287.79      227.48     93.08 o 
  -4  -8   5     2982.19     2834.55    258.89 o 
  -3  -8   5     4252.14     2960.25    682.31 o 
  -2  -8   5     2180.69     1528.24    255.96 o 
  -1  -8   5     1419.51     1550.70    184.89 o 
   0  -8   5    16632.78    17154.97    686.61 o 
   1  -8   5     1235.79     1238.38    166.11 o 
   2  -8   5    10235.06     9511.07    463.22 o 
   3  -8   5      351.61      217.29     82.10 o 
   4  -8   5     3448.96     3210.47    244.24 o 
   5  -8   5      106.90       93.09     50.03 o 
   6  -8   5     3373.27     3230.12    191.56 o 
   7  -8   5     2949.18     2776.64    325.88 o 
   8  -8   5     2337.07     2432.31    327.34 o 
  -8  -7   5     1130.35     1297.19    214.76 o 
  -7  -7   5     1633.71     1604.23    219.20 o 
  -6  -7   5     4751.42     4491.71    347.63 o 
  -5  -7   5       67.27       64.56     73.75 o 
  -4  -7   5     5200.82     4708.60    327.01 o 
  -3  -7   5     2264.05     2031.20    203.84 o 
  -2  -7   5     2098.15     2159.65    184.76 o 
  -1  -7   5     1740.41     1616.62    178.83 o 
   0  -7   5     9679.68    11155.62    501.25 o 
   1  -7   5     6071.40     6070.14    338.28 o 
   2  -7   5     4816.22     4408.41    277.10 o 
   3  -7   5      224.46      216.73     82.30 o 
   4  -7   5     4882.73     4688.69    293.63 o 
   5  -7   5       54.82       70.66     88.36 o 
   6  -7   5     2265.70     2243.16    161.41 o 
   7  -7   5     2519.50     2470.92    308.20 o 
   8  -7   5     1260.49     1245.58    231.54 o 
   9  -7   5      324.54      246.91    144.18 o 
  -8  -6   5     1269.06     1187.73    196.67 o 
  -7  -6   5     1077.49     1019.55    171.95 o 
  -6  -6   5     2171.41     1926.42    218.22 o 
  -5  -6   5      742.15      601.53    112.90 o 
  -4  -6   5     6722.56     5833.29    348.70 o 
  -3  -6   5     4932.34     4450.14    287.84 o 
  -2  -6   5     2782.14     2514.56    229.57 o 
  -1  -6   5     1140.62     1176.95    148.46 o 
   0  -6   5    17129.43    18520.04    665.92 o 
   1  -6   5     7275.53     7141.54    352.00 o 
   2  -6   5     3364.14     3774.71    250.38 o 
   3  -6   5      270.49      371.17     86.38 o 
   4  -6   5     4411.53     4450.26    271.32 o 
   5  -6   5     1943.16     2191.11    150.66 o 
   6  -6   5     4222.72     4543.00    227.78 o 
   7  -6   5     2475.48     2629.04    175.02 o 
   8  -6   5     2184.79     2136.53    303.79 o 
   9  -6   5      716.12      788.61    219.24 o 
  -9  -5   5      836.31      900.08    136.80 o 
  -8  -5   5     1912.71     1662.78    229.59 o 
  -7  -5   5     1505.91     1180.67    175.71 o 
  -6  -5   5     1965.80     1768.23    202.90 o 
  -5  -5   5      148.22      211.63     79.16 o 
  -4  -5   5     1292.98     1074.07    144.04 o 
  -3  -5   5     6040.63     5648.38    218.17 o 
  -2  -5   5     1941.48     1707.53    317.55 o 
  -1  -5   5     9584.71    10230.71    430.71 o 
   0  -5   5     1729.58     1694.50    153.64 o 
   1  -5   5    10348.78    10827.40    442.44 o 
   2  -5   5     4944.87     5459.42    207.58 o 
   3  -5   5     3184.45     3015.79    149.17 o 
   4  -5   5     9510.96     9693.44    424.58 o 
   5  -5   5     4919.32     5178.60    233.71 o 
   6  -5   5     1862.41     2026.87    148.76 o 
   7  -5   5      847.49     1022.50    111.72 o 
   8  -5   5      571.58      410.92    147.37 o 
   9  -5   5      358.00      618.31    186.38 o 
  -9  -4   5      899.59      948.08    135.22 o 
  -8  -4   5     1714.73     1588.75    158.83 o 
  -7  -4   5     1755.64     1773.65    206.11 o 
  -6  -4   5     2388.99     2224.66    210.68 o 
  -5  -4   5     4182.81     3968.77    224.83 o 
  -4  -4   5     8158.83     8680.04    395.68 o 
  -3  -4   5     6094.34     6412.81    176.40 o 
  -2  -4   5     6246.63     6203.38    227.43 o 
  -1  -4   5     3076.30     3438.25    212.92 o 
   0  -4   5     8349.14     7990.97    351.57 o 
   1  -4   5      145.22       43.89     45.12 o 
   2  -4   5      946.31     1148.69     87.90 o 
   3  -4   5     1558.73     1595.66     92.02 o 
   4  -4   5     8162.53     8558.40    385.73 o 
   5  -4   5     5276.19     4931.24    228.49 o 
   6  -4   5     4038.74     4526.47    227.63 o 
   7  -4   5     1905.68     2225.35    298.38 o 
   8  -4   5     1067.83     1035.62    212.52 o 
   9  -4   5     1361.58     1428.74    260.31 o 
  -9  -3   5     1510.62     1415.00    160.47 o 
  -8  -3   5      387.51      431.76     88.13 o 
  -7  -3   5      306.25      333.20     95.06 o 
  -6  -3   5     1615.88     1581.92    137.67 o 
  -5  -3   5     4409.57     4031.89    146.03 o 
  -4  -3   5      688.58      722.83     41.81 o 
  -3  -3   5    10740.07    11825.13    523.11 o 
  -2  -3   5     3393.69     3786.71    175.85 o 
  -1  -3   5    29550.94    32062.57    920.88 o 
   0  -3   5     9047.64     9736.73    375.86 o 
   1  -3   5     1181.39     1085.43    114.14 o 
   2  -3   5     2011.83     2131.52    129.24 o 
   3  -3   5     9820.23    10858.91    332.69 o 
   4  -3   5      859.01      911.68    118.62 o 
   5  -3   5     5033.43     4978.14    229.56 o 
   6  -3   5      834.88      830.14    103.77 o 
   7  -3   5     1208.01     1139.49    101.13 o 
   8  -3   5      869.47      780.09    178.01 o 
   9  -3   5     3010.19     2828.63    353.50 o 
  -9  -2   5     5168.88     5171.02    291.93 o 
  -8  -2   5     1070.73      969.35    144.24 o 
  -7  -2   5     1138.24     1483.98    174.59 o 
  -6  -2   5     3147.68     3795.82    221.89 o 
  -5  -2   5     4615.99     5409.93    150.72 o 
  -4  -2   5      501.74      460.09     55.77 o 
  -3  -2   5     3855.51     4553.47    199.03 o 
  -2  -2   5     1870.38     2115.88     68.92 o 
  -1  -2   5     6562.77     6906.05    197.93 o 
   0  -2   5     2657.93     2519.23    157.45 o 
   1  -2   5    14655.54    15011.75    506.49 o 
   2  -2   5     6211.74     6689.33    203.62 o 
   3  -2   5    11952.38    13166.59    349.63 o 
   4  -2   5     6150.47     6472.11    337.91 o 
   5  -2   5     6614.69     6600.12    219.12 o 
   6  -2   5      618.52      600.26     72.48 o 
   7  -2   5     1052.72     1135.63    185.93 o 
   8  -2   5     1222.96      886.92    149.25 o 
   9  -2   5     2921.20     2591.33    223.71 o 
  -9  -1   5     2815.10     2881.00    209.46 o 
  -8  -1   5      416.21      366.96    102.53 o 
  -7  -1   5     5327.62     6483.10    611.32 o 
  -6  -1   5     5419.31     6940.69    295.77 o 
  -5  -1   5    13919.42    18874.22    521.04 o 
  -4  -1   5     2234.55     2899.17     96.97 o 
  -3  -1   5      103.76      233.72     71.92 o 
  -2  -1   5     4981.06     6057.60    126.70 o 
  -1  -1   5      567.70      430.75     65.14 o 
   0  -1   5       14.38       20.89     40.93 o 
   1  -1   5    10704.66    10561.25    333.84 o 
   2  -1   5       12.48      -24.76     27.73 o 
   3  -1   5     9370.03    10064.38    639.43 o 
   4  -1   5     1521.34     1774.92    180.82 o 
   5  -1   5     9238.98     9463.50    643.32 o 
   6  -1   5      113.50      119.66     49.40 o 
   7  -1   5     2434.76     2097.66    145.74 o 
   8  -1   5      824.32      555.78    166.34 o 
   9  -1   5     2457.44     2042.43    380.10 o 
 -10   0   5      268.05      431.80    163.75 o 
  -9   0   5     3045.55     3613.81    228.42 o 
  -8   0   5      478.80      610.27     71.84 o 
  -7   0   5     1514.08     1997.74    137.07 o 
  -6   0   5      618.86      597.96    113.17 o 
  -5   0   5    13039.83    17406.96    942.33 o 
  -4   0   5       35.84       29.84     13.26 o 
  -3   0   5     6322.01     8378.97    165.40 o 
  -2   0   5     2619.73     2947.80     81.24 o 
  -1   0   5     8480.66     8945.62    338.68 o 
   0   0   5       12.61       39.25     25.17 o 
   1   0   5    16488.82    17353.38   1078.05 o 
   2   0   5        8.67       13.40     24.73 o 
   3   0   5     9887.38    10133.03    249.34 o 
   4   0   5      868.17      863.52     76.79 o 
   5   0   5     7643.93     7052.67    204.23 o 
   6   0   5      299.91      283.37     53.08 o 
   7   0   5     1640.23     1448.12    118.23 o 
   8   0   5     1144.19      975.87    103.25 o 
 -10   1   5      288.01      280.98    127.03 o 
  -9   1   5     3557.32     4136.43    381.54 o 
  -8   1   5      341.65      340.75     57.48 o 
  -7   1   5     3077.26     3891.22    164.92 o 
  -6   1   5      345.88      431.82     61.46 o 
  -5   1   5    11119.77    15484.51    862.39 o 
  -4   1   5     1128.28     1662.10    130.91 o 
  -3   1   5     1193.51     1319.21     51.48 o 
  -2   1   5     4375.32     4780.12    127.42 o 
  -1   1   5     7447.48     7501.76    138.31 o 
   0   1   5       84.51      102.82     28.58 o 
   1   1   5    29133.63    32962.48    684.18 o 
   2   1   5     2301.40     2403.56    150.08 o 
   3   1   5     9813.54    10162.03    251.91 o 
   4   1   5     1350.39     1133.30    105.94 o 
   5   1   5     6446.72     5960.40    186.20 o 
   6   1   5      116.24       97.71     38.77 o 
   7   1   5     1255.29     1170.24     93.33 o 
   8   1   5      732.32      604.46     73.53 o 
 -10   2   5      116.62      402.50    138.42 o 
  -9   2   5     2422.21     3270.97    225.34 o 
  -8   2   5        3.12      -98.47    124.61 o 
  -7   2   5     6220.78     8598.55    336.00 o 
  -6   2   5      298.57      414.87     49.45 o 
  -5   2   5     9038.50    12075.96   1164.61 o 
  -4   2   5       22.61       30.63     18.03 o 
  -3   2   5     9044.54    11206.80    410.25 o 
  -2   2   5     2222.94     2304.80     79.23 o 
  -1   2   5    12914.19    12431.34    297.77 o 
   0   2   5        1.70       10.48     21.47 o 
   1   2   5     1323.94     1349.19     68.57 o 
   2   2   5     1404.09     1375.17    155.05 o 
   3   2   5     5009.53     4289.38    195.24 o 
   4   2   5      392.40      325.09    107.08 o 
   5   2   5     3212.08     3072.30    151.17 o 
   6   2   5       54.15       76.98     39.76 o 
   7   2   5     3219.94     2561.56    137.09 o 
   8   2   5      151.18      155.14     47.62 o 
  -9   3   5     2316.19     2941.05    218.79 o 
  -8   3   5       40.43       32.78     46.05 o 
  -7   3   5     3450.60     4236.75    233.38 o 
  -6   3   5      323.10      502.90     92.97 o 
  -5   3   5     5341.56     7388.57    409.49 o 
  -4   3   5      282.88      245.57     28.71 o 
  -3   3   5     7442.32     8033.62    231.79 o 
  -2   3   5       22.25       29.63     14.81 o 
  -1   3   5    25030.26    23490.48    401.67 o 
   0   3   5       20.31       31.05     26.84 o 
   1   3   5    19628.84    20642.11    511.60 o 
   2   3   5      107.63       99.66     39.86 o 
   3   3   5     7727.95     6926.20    258.96 o 
   4   3   5      748.83      691.42     85.75 o 
   5   3   5     2278.24     2162.91    234.38 o 
   6   3   5        1.76        9.62     38.37 o 
   7   3   5     3253.52     2961.49    212.89 o 
   8   3   5       12.94       45.47     52.66 o 
  -9   4   5     2468.45     3092.44    323.96 o 
  -8   4   5      218.57      209.89     98.02 o 
  -7   4   5     9242.47    10639.17    585.71 o 
  -6   4   5      131.59      210.57     96.40 o 
  -5   4   5     6969.34     5973.76    676.44 o 
  -4   4   5     1066.12      955.29     65.56 o 
  -3   4   5     5489.70     5031.60    231.52 o 
  -2   4   5      114.17      125.31     25.37 o 
  -1   4   5     6236.54     5106.93    238.00 o 
   0   4   5      213.82      135.70     31.11 o 
   1   4   5     3850.38     3510.61    128.89 o 
   2   4   5      101.63       54.38     30.66 o 
   3   4   5     5623.77     4966.97    215.28 o 
   4   4   5     1336.83      956.46    102.39 o 
   5   4   5     2926.12     2700.02    179.34 o 
   6   4   5      312.72      319.64     58.80 o 
   7   4   5     3042.09     2889.14    217.32 o 
  -9   5   5     1912.19     2150.53    291.10 o 
  -8   5   5      108.91      155.67    109.47 o 
  -7   5   5     5342.31     5750.66    437.66 o 
  -6   5   5      319.22      299.20    107.77 o 
  -5   5   5     2729.67     2407.25    282.97 o 
  -4   5   5        3.21       13.68     42.49 o 
  -3   5   5     9106.02     7800.40    278.85 o 
  -2   5   5       10.53       20.13     16.05 o 
  -1   5   5     5255.95     4656.33    196.85 o 
   0   5   5      184.39      173.76     40.28 o 
   1   5   5      843.84      739.29     68.04 o 
   2   5   5     1416.03     1388.21     83.97 o 
   3   5   5     2815.41     2668.11    153.87 o 
   4   5   5      890.72      783.99     91.62 o 
   5   5   5     4167.18     3923.64    337.36 o 
   6   5   5      525.46      509.01    134.51 o 
   7   5   5     2335.96     2421.01    199.73 o 
  -9   6   5      893.32     1234.31    232.85 o 
  -8   6   5      133.25       97.91     87.79 o 
  -7   6   5     4454.37     5443.61    431.27 o 
  -6   6   5     1741.61     1595.49    234.46 o 
  -5   6   5     2202.32     2046.94    247.58 o 
  -4   6   5      332.77      290.29     49.56 o 
  -3   6   5     9885.43     7582.97    733.26 o 
  -2   6   5     1659.64     1441.44     84.31 o 
  -1   6   5    10578.79     9948.27    384.50 o 
   0   6   5      304.02      286.33     57.60 o 
   1   6   5     4264.07     3737.68    185.77 o 
   2   6   5       27.98       52.05    101.24 o 
   3   6   5     5394.60     5537.65    372.50 o 
   4   6   5      130.08      138.07     74.01 o 
   5   6   5     1582.40     1616.14    224.51 o 
   6   6   5       14.39       40.60     93.61 o 
  -8   7   5       23.68      113.44    105.78 o 
  -7   7   5     2823.35     3303.12    353.92 o 
  -6   7   5      344.23      380.23    126.86 o 
  -5   7   5     2532.89     2380.30    271.59 o 
  -4   7   5        8.71      -57.25     79.74 o 
  -3   7   5     4029.68     3352.22    124.15 o 
  -2   7   5     1651.37     1554.62     93.00 o 
  -1   7   5     2492.64     2540.28    122.44 o 
   0   7   5       32.74       44.99     39.48 o 
   1   7   5      774.96      717.92    106.73 o 
   2   7   5      477.53      359.00     66.73 o 
   3   7   5     3495.06     3464.42    298.28 o 
   4   7   5      734.88      772.26    152.17 o 
   5   7   5      703.14      621.59    143.30 o 
   6   7   5       56.69      135.42     93.94 o 
  -8   8   5      106.61      132.84    132.66 o 
  -7   8   5     2239.25     2285.73    307.97 o 
  -6   8   5     1144.88     1414.66    232.13 o 
  -5   8   5     1865.53     2009.43    256.45 o 
  -4   8   5     1316.30     1276.17    191.10 o 
  -3   8   5     8427.68     7641.05    323.74 o 
  -2   8   5      825.19      741.42     69.72 o 
  -1   8   5     3164.69     3083.15    175.74 o 
   0   8   5      538.96      418.55     57.99 o 
   1   8   5     2625.66     2617.72    165.27 o 
   2   8   5       57.69       64.70     43.82 o 
   3   8   5     2775.64     2838.06    279.59 o 
   4   8   5      552.78      538.28    135.13 o 
   5   8   5      491.27      469.14    139.91 o 
  -7   9   5     1994.50     2062.15    295.47 o 
  -6   9   5     1300.34     1602.20    254.23 o 
  -5   9   5     3256.62     2997.23    329.02 o 
  -4   9   5     1125.13     1050.69    190.15 o 
  -3   9   5     2768.44     2783.52    282.83 o 
  -2   9   5     1025.46      923.32     80.95 o 
  -1   9   5     2063.21     1933.75    117.93 o 
   0   9   5      396.43      277.49     53.17 o 
   1   9   5     3993.94     4163.74    326.56 o 
   2   9   5      315.29      257.84     61.41 o 
   3   9   5     2055.20     2243.94    254.75 o 
   4   9   5       44.40       98.69     68.82 o 
  -7  10   5     1405.60     1517.06    263.83 o 
  -6  10   5      818.27      756.22    184.94 o 
  -5  10   5     2349.29     2198.33    282.72 o 
  -4  10   5      483.37      382.11    137.08 o 
  -3  10   5     2280.46     2598.10    284.30 o 
  -2  10   5      260.57      362.35    125.46 o 
  -1  10   5      628.28      560.46     71.05 o 
   0  10   5      349.75      319.31     54.59 o 
   1  10   5      639.37      632.85     94.67 o 
   2  10   5     1114.41     1266.13    130.04 o 
   3  10   5      218.96      193.10     97.39 o 
  -5  11   5      660.72      622.00    168.61 o 
  -4  11   5      946.82      894.91    193.24 o 
  -3  11   5      776.48      916.52    182.20 o 
  -2  11   5     1500.10     1518.88    220.88 o 
  -1  11   5     1383.82     1328.50    135.45 o 
   0  11   5      633.20      756.85    151.13 o 
   1  11   5     2176.58     2450.04    179.74 o 
   2  11   5      866.44      982.79    175.02 o 
  -3  12   5      390.40      515.29    151.52 o 
  -2  12   5     1002.96     1005.17    184.71 o 
  -1  12   5      520.13      530.19    151.17 o 
   0 -15   6      546.07      997.47    199.18 o 
   1 -15   6       27.16      232.39     74.32 o 
   2 -15   6     1492.21     2419.12    203.50 o 
   3 -15   6      338.50      316.15    122.32 o 
  -2 -14   6     1624.21     3292.09    340.54 o 
  -1 -14   6       60.29      121.77    103.98 o 
   0 -14   6     2444.66     3436.25    215.84 o 
   1 -14   6      228.99      840.96    120.27 o 
   2 -14   6     1963.34     2264.97    263.93 o 
   3 -14   6      124.53       29.01     86.25 o 
   4 -14   6     1367.19     1734.34    260.29 o 
   5 -14   6       33.72       22.38     81.29 o 
  -4 -13   6     1394.34     2118.69    278.49 o 
  -3 -13   6        1.89       32.40     88.67 o 
  -2 -13   6      624.54     1537.23    230.20 o 
  -1 -13   6       77.61      158.96    103.61 o 
   0 -13   6     2502.39     3410.07    211.99 o 
   1 -13   6       89.34      170.88     99.81 o 
   2 -13   6     2424.65     3735.60    345.56 o 
   3 -13   6      750.57      665.99    150.19 o 
   4 -13   6     1832.72     2365.26    294.32 o 
   5 -13   6        3.13     -159.78    124.21 o 
   6 -13   6     1814.13     1960.76    288.91 o 
  -5 -12   6       39.96       68.41    108.27 o 
  -4 -12   6     1806.48     3004.08    315.25 o 
  -3 -12   6       83.27       26.05     63.92 o 
  -2 -12   6     2552.85     4033.63    355.49 o 
  -1 -12   6       27.77       76.51     45.24 o 
   0 -12   6     2565.93     3231.13    200.43 o 
   1 -12   6      144.92      197.54     73.46 o 
   2 -12   6     1016.14     1415.77    154.40 o 
   3 -12   6      794.74      882.04    166.56 o 
   4 -12   6     3476.23     3111.44    302.53 o 
   5 -12   6     1163.16      973.19    124.50 o 
   6 -12   6     3298.78     3261.93    353.04 o 
  -6 -11   6      365.05      609.09    164.09 o 
  -5 -11   6      653.45      651.35    149.71 o 
  -4 -11   6     1806.56     2682.53    287.88 o 
  -3 -11   6     1200.89     1346.53    198.19 o 
  -2 -11   6     3326.82     3998.24    188.39 o 
  -1 -11   6       83.27      119.75     49.10 o 
   0 -11   6     8321.75     9047.02    398.79 o 
   1 -11   6      324.64      366.48    128.67 o 
   2 -11   6     2117.52     2430.52    264.19 o 
   3 -11   6       22.05      127.53     85.76 o 
   4 -11   6     2612.94     2267.05    242.71 o 
   5 -11   6      915.51      776.98    141.40 o 
   6 -11   6     2000.76     1977.52    278.14 o 
   7 -11   6      307.03      304.92    133.82 o 
  -6 -10   6     1099.95     1494.38    230.42 o 
  -5 -10   6      482.53      581.93    144.70 o 
  -4 -10   6     3024.79     4269.29    353.84 o 
  -3 -10   6      990.01      781.00    146.70 o 
  -2 -10   6      961.40     1029.62    212.28 o 
  -1 -10   6     1217.24     1281.68     97.75 o 
   0 -10   6     3871.83     3391.02    819.04 o 
   1 -10   6     2717.81     2720.53    264.83 o 
   2 -10   6     3666.15     3627.44    303.52 o 
   3 -10   6       43.35      123.78     85.79 o 
   4 -10   6     2834.56     2739.82    258.78 o 
   5 -10   6     1079.83     1180.51    174.27 o 
   6 -10   6     2208.03     1941.84    184.84 o 
   7 -10   6      344.63      146.62    109.68 o 
   8 -10   6     1496.48     1401.97    267.05 o 
  -7  -9   6      293.45      449.23    137.57 o 
  -6  -9   6      640.62      706.11    160.54 o 
  -5  -9   6     1146.50     1375.06    200.42 o 
  -4  -9   6     4213.88     5028.50    369.15 o 
  -3  -9   6     2251.34     1923.65    356.21 o 
  -2  -9   6     4079.37     3249.73    596.14 o 
  -1  -9   6      183.31       82.53     53.91 o 
   0  -9   6     3569.13     4019.16    313.96 o 
   1  -9   6     4326.42     4598.60    334.38 o 
   2  -9   6     1980.92     1999.97    213.87 o 
   3  -9   6      814.33      796.03    143.66 o 
   4  -9   6     2629.40     2398.14    227.78 o 
   5  -9   6     1286.48     1311.49    169.43 o 
   6  -9   6     1837.96     1603.64    146.93 o 
   7  -9   6     1649.52     1646.18    263.69 o 
   8  -9   6     2192.34     2040.83    315.60 o 
  -7  -8   6      259.72      224.68    112.84 o 
  -6  -8   6     2012.79     1978.64    240.39 o 
  -5  -8   6     1799.76     1876.23    220.19 o 
  -4  -8   6     2628.23     2712.67    259.26 o 
  -3  -8   6     2731.33     1517.23    438.41 o 
  -2  -8   6     3204.98     3021.09    183.89 o 
  -1  -8   6      805.17      784.93    141.66 o 
   0  -8   6     2209.43     2046.99    216.28 o 
   1  -8   6     5964.98     5622.98    349.31 o 
   2  -8   6     3008.73     2667.57    229.52 o 
   3  -8   6       69.63      101.64     73.62 o 
   4  -8   6     5160.50     4640.77    310.14 o 
   5  -8   6      637.80      708.49    128.12 o 
   6  -8   6      226.46      208.34     65.96 o 
   7  -8   6     2878.37     2369.46    316.65 o 
   8  -8   6     1939.97     1839.15    300.17 o 
  -8  -7   6      449.27      588.34    144.04 o 
  -7  -7   6      539.40      709.15    156.65 o 
  -6  -7   6     3271.86     3070.64    288.78 o 
  -5  -7   6     1187.51     1043.70    164.69 o 
  -4  -7   6     3547.57     3389.34    275.56 o 
  -3  -7   6     1040.45      722.14    116.39 o 
  -2  -7   6     3354.25     2960.48    171.97 o 
  -1  -7   6      570.25      539.58    109.79 o 
   0  -7   6     1587.04     1687.65    180.35 o 
   1  -7   6     8113.78     8490.17    416.02 o 
   2  -7   6       64.61       45.00     59.52 o 
   3  -7   6     3169.77     3333.18    251.91 o 
   4  -7   6     3969.95     3619.56    263.38 o 
   5  -7   6     5372.31     5336.73    326.59 o 
   6  -7   6     2183.42     2306.21    168.93 o 
   7  -7   6     2535.88     2649.70    327.92 o 
   8  -7   6     1656.79     1718.66    283.83 o 
  -8  -6   6      707.34      526.53    137.62 o 
  -7  -6   6      827.85      658.69    141.48 o 
  -6  -6   6     1470.40     1298.07    180.17 o 
  -5  -6   6     3333.31     2851.91    252.27 o 
  -4  -6   6      435.33      322.14     98.93 o 
  -3  -6   6     9964.92     9264.04    301.92 o 
  -2  -6   6     7196.71     8467.82    420.50 o 
  -1  -6   6     6189.77     6366.35    348.66 o 
   0  -6   6     6874.28     7033.20    363.68 o 
   1  -6   6     6797.78     6768.85    359.40 o 
   2  -6   6     2340.60     2513.45    204.70 o 
   3  -6   6     2511.74     2711.60    218.14 o 
   4  -6   6     4355.39     3869.03    268.31 o 
   5  -6   6     6085.41     6119.23    346.64 o 
   6  -6   6      720.41      775.18    104.86 o 
   7  -6   6     1800.77     2052.04    172.47 o 
   8  -6   6     3069.17     3011.04    368.14 o 
   9  -6   6     1807.91     2122.39    334.55 o 
  -9  -5   6     1239.82     1244.76    154.03 o 
  -8  -5   6      607.91      532.16    128.93 o 
  -7  -5   6     2453.91     2171.51    238.14 o 
  -6  -5   6     1503.11     1312.49    170.73 o 
  -5  -5   6      428.17      300.61     95.32 o 
  -4  -5   6      518.27      435.35     64.15 o 
  -3  -5   6     2604.93     2232.56    174.60 o 
  -2  -5   6      463.69      383.66     87.53 o 
  -1  -5   6    23483.74    26181.60    840.47 o 
   0  -5   6     8187.77     9424.82    415.68 o 
   1  -5   6     3896.27     3733.46    237.77 o 
   2  -5   6     9125.53     9237.00    409.05 o 
   3  -5   6     3754.60     3301.85    231.76 o 
   4  -5   6     1713.30     1679.78    168.10 o 
   5  -5   6     5681.81     5555.00    326.78 o 
   6  -5   6       16.09      -96.83     53.23 o 
   7  -5   6      876.36      966.36    113.59 o 
   8  -5   6      392.18      524.85    161.31 o 
   9  -5   6     1278.07     1613.15    282.91 o 
  -9  -4   6     1240.41     1451.08    163.41 o 
  -8  -4   6      677.97      681.09    113.86 o 
  -7  -4   6     5409.60     4944.31    348.80 o 
  -6  -4   6     2512.40     2397.57    221.47 o 
  -5  -4   6     4768.65     4682.48    294.22 o 
  -4  -4   6       73.25       66.48     17.77 o 
  -3  -4   6     2593.81     2691.13    165.03 o 
  -2  -4   6       17.32       37.68     24.47 o 
  -1  -4   6    24552.55    27330.91    842.90 o 
   0  -4   6     5353.18     5963.35    299.36 o 
   1  -4   6     5052.11     4985.91    266.37 o 
   2  -4   6     7436.85     7830.15    360.09 o 
   3  -4   6    21158.77    20644.05   2313.95 o 
   4  -4   6     4963.71     4976.83    295.28 o 
   5  -4   6     5970.20     5892.73    261.43 o 
   6  -4   6     2008.91     2094.22    163.04 o 
   7  -4   6     2240.40     2571.46    190.74 o 
   8  -4   6      470.64      733.90    194.29 o 
   9  -4   6     2019.05     2422.21    338.80 o 
  -9  -3   6     1384.43     1534.33    157.78 o 
  -8  -3   6       12.97       37.49     44.28 o 
  -7  -3   6     2134.57     1983.56    204.65 o 
  -6  -3   6      664.83      489.54     45.44 o 
  -5  -3   6    12955.29    12796.32    454.06 o 
  -4  -3   6      495.37      429.97     30.44 o 
  -3  -3   6     8460.51     9221.03    331.66 o 
  -2  -3   6      692.85      758.27     54.92 o 
  -1  -3   6    11302.48    10996.32    374.58 o 
   0  -3   6      936.22      908.17    109.63 o 
   1  -3   6     1558.38     1593.29    141.45 o 
   2  -3   6    13060.72    13735.29    956.71 o 
   3  -3   6     9364.94     9304.41    284.88 o 
   4  -3   6       12.55       17.08     51.11 o 
   5  -3   6     2419.32     2455.13    164.11 o 
   6  -3   6     1213.43     1068.71    119.11 o 
   7  -3   6     1774.81     1921.33    164.48 o 
   8  -3   6      398.82      311.36    136.00 o 
   9  -3   6     2141.85     2299.46    337.87 o 
  -9  -2   6     3258.80     3146.66    227.43 o 
  -8  -2   6      851.74      658.49     99.11 o 
  -7  -2   6     3363.81     3776.66    184.86 o 
  -6  -2   6     3495.04     4198.51    172.12 o 
  -5  -2   6     7039.61     8698.22    224.54 o 
  -4  -2   6      139.99      140.48     20.37 o 
  -3  -2   6     2733.36     3232.88    109.36 o 
  -2  -2   6     3730.95     4477.75    165.91 o 
  -1  -2   6    10514.18    11066.35    468.13 o 
   0  -2   6       92.24      124.19     46.47 o 
   1  -2   6     6281.21     6068.01    610.16 o 
   2  -2   6      696.37      691.64     60.58 o 
   3  -2   6    11408.76    11753.58    331.80 o 
   4  -2   6       85.34       96.01     66.62 o 
   5  -2   6     4200.85     3750.36    165.18 o 
   6  -2   6      576.59      576.29     72.60 o 
   7  -2   6     3902.17     3575.77    385.62 o 
   8  -2   6      159.31       80.82    161.88 o 
  -9  -1   6     1642.83     1727.94    160.72 o 
  -8  -1   6     1096.71     1033.49    150.59 o 
  -7  -1   6     2449.51     2914.63    202.94 o 
  -6  -1   6       90.73       79.56     23.73 o 
  -5  -1   6    12673.67    16469.47    411.15 o 
  -4  -1   6      744.29      901.93     37.55 o 
  -3  -1   6     6663.50     8126.78    156.34 o 
  -2  -1   6     5376.08     6394.13    275.72 o 
  -1  -1   6     7801.42     8483.75    640.62 o 
   0  -1   6      477.93      508.42     81.61 o 
   1  -1   6     9112.77    10306.66    417.93 o 
   2  -1   6      377.57      313.56     79.48 o 
   3  -1   6    13313.53    14655.66    919.80 o 
   4  -1   6       75.39       49.18     60.56 o 
   5  -1   6     7201.62     7385.95    327.04 o 
   6  -1   6     1086.47     1103.62     97.04 o 
   7  -1   6     3427.74     3137.01    174.92 o 
   8  -1   6      190.75      187.25     73.70 o 
  -9   0   6     3547.15     4108.33    389.47 o 
  -8   0   6     2308.51     2383.82    196.08 o 
  -7   0   6     1799.68     2362.26    123.53 o 
  -6   0   6      227.09      218.25     25.25 o 
  -5   0   6     6952.55    10127.51    407.74 o 
  -4   0   6       28.22       30.39     13.60 o 
  -3   0   6     7650.03     8721.81    142.14 o 
  -2   0   6      805.00      947.58     43.76 o 
  -1   0   6    31566.24    31067.50   2258.89 o 
   0   0   6      440.86      472.50     46.27 o 
   1   0   6    11660.70    13065.75    356.24 o 
   2   0   6      157.07      153.44     37.83 o 
   3   0   6     3170.99     3021.05    145.02 o 
   4   0   6      601.38      609.59     86.73 o 
   5   0   6     2121.88     1935.36    120.89 o 
   6   0   6      133.91      133.81     45.25 o 
   7   0   6     2409.43     2297.56    151.64 o 
   8   0   6        0.26       30.15     43.29 o 
  -9   1   6     3025.58     3446.70    344.40 o 
  -8   1   6      257.45      267.10     48.79 o 
  -7   1   6     6306.44     8255.06    363.89 o 
  -6   1   6       41.89       21.83     63.89 o 
  -5   1   6      433.00      470.22     43.82 o 
  -4   1   6      921.12      987.21     76.71 o 
  -3   1   6     4298.70     4985.76    133.99 o 
  -2   1   6      212.91      229.95     43.24 o 
  -1   1   6    10025.37    10347.10    224.75 o 
   0   1   6     8641.66     8846.46    215.39 o 
   1   1   6    16449.55    17959.50    450.53 o 
   2   1   6      948.76     1079.34     67.75 o 
   3   1   6    20246.90    20471.72    433.73 o 
   4   1   6      529.20      403.62     56.96 o 
   5   1   6     3460.05     3342.15    139.43 o 
   6   1   6        8.73       -6.13     34.55 o 
   7   1   6     2417.19     2223.92    129.57 o 
   8   1   6       32.28        9.21     53.58 o 
  -9   2   6     2229.60     2793.67    210.57 o 
  -8   2   6     1095.47     1252.97    158.29 o 
  -7   2   6     6491.62     9056.47    467.47 o 
  -6   2   6      864.34     1064.61    200.07 o 
  -5   2   6     8811.97    10711.68    417.74 o 
  -4   2   6      167.59      213.45     30.72 o 
  -3   2   6    12912.71    14723.23    307.89 o 
  -2   2   6       45.76       48.09     15.42 o 
  -1   2   6    11427.83    10691.49    213.74 o 
   0   2   6      117.55      183.90     44.21 o 
   1   2   6     4731.37     4388.73    278.58 o 
   2   2   6       63.99      115.36     58.76 o 
   3   2   6    10741.14     9644.01    324.52 o 
   4   2   6      378.79      415.86     74.99 o 
   5   2   6     1880.03     1767.97    115.30 o 
   6   2   6        8.46      -57.95     37.03 o 
   7   2   6     2553.87     2143.06    129.61 o 
   8   2   6        9.05       79.24     44.23 o 
  -9   3   6     1875.92     2573.00    204.05 o 
  -8   3   6      270.53      347.06    161.83 o 
  -7   3   6     6720.16     8684.88    353.52 o 
  -6   3   6      322.57      413.85    116.62 o 
  -5   3   6     4478.33     4521.51    154.58 o 
  -4   3   6      270.51      217.82     43.32 o 
  -3   3   6    13457.59    13549.95    371.60 o 
  -2   3   6      174.52      104.43     48.20 o 
  -1   3   6     4099.05     3683.00    147.14 o 
   0   3   6        9.70       28.36     28.95 o 
   1   3   6     5840.84     5887.86    228.76 o 
   2   3   6      264.35      179.29     58.41 o 
   3   3   6     2536.38     2184.91    141.75 o 
   4   3   6     1337.68     1068.61    110.99 o 
   5   3   6     1801.14     1633.24    165.62 o 
   6   3   6      119.28       83.85     43.42 o 
   7   3   6     3756.20     3272.81    162.84 o 
  -9   4   6     2133.33     2758.44    315.03 o 
  -8   4   6      512.51      793.51    177.94 o 
  -7   4   6     3785.55     4683.56    376.70 o 
  -6   4   6       68.05       95.49     72.69 o 
  -5   4   6     4737.40     5112.82    317.02 o 
  -4   4   6       32.15       15.18     22.67 o 
  -3   4   6     5632.33     5257.36    180.74 o 
  -2   4   6     3598.84     2778.53    210.51 o 
  -1   4   6     1671.10     1465.39     74.03 o 
   0   4   6      194.08      185.97     35.62 o 
   1   4   6    10028.56     9333.83    231.60 o 
   2   4   6      892.34      697.48    103.67 o 
   3   4   6     3629.58     3412.48    181.43 o 
   4   4   6      714.06      681.03     88.15 o 
   5   4   6     4527.25     4090.48    231.92 o 
   6   4   6        3.21       20.65     39.37 o 
   7   4   6     2549.51     2582.10    169.75 o 
  -9   5   6     1937.98     2245.92    298.27 o 
  -8   5   6      656.42     1203.66    223.47 o 
  -7   5   6     6368.53     7069.84    492.77 o 
  -6   5   6     1680.94     1896.76    237.36 o 
  -5   5   6     4530.64     4240.74    179.98 o 
  -4   5   6       77.01       39.71     35.75 o 
  -3   5   6    12008.54    10191.15    298.58 o 
  -2   5   6     1438.33     1226.73     74.39 o 
  -1   5   6     3827.80     3328.18    123.64 o 
   0   5   6       17.39       10.31     33.16 o 
   1   5   6     4981.74     4775.05    154.68 o 
   2   5   6       56.62       -8.65     29.53 o 
   3   5   6     1105.93     1125.07    150.94 o 
   4   5   6      366.18      317.06     65.96 o 
   5   5   6     3611.23     3545.64    215.94 o 
   6   5   6      544.94      437.68    101.10 o 
  -9   6   6     1509.99     1649.91    264.88 o 
  -8   6   6       34.88      173.69    115.88 o 
  -7   6   6     3651.29     3331.94    348.56 o 
  -6   6   6      511.80      381.35    127.41 o 
  -5   6   6     2432.38     2045.10    133.09 o 
  -4   6   6       16.06      -67.75     63.75 o 
  -3   6   6     1328.37     1007.01    115.72 o 
  -2   6   6     6309.35     5940.77    186.16 o 
  -1   6   6     1238.29     1117.12     95.25 o 
   0   6   6     1057.17     1043.02     97.27 o 
   1   6   6     4185.64     3991.85    135.81 o 
   2   6   6     2357.23     1991.57    147.06 o 
   3   6   6     1067.28      988.88    157.57 o 
   4   6   6      622.13      520.02    127.69 o 
   5   6   6     2128.65     2165.95    270.91 o 
   6   6   6      452.24      672.23    169.21 o 
  -8   7   6     1286.05     1407.03    244.26 o 
  -7   7   6     1933.13     1924.73    264.80 o 
  -6   7   6     1246.24      908.30    189.01 o 
  -5   7   6     2533.94     2476.78    276.42 o 
  -4   7   6     1317.27     1321.18    190.58 o 
  -3   7   6     5711.48     5270.36    265.84 o 
  -2   7   6     1519.90     1341.07     89.12 o 
  -1   7   6     1441.04     1598.94    104.12 o 
   0   7   6      891.21      932.01    100.39 o 
   1   7   6     2353.04     2315.22    156.57 o 
   2   7   6     1783.85     1852.89    169.27 o 
   3   7   6     2856.74     2882.37    280.61 o 
   4   7   6      951.45      738.50    153.01 o 
   5   7   6     1780.41     2387.11    285.79 o 
  -8   8   6      935.34     1008.64    218.66 o 
  -7   8   6     1359.13     1169.57    228.27 o 
  -6   8   6     1436.26     1358.65    233.14 o 
  -5   8   6     1900.94     1599.84    230.16 o 
  -4   8   6     1857.16     1631.36    226.83 o 
  -3   8   6     5642.00     5098.02    266.48 o 
  -2   8   6      518.75      527.30     61.97 o 
  -1   8   6     2240.66     2210.17    126.67 o 
   0   8   6       54.14       81.38     54.34 o 
   1   8   6     1371.06     1394.70    128.28 o 
   2   8   6      841.82      797.03    100.50 o 
   3   8   6      425.95      399.36    121.56 o 
   4   8   6      369.88      278.69    104.57 o 
  -7   9   6      646.75      594.05    153.50 o 
  -6   9   6      413.69      504.74    164.34 o 
  -5   9   6      432.35      577.12    156.03 o 
  -4   9   6     2585.56     2585.56    288.93 o 
  -3   9   6      258.50      199.12     67.64 o 
  -2   9   6      898.08      903.81    113.40 o 
  -1   9   6      998.95     1028.34     90.44 o 
   0   9   6     1151.74     1256.94    101.99 o 
   1   9   6      876.39     1009.71     93.55 o 
   2   9   6     2121.59     2017.20    164.43 o 
   3   9   6     1295.14     1302.24    202.98 o 
  -6  10   6     1351.95     1122.73    221.56 o 
  -5  10   6     1903.47     1898.51    274.21 o 
  -4  10   6     1966.36     1653.83    244.45 o 
  -3  10   6     1568.79     1560.13    229.69 o 
  -2  10   6      813.09      893.18    118.13 o 
  -1  10   6     1549.03     1563.83    151.49 o 
   0  10   6      781.76      836.71     88.49 o 
   1  10   6      855.83      927.97    112.96 o 
   2  10   6     1231.82     1268.64    135.10 o 
  -5  11   6      643.86      664.63    176.36 o 
  -4  11   6     1166.60     1160.20    215.20 o 
  -3  11   6      184.05      496.13    149.59 o 
  -2  11   6      515.26      643.42    141.01 o 
  -1  11   6      854.05      864.92    113.55 o 
   0  11   6      799.36      979.46    176.06 o 
   0 -15   7      845.58      975.34    192.29 o 
   1 -15   7       18.99       31.00     58.86 o 
   2 -15   7      858.03     1760.77    174.59 o 
   3 -15   7      545.21      394.91    128.22 o 
  -2 -14   7     1561.65     2776.35    315.72 o 
  -1 -14   7       31.55      165.45    107.09 o 
   0 -14   7     2468.50     4339.49    249.62 o 
   1 -14   7       28.57      153.21     66.02 o 
   2 -14   7      909.33     1717.14    231.83 o 
   3 -14   7      530.61      414.67    128.70 o 
   4 -14   7     1140.73     1438.34    230.69 o 
  -4 -13   7      173.91     1208.37    218.29 o 
  -3 -13   7      384.25      564.99    142.54 o 
  -2 -13   7      368.99     1060.37    185.91 o 
  -1 -13   7      741.56      715.29    157.37 o 
   0 -13   7     1960.69     3298.02    209.63 o 
   1 -13   7      921.99      990.37    158.87 o 
   2 -13   7     1435.36     2080.99    182.36 o 
   3 -13   7      580.27      682.56    170.34 o 
   4 -13   7     1802.14     1674.50    234.87 o 
   5 -13   7      636.51      690.30    114.49 o 
   6 -13   7     1463.89     1805.33    282.40 o 
  -5 -12   7      505.21      499.56    145.00 o 
  -4 -12   7     2191.53     3417.59    341.48 o 
  -3 -12   7       12.60       66.18     85.17 o 
  -2 -12   7     1875.42     2971.42    303.73 o 
  -1 -12   7      365.40      574.01     83.50 o 
   0 -12   7     1908.64     2693.33    193.13 o 
   1 -12   7     1039.92     1115.61    188.73 o 
   2 -12   7      384.09      455.24    134.83 o 
   3 -12   7      441.99      528.57    143.29 o 
   4 -12   7     2158.57     1826.82    234.10 o 
   5 -12   7     1713.78     1656.28    216.98 o 
   6 -12   7     1740.70     1603.21    272.16 o 
  -6 -11   7      396.02      542.97    158.34 o 
  -5 -11   7     1533.16     1806.01    241.55 o 
  -4 -11   7      761.53     1674.29    230.90 o 
  -3 -11   7      281.95      691.32    155.20 o 
  -2 -11   7     1103.11     2087.86    265.44 o 
  -1 -11   7     2653.90     2916.35    201.68 o 
   0 -11   7     3813.70     6269.35    449.76 o 
   1 -11   7     2107.89     1953.95    241.46 o 
   2 -11   7     1246.93     1111.98    180.01 o 
   3 -11   7      304.04      249.41    112.01 o 
   4 -11   7     2937.56     2842.50    280.56 o 
   5 -11   7     2543.08     2363.07    252.49 o 
   6 -11   7     1218.79     1208.13    170.78 o 
   7 -11   7      134.12      -12.78    116.95 o 
  -6 -10   7     1426.62     1713.07    243.92 o 
  -5 -10   7     1945.83     2324.89    266.49 o 
  -4 -10   7     3355.34     4183.97    352.75 o 
  -3 -10   7      722.59      943.51    164.00 o 
  -2 -10   7     2711.26     2664.43    190.18 o 
  -1 -10   7     2644.55     2472.96    264.68 o 
   0 -10   7     1279.15     1804.12    242.69 o 
   1 -10   7     2977.11     3189.03    295.99 o 
   2 -10   7     2035.57     1707.71    205.93 o 
   3 -10   7     1463.60     1389.30    186.89 o 
   4 -10   7     4868.09     4506.55    335.36 o 
   5 -10   7     2271.85     1960.26    219.40 o 
   6 -10   7     3396.52     3195.38    219.99 o 
   7 -10   7       36.40        5.57     94.14 o 
  -7  -9   7      626.28      657.07    152.22 o 
  -6  -9   7      949.53     1286.09    197.93 o 
  -5  -9   7     3210.43     4031.63    340.55 o 
  -4  -9   7     2118.92     2698.68    277.56 o 
  -3  -9   7     1861.07     1347.81    277.60 o 
  -2  -9   7     7952.41     8402.58    339.08 o 
  -1  -9   7     1103.63     1182.27    177.38 o 
   0  -9   7     2722.78     2858.48    274.59 o 
   1  -9   7      674.40      506.26    126.88 o 
   2  -9   7      434.62      342.51     96.92 o 
   3  -9   7     3258.66     3079.59    262.37 o 
   4  -9   7      809.36      464.92    109.06 o 
   5  -9   7     4120.14     3648.80    287.24 o 
   6  -9   7      208.56      308.33     81.25 o 
   7  -9   7     2387.36     2146.82    316.96 o 
   8  -9   7     1726.61     1640.48    294.45 o 
  -7  -8   7      450.89      537.39    136.06 o 
  -6  -8   7      748.86      855.75    166.88 o 
  -5  -8   7     3048.39     3126.61    288.54 o 
  -4  -8   7       70.85      370.51    129.52 o 
  -3  -8   7     5525.41     5112.98    370.83 o 
  -2  -8   7     2637.87     1479.98    735.42 o 
  -1  -8   7     5711.30     6083.94    381.85 o 
   0  -8   7     1617.70     1914.24    201.23 o 
   1  -8   7     3663.81     3372.75    267.13 o 
   2  -8   7     7469.58     7592.77    417.75 o 
   3  -8   7     2151.09     2007.58    207.21 o 
   4  -8   7     2536.08     2490.31    234.03 o 
   5  -8   7     3044.73     3328.62    272.63 o 
   6  -8   7      444.07      406.31     86.01 o 
   7  -8   7     2620.48     2258.03    317.51 o 
   8  -8   7     1327.42     1649.50    300.30 o 
  -8  -7   7      675.41      596.88    151.62 o 
  -7  -7   7     1594.75     1609.77    221.02 o 
  -6  -7   7     2200.41     2145.32    240.44 o 
  -5  -7   7     2766.27     2784.00    257.17 o 
  -4  -7   7      402.93      223.74    101.60 o 
  -3  -7   7     2517.38     2153.43    206.84 o 
  -2  -7   7     1818.98     2155.92    213.62 o 
  -1  -7   7     4050.91     4723.12    309.86 o 
   0  -7   7      464.69      326.06     92.22 o 
   1  -7   7     9679.84    10062.45    480.32 o 
   2  -7   7     4082.38     4219.72    291.34 o 
   3  -7   7     3610.17     3400.70    262.07 o 
   4  -7   7     2746.57     2174.28    211.92 o 
   5  -7   7     3144.35     2819.84    245.36 o 
   6  -7   7      311.46      329.94     74.67 o 
   7  -7   7     3559.92     4162.87    261.67 o 
   8  -7   7      283.51      508.13    193.47 o 
  -8  -6   7      534.42      427.02    123.78 o 
  -7  -6   7     1879.85     1867.44    227.11 o 
  -6  -6   7      704.21      527.32    123.06 o 
  -5  -6   7     2990.05     2638.10    236.75 o 
  -4  -6   7      491.16      466.74     71.95 o 
  -3  -6   7     4908.73     4345.94    149.34 o 
  -2  -6   7     1599.74     1423.35    161.53 o 
  -1  -6   7     1002.96      671.22    112.30 o 
   0  -6   7      334.02      300.83     85.04 o 
   1  -6   7     3940.91     4281.01    278.10 o 
   2  -6   7     3196.42     3011.20    233.77 o 
   3  -6   7     6796.85     6421.72    358.89 o 
   4  -6   7      506.59      523.94    113.52 o 
   5  -6   7     3439.62     3649.52    274.16 o 
   6  -6   7      277.26      232.47     71.16 o 
   7  -6   7     4108.98     4043.49    243.77 o 
   8  -6   7      864.87     1021.56    240.51 o 
  -9  -5   7      680.47      586.78    116.05 o 
  -8  -5   7      432.80      522.01    135.29 o 
  -7  -5   7     3808.43     3696.39    306.00 o 
  -6  -5   7        7.00      -46.51     66.78 o 
  -5  -5   7     3444.58     3311.78    252.93 o 
  -4  -5   7      780.89      581.28    118.49 o 
  -3  -5   7     7812.00     7106.36    222.72 o 
  -2  -5   7       35.19       18.22     40.96 o 
  -1  -5   7    21249.32    23320.00    788.93 o 
   0  -5   7     3096.90     2855.18    214.16 o 
   1  -5   7     5666.14     4890.94    288.14 o 
   2  -5   7     4476.95     4546.49    278.75 o 
   3  -5   7     8697.63     8446.46    410.77 o 
   4  -5   7     1582.00     1539.68    172.53 o 
   5  -5   7     2047.29     1777.59    189.21 o 
   6  -5   7      574.97      574.97     95.73 o 
   7  -5   7     2681.97     3088.73    213.49 o 
   8  -5   7       22.22      106.40    125.56 o 
  -9  -4   7      748.30      691.14    116.63 o 
  -8  -4   7      741.96      683.07    107.14 o 
  -7  -4   7     7234.05     7030.24    415.95 o 
  -6  -4   7      482.57      428.19    104.68 o 
  -5  -4   7     5983.69     5198.32    210.33 o 
  -4  -4   7     1264.20     1219.02    165.21 o 
  -3  -4   7     8879.88     8713.09    422.35 o 
  -2  -4   7     4028.82     4330.13    416.18 o 
  -1  -4   7    10610.73    11334.61    454.35 o 
   0  -4   7     2795.63     3256.98    218.24 o 
   1  -4   7      867.71      980.10    118.30 o 
   2  -4   7      491.46      377.77     84.19 o 
   3  -4   7    11467.35    10436.82    435.26 o 
   4  -4   7     1141.90     1179.16    147.63 o 
   5  -4   7     2041.67     2199.64    209.86 o 
   6  -4   7     1447.85     1226.08    131.61 o 
   7  -4   7     4221.39     4364.81    266.73 o 
   8  -4   7        2.46      -21.42    107.71 o 
  -9  -3   7      860.91     1028.52    137.15 o 
  -8  -3   7       26.95      110.68     58.05 o 
  -7  -3   7     2041.13     2027.51    161.59 o 
  -6  -3   7        1.04       21.66     25.64 o 
  -5  -3   7     3480.20     3198.67    199.71 o 
  -4  -3   7      167.38      168.64     22.02 o 
  -3  -3   7    10657.36    11038.93    871.29 o 
  -2  -3   7      246.86      204.46     35.87 o 
  -1  -3   7    21353.96    21749.11    491.61 o 
   0  -3   7     3738.49     4046.36    235.68 o 
   1  -3   7     6356.95     6141.31    310.65 o 
   2  -3   7     1558.19     1547.99     95.31 o 
   3  -3   7     5522.63     5520.02    211.93 o 
   4  -3   7     2127.24     2166.74    204.23 o 
   5  -3   7     2261.57     2444.16    172.03 o 
   6  -3   7      260.08      240.46     83.61 o 
   7  -3   7     7421.49     7678.06    354.41 o 
   8  -3   7       44.46       50.78    100.27 o 
  -9  -2   7     2841.08     2853.76    210.38 o 
  -8  -2   7       62.89       54.73     47.08 o 
  -7  -2   7     9757.95    10588.52    287.15 o 
  -6  -2   7      224.41      184.55     33.45 o 
  -5  -2   7     2584.79     2912.14    100.75 o 
  -4  -2   7      139.33      168.69     23.17 o 
  -3  -2   7     7804.88     9227.21    339.98 o 
  -2  -2   7        2.31       32.04     32.31 o 
  -1  -2   7    41183.27    43667.16   1226.49 o 
   0  -2   7       10.27       11.91     44.82 o 
   1  -2   7    18844.20    17677.22   1540.20 o 
   2  -2   7      577.32      549.51     56.86 o 
   3  -2   7     9005.75     8958.46    430.86 o 
   4  -2   7      122.70       41.28     60.86 o 
   5  -2   7     1804.05     1641.43    110.07 o 
   6  -2   7      693.35      642.53     77.66 o 
   7  -2   7     2098.14     2053.70    139.90 o 
   8  -2   7        4.91      -14.12     56.67 o 
  -9  -1   7     2414.73     2507.70    307.68 o 
  -8  -1   7      336.06      312.33     71.23 o 
  -7  -1   7     3073.41     3192.62    143.53 o 
  -6  -1   7      508.10      568.24     45.86 o 
  -5  -1   7     3884.45     5034.23    173.57 o 
  -4  -1   7      477.72      341.50     51.43 o 
  -3  -1   7      604.73      478.66     35.96 o 
  -2  -1   7      497.25      600.81     46.31 o 
  -1  -1   7     1975.93     2147.51     96.96 o 
   0  -1   7      389.88      424.57     83.75 o 
   1  -1   7    10943.83    11103.87    464.42 o 
   2  -1   7      980.95      913.31    124.95 o 
   3  -1   7    10088.09    10329.03    396.58 o 
   4  -1   7      263.55      117.57     76.64 o 
   5  -1   7     6502.15     6059.99    218.96 o 
   6  -1   7       25.90       23.94     41.57 o 
   7  -1   7     3452.53     3382.93    230.01 o 
   8  -1   7      101.40      117.97     50.81 o 
  -9   0   7     1660.63     1729.85    252.16 o 
  -8   0   7       44.55       35.26     35.76 o 
  -7   0   7     4618.89     5403.82    227.51 o 
  -6   0   7     2462.77     2697.63    246.08 o 
  -5   0   7     4207.54     5611.57    173.76 o 
  -4   0   7       55.18       60.15     23.63 o 
  -3   0   7    16785.03    19676.54    301.32 o 
  -2   0   7     1978.94     2030.03     93.28 o 
  -1   0   7     7254.22     7559.25    243.30 o 
   0   0   7     2237.42     2630.72    111.86 o 
   1   0   7    12886.38    15116.41    590.68 o 
   2   0   7       73.00      123.08     31.24 o 
   3   0   7     7726.14     7803.40    257.97 o 
   4   0   7       64.50       57.25     67.62 o 
   5   0   7     7334.09     7016.97    240.52 o 
   6   0   7        1.74       34.12     67.81 o 
   7   0   7     2849.15     2574.93    160.99 o 
   8   0   7       60.29       81.62     48.69 o 
  -9   1   7     4629.98     5323.10    423.15 o 
  -8   1   7       98.25       37.35     59.69 o 
  -7   1   7     2630.61     3044.70    134.80 o 
  -6   1   7      272.90      288.04     85.95 o 
  -5   1   7     3613.60     4403.18    134.76 o 
  -4   1   7      207.58      201.38     21.87 o 
  -3   1   7    17800.33    18431.28    445.16 o 
  -2   1   7      113.75       81.96     22.91 o 
  -1   1   7     4833.98     4975.17    149.06 o 
   0   1   7       12.97       37.35     33.00 o 
   1   1   7     4581.40     3737.77    420.21 o 
   2   1   7      822.66      780.98     65.80 o 
   3   1   7     8617.13     8768.59    241.16 o 
   4   1   7      213.93      231.66     53.41 o 
   5   1   7     1290.85     1198.16     85.18 o 
   6   1   7      153.12      127.75     49.29 o 
   7   1   7     1246.86     1258.95    117.34 o 
   8   1   7      528.16      361.61     72.91 o 
  -9   2   7     3191.43     3694.86    243.14 o 
  -8   2   7      245.64      159.62     87.41 o 
  -7   2   7     2501.38     2939.30    242.97 o 
  -6   2   7      369.70      481.02    157.10 o 
  -5   2   7     3986.70     4617.69    155.20 o 
  -4   2   7      159.18      130.08     33.02 o 
  -3   2   7    10755.79    11666.61    278.80 o 
  -2   2   7     2481.32     2397.92    125.66 o 
  -1   2   7      919.34      830.79     43.80 o 
   0   2   7      785.42      807.39     65.92 o 
   1   2   7     5767.03     5891.92    372.43 o 
   2   2   7     3372.37     3331.10    257.12 o 
   3   2   7     4719.02     4499.23    161.37 o 
   4   2   7      188.68      128.51     44.05 o 
   5   2   7     5757.60     5423.33    186.41 o 
   6   2   7      988.95      863.70     81.55 o 
   7   2   7     2601.60     2459.56    140.63 o 
  -9   3   7     3967.60     3941.12    362.00 o 
  -8   3   7      979.60      791.65    152.91 o 
  -7   3   7     3085.82     3226.49    305.80 o 
  -6   3   7       10.88       70.35     77.69 o 
  -5   3   7     6177.01     6272.32    350.65 o 
  -4   3   7     3366.53     3383.27    136.48 o 
  -3   3   7     4838.99     4478.15    136.95 o 
  -2   3   7     7288.84     6675.15    252.06 o 
  -1   3   7     6120.51     5709.40    202.21 o 
   0   3   7      990.15     1002.23     70.24 o 
   1   3   7    10064.82     9912.19    327.08 o 
   2   3   7     1578.65     1336.51    105.39 o 
   3   3   7     1816.80     1667.55    126.71 o 
   4   3   7       89.73       48.90     45.54 o 
   5   3   7     2940.34     2748.42    149.68 o 
   6   3   7      197.20      222.11     59.71 o 
   7   3   7     1427.49     1227.47    101.25 o 
  -9   4   7     2008.76     1773.55    253.23 o 
  -8   4   7     1336.60     1253.98    219.08 o 
  -7   4   7     3826.93     4054.07    352.89 o 
  -6   4   7      104.01     -111.46    106.49 o 
  -5   4   7     8540.83     8236.95    263.66 o 
  -4   4   7       31.97       45.82     62.56 o 
  -3   4   7     2961.55     2718.24    109.68 o 
  -2   4   7      605.88      513.53     40.08 o 
  -1   4   7      412.09      291.63     54.42 o 
   0   4   7     1517.67     1399.12    137.30 o 
   1   4   7     5448.28     5360.30    231.41 o 
   2   4   7     4182.45     4042.69    187.22 o 
   3   4   7      994.23      938.60    102.73 o 
   4   4   7      176.63      162.15     55.72 o 
   5   4   7     3290.10     3239.37    165.98 o 
   6   4   7      805.91      878.77     96.93 o 
  -9   5   7      939.44      724.60    179.75 o 
  -8   5   7     1713.47     1644.84    246.44 o 
  -7   5   7     1136.76      767.46    171.86 o 
  -6   5   7     3743.30     3284.78    314.44 o 
  -5   5   7     2862.83     2421.39    143.10 o 
  -4   5   7     1073.28      806.31     68.60 o 
  -3   5   7     1067.54      890.40     69.67 o 
  -2   5   7     5382.26     4481.54    301.83 o 
  -1   5   7     3391.96     3248.16    244.59 o 
   0   5   7     2286.38     2030.37    137.72 o 
   1   5   7     4820.78     4700.62    160.19 o 
   2   5   7     3246.41     3131.94    163.24 o 
   3   5   7     1095.23     1066.79    105.00 o 
   4   5   7     1623.14     1819.86    150.70 o 
   5   5   7     3837.44     3942.26    231.98 o 
   6   5   7     1721.96     1757.37    253.69 o 
  -8   6   7      756.41      721.42    182.88 o 
  -7   6   7     2194.48     1901.31    265.95 o 
  -6   6   7     1429.35     1461.00    222.96 o 
  -5   6   7     3200.83     2563.01    158.55 o 
  -4   6   7     2516.09     2364.20    179.32 o 
  -3   6   7     2352.43     2142.95    166.16 o 
  -2   6   7     1627.96     1622.41     95.20 o 
  -1   6   7     4811.23     4587.59    206.80 o 
   0   6   7     1160.52      987.05     61.07 o 
   1   6   7     4924.87     5025.65    164.26 o 
   2   6   7      494.38      467.43     78.25 o 
   3   6   7     1382.97     1413.64    194.89 o 
   4   6   7      251.70      154.60    100.29 o 
   5   6   7     1395.12     1642.28    237.35 o 
  -8   7   7     1781.93     1774.77    271.89 o 
  -7   7   7      888.47      576.45    155.39 o 
  -6   7   7     1365.98     1176.40    207.02 o 
  -5   7   7     1157.99     1175.24    117.50 o 
  -4   7   7     1774.32     1796.20    162.95 o 
  -3   7   7     2212.74     2276.63    178.81 o 
  -2   7   7     1158.83     1127.48     84.30 o 
  -1   7   7      384.72      508.56     66.23 o 
   0   7   7     1865.16     1701.69    134.25 o 
   1   7   7     1363.21     1310.93    125.68 o 
   2   7   7     1182.17     1183.26    122.80 o 
   3   7   7      723.09      646.71    141.96 o 
   4   7   7     1920.41     1985.00    260.22 o 
   5   7   7      355.70      437.39    146.54 o 
  -7   8   7      585.07      527.36    173.13 o 
  -6   8   7     1412.62     1383.48    235.21 o 
  -5   8   7      912.65     1076.21    197.57 o 
  -4   8   7     4289.60     4024.11    355.63 o 
  -3   8   7      957.37     1012.64    129.11 o 
  -2   8   7     1062.92      990.41    120.00 o 
  -1   8   7     2832.05     2956.05    150.94 o 
   0   8   7     2205.21     2410.50    141.13 o 
   1   8   7      713.96      750.55     99.28 o 
   2   8   7     1119.29     1212.08    127.74 o 
   3   8   7     1009.81      849.57    168.50 o 
   4   8   7     1315.83     1241.13    212.24 o 
  -6   9   7     1124.56     1022.11    212.91 o 
  -5   9   7     1002.54     1160.62    209.61 o 
  -4   9   7     2262.50     2262.16    276.82 o 
  -3   9   7      586.07      686.80    195.88 o 
  -2   9   7      397.87      376.94     81.36 o 
  -1   9   7      884.64      932.09    118.20 o 
   0   9   7      878.05      954.11     93.56 o 
   1   9   7      203.00      285.07     60.80 o 
   2   9   7      699.76      692.59    108.68 o 
   3   9   7      385.20      377.13    113.57 o 
  -5  10   7      708.34      953.24    200.86 o 
  -4  10   7     1800.52     1957.46    268.67 o 
  -3  10   7      125.85      199.09    109.62 o 
  -2  10   7      447.77      446.67     92.04 o 
  -1  10   7      452.58      359.24    130.96 o 
   0  10   7     1683.05     2010.42    275.47 o 
   1  10   7      195.43      161.39     70.24 o 
  -3  11   7      197.83      446.99    137.99 o 
  -2  11   7     2013.99     2418.08    201.87 o 
  -1  11   7     1155.67     1142.59    197.66 o 
   0 -15   8      582.49     1175.15    212.65 o 
   1 -15   8      363.22      395.93     86.21 o 
   2 -15   8     1098.20     1646.38    228.35 o 
  -2 -14   8     2038.71     3390.70    346.56 o 
  -1 -14   8      686.24      855.43    177.66 o 
   0 -14   8     1927.83     3075.18    213.23 o 
   1 -14   8      384.36      278.22     89.06 o 
   2 -14   8     1499.13     1738.21    185.98 o 
   3 -14   8      618.82      446.55     98.18 o 
   4 -14   8     1330.35     1413.38    223.37 o 
  -4 -13   8       59.17      327.00    131.28 o 
  -3 -13   8      362.77      625.81    153.02 o 
  -2 -13   8      979.02     1555.88    228.20 o 
  -1 -13   8     1197.40     1450.49    221.26 o 
   0 -13   8      256.59     1048.29    165.63 o 
   1 -13   8     1168.29     1577.37    233.05 o 
   2 -13   8     1255.71     1580.62    235.69 o 
   3 -13   8     2174.75     2187.54    269.46 o 
   4 -13   8     2642.10     2467.17    281.91 o 
   5 -13   8      519.34      582.27    148.86 o 
  -5 -12   8     1630.73     2778.20    314.61 o 
  -4 -12   8      956.30     1858.34    265.05 o 
  -3 -12   8      601.49      696.49    161.21 o 
  -2 -12   8     3185.10     4072.86    357.11 o 
  -1 -12   8     2789.09     2848.49    156.90 o 
   0 -12   8      875.23     1225.70    206.58 o 
   1 -12   8      995.46     1004.49    185.93 o 
   2 -12   8      318.78      295.37    114.69 o 
   3 -12   8     1973.52     1782.86    235.86 o 
   4 -12   8     1481.40     1309.41    209.40 o 
   5 -12   8     2358.65     2026.14    248.06 o 
   6 -12   8     1415.37     1124.97    237.23 o 
  -6 -11   8      172.71      433.62    130.62 o 
  -5 -11   8      997.16     1549.56    232.90 o 
  -4 -11   8      162.33      475.73    137.80 o 
  -3 -11   8      865.51     1131.72    191.09 o 
  -2 -11   8     1740.56     1978.09    158.59 o 
  -1 -11   8     3929.07     4647.65    382.55 o 
   0 -11   8     1991.84     2069.31    257.39 o 
   1 -11   8      233.54      305.74    114.52 o 
   2 -11   8     2335.28     1810.40    230.99 o 
   3 -11   8      772.49      682.23    148.60 o 
   4 -11   8      423.96      236.06    105.14 o 
   5 -11   8     3180.49     2423.69    257.50 o 
   6 -11   8      665.85      669.99    111.67 o 
   7 -11   8      742.94      702.91    215.63 o 
  -6 -10   8      865.98     1122.68    204.59 o 
  -5 -10   8     1376.43     1912.81    249.44 o 
  -4 -10   8     1406.29     2053.96    246.30 o 
  -3 -10   8     1031.45     1076.51    179.79 o 
  -2 -10   8      464.17      639.52    113.03 o 
  -1 -10   8     4333.77     4856.54    371.68 o 
   0 -10   8       59.78       35.64     89.41 o 
   1 -10   8     1804.70     1695.10    212.39 o 
   2 -10   8     1662.63     1523.81    196.85 o 
   3 -10   8     3167.08     3294.66    288.76 o 
   4 -10   8      837.04      606.63    137.94 o 
   5 -10   8     1982.06     1609.35    199.71 o 
   6 -10   8      619.71      678.61    111.24 o 
   7 -10   8     2680.21     2825.74    378.39 o 
  -7  -9   8     1617.08     2127.20    267.98 o 
  -6  -9   8      356.86      430.75    130.71 o 
  -5  -9   8     3513.11     3743.01    332.39 o 
  -4  -9   8     3128.30     3384.47    302.55 o 
  -3  -9   8     1263.46     1374.05    139.35 o 
  -2  -9   8     2041.19     1173.13    520.70 o 
  -1  -9   8     1986.25     2114.92    244.54 o 
   0  -9   8      447.64      439.67    108.38 o 
   1  -9   8     1553.24     1606.55    192.81 o 
   2  -9   8     2433.63     2054.86    216.99 o 
   3  -9   8     5380.98     4718.54    338.22 o 
   4  -9   8       57.01       -3.45     72.44 o 
   5  -9   8     2005.23     2047.89    226.27 o 
   6  -9   8      628.89      606.08    103.77 o 
   7  -9   8     2312.12     2212.99    338.72 o 
  -7  -8   8      998.55     1040.14    186.27 o 
  -6  -8   8      251.90       46.24     68.17 o 
  -5  -8   8     3483.02     3376.47    303.47 o 
  -4  -8   8      681.93      641.17     91.40 o 
  -3  -8   8     4158.49     3400.92    211.29 o 
  -2  -8   8     1164.45     1107.18    164.57 o 
  -1  -8   8     2330.77     2276.20    235.73 o 
   0  -8   8      879.43      661.49    125.80 o 
   1  -8   8     4037.27     3849.77    287.20 o 
   2  -8   8     1096.84     1040.83    156.79 o 
   3  -8   8     7115.85     7448.04    427.23 o 
   4  -8   8      567.75      501.25    117.10 o 
   5  -8   8     2877.22     2408.27    237.27 o 
   6  -8   8     1201.42     1148.78    138.86 o 
   7  -8   8     2859.82     2930.83    379.65 o 
   8  -8   8       57.53      255.97    167.28 o 
  -8  -7   8      404.88      588.15    145.71 o 
  -7  -7   8     3243.27     3099.69    302.02 o 
  -6  -7   8       87.28       65.74     66.38 o 
  -5  -7   8     4900.62     4237.22    324.11 o 
  -4  -7   8      195.50      170.15     25.25 o 
  -3  -7   8     4744.25     4693.08    313.56 o 
  -2  -7   8      559.60      555.71    116.03 o 
  -1  -7   8     1308.76     1049.57    145.90 o 
   0  -7   8      114.62       92.82     64.03 o 
   1  -7   8    10923.55    11376.58    524.09 o 
   2  -7   8        5.74      -37.67     62.90 o 
   3  -7   8    10713.71     9462.56    475.20 o 
   4  -7   8       54.36      -30.46     69.68 o 
   5  -7   8     6112.78     5984.77    376.11 o 
   6  -7   8     1250.54     1091.91    134.35 o 
   7  -7   8     3825.84     3936.11    253.80 o 
   8  -7   8       77.90      203.86    145.35 o 
  -8  -6   8      151.34       69.17     70.02 o 
  -7  -6   8     2985.64     3015.16    288.81 o 
  -6  -6   8       19.21        0.13     78.17 o 
  -5  -6   8     3630.14     3422.72    191.18 o 
  -4  -6   8      418.07      352.79     39.28 o 
  -3  -6   8    16123.28    14606.97    463.00 o 
  -2  -6   8      678.43      663.76     68.79 o 
  -1  -6   8     8763.40     9753.40    464.65 o 
   0  -6   8    10493.34    11379.29    501.67 o 
   1  -6   8     3901.24     3817.24    265.38 o 
   2  -6   8      276.09      274.30     84.42 o 
   3  -6   8     3956.99     4396.99    299.04 o 
   4  -6   8       12.73      -14.28     61.40 o 
   5  -6   8     3556.72     2843.67    253.91 o 
   6  -6   8      131.72      142.86     66.76 o 
   7  -6   8     3742.48     3931.84    253.19 o 
   8  -6   8       98.93      167.70    115.52 o 
  -9  -5   8     1255.10     1321.18    313.38 o 
  -8  -5   8      179.77      147.54     85.67 o 
  -7  -5   8     4685.86     4528.11    339.47 o 
  -6  -5   8      612.16      476.14    110.02 o 
  -5  -5   8      328.91      237.35     31.99 o 
  -4  -5   8       72.60       57.15     21.22 o 
  -3  -5   8     6910.41     6585.86    185.13 o 
  -2  -5   8     1548.24     1567.15    151.63 o 
  -1  -5   8    10571.60    10436.32    456.39 o 
   0  -5   8        2.56       18.50     55.62 o 
   1  -5   8    12621.71    12823.01    529.07 o 
   2  -5   8      727.71      519.89    102.19 o 
   3  -5   8     5216.55     4562.71    301.21 o 
   4  -5   8       27.40      -22.39     77.63 o 
   5  -5   8     2336.90     2521.24    236.77 o 
   6  -5   8      134.71      174.70     67.88 o 
   7  -5   8     3323.98     3548.30    240.13 o 
   8  -5   8      148.08      272.87    144.56 o 
  -9  -4   8     1087.44     1304.03    153.66 o 
  -8  -4   8       21.65       42.11    105.28 o 
  -7  -4   8     7141.63     6513.46    399.69 o 
  -6  -4   8       79.44       55.37     49.16 o 
  -5  -4   8     3700.30     3623.73    218.42 o 
  -4  -4   8     1897.19     1696.62     75.46 o 
  -3  -4   8     7458.77     7122.17    232.62 o 
  -2  -4   8      506.86      429.83     58.56 o 
  -1  -4   8     4115.13     4050.13    353.00 o 
   0  -4   8       10.54       10.08     53.20 o 
   1  -4   8    15934.06    16159.39    609.96 o 
   2  -4   8        4.36        8.74     25.93 o 
   3  -4   8     6468.54     5891.04    229.04 o 
   4  -4   8      185.44      244.90     83.74 o 
   5  -4   8     3217.93     3421.20    280.71 o 
   6  -4   8       39.47       85.61     61.13 o 
   7  -4   8     5827.69     6412.22    328.74 o 
   8  -4   8        6.91       80.64    114.12 o 
  -9  -3   8     1753.86     1643.06    161.86 o 
  -8  -3   8      313.97      328.51     81.20 o 
  -7  -3   8     4087.91     3934.15    223.55 o 
  -6  -3   8       39.41       62.19     84.36 o 
  -5  -3   8     3857.37     3428.11    227.57 o 
  -4  -3   8      351.10      353.72     34.25 o 
  -3  -3   8    12351.63    11738.32    383.62 o 
  -2  -3   8      339.78      355.91     81.61 o 
  -1  -3   8     2041.10     1770.47    111.67 o 
   0  -3   8       17.10        4.28     46.33 o 
   1  -3   8     5732.11     5622.25    310.34 o 
   2  -3   8       15.13       40.99     31.89 o 
   3  -3   8     3753.77     3619.43    170.19 o 
   4  -3   8      310.90      332.86    103.45 o 
   5  -3   8     2350.74     2343.03    234.52 o 
   6  -3   8      204.33      180.69     64.94 o 
   7  -3   8     4808.46     4914.56    288.21 o 
   8  -3   8      247.05      251.02    126.88 o 
  -9  -2   8     3912.67     3903.73    389.57 o 
  -8  -2   8       12.38       38.46     68.49 o 
  -7  -2   8     1632.30     1650.57    103.44 o 
  -6  -2   8      458.89      423.45     41.12 o 
  -5  -2   8     4834.17     5539.56    305.96 o 
  -4  -2   8       54.86       74.35     21.51 o 
  -3  -2   8     8393.79     9260.53    316.92 o 
  -2  -2   8     2213.70     2396.34    108.42 o 
  -1  -2   8    11170.28    11768.13    462.11 o 
   0  -2   8      928.35     1063.66    125.51 o 
   1  -2   8    11876.58     9997.40   1315.76 o 
   2  -2   8     1997.35     1704.95    174.01 o 
   3  -2   8     4197.96     4259.09    293.06 o 
   4  -2   8      268.26      163.43     82.62 o 
   5  -2   8     4953.69     5311.97    271.44 o 
   6  -2   8        5.73        0.55     53.74 o 
   7  -2   8     3192.56     3390.72    238.25 o 
   8  -2   8      117.32      285.43    127.12 o 
  -9  -1   8     2792.32     2742.11    317.71 o 
  -8  -1   8       95.90       43.43     38.30 o 
  -7  -1   8     2568.78     2628.63    130.81 o 
  -6  -1   8      568.54      649.35     68.83 o 
  -5  -1   8     4220.35     4422.61    209.36 o 
  -4  -1   8     1491.84     1674.53     89.85 o 
  -3  -1   8    10934.55    11902.85    394.86 o 
  -2  -1   8      949.42     1078.32     56.04 o 
  -1  -1   8    14859.95    13363.78   1305.09 o 
   0  -1   8       53.70       53.61     51.95 o 
   1  -1   8    12311.70    13523.86    551.21 o 
   2  -1   8     2166.58     2322.47    212.97 o 
   3  -1   8     4121.41     4221.91    309.04 o 
   4  -1   8        8.44       -9.87     66.88 o 
   5  -1   8     9325.38     9195.03    283.30 o 
   6  -1   8      369.02      348.28     66.22 o 
   7  -1   8     1918.95     1737.61    132.32 o 
   8  -1   8       53.64       24.83     48.60 o 
  -9   0   8     2498.71     2934.77    326.63 o 
  -8   0   8      414.32      536.03     93.59 o 
  -7   0   8     1540.74     1682.12    102.08 o 
  -6   0   8      254.71      313.06     33.54 o 
  -5   0   8     3024.39     3365.66    178.63 o 
  -4   0   8     5367.27     6111.56    137.20 o 
  -3   0   8     7838.87     8643.33    242.42 o 
  -2   0   8     5574.53     5112.19    139.94 o 
  -1   0   8    18271.42    19378.52    479.34 o 
   0   0   8       38.08      106.85     41.71 o 
   1   0   8     5960.96     6433.85    363.57 o 
   2   0   8      326.82      315.22     97.57 o 
   3   0   8     1913.13     1917.12    167.74 o 
   4   0   8       14.74      -26.95     55.33 o 
   5   0   8     2295.83     1954.43    122.84 o 
   6   0   8     1094.80      868.91     90.35 o 
   7   0   8     1114.89     1004.70    102.36 o 
  -9   1   8     1936.99     2258.31    272.07 o 
  -8   1   8     1609.45     1787.02    156.32 o 
  -7   1   8     2660.57     2819.08    187.82 o 
  -6   1   8       10.70       16.97     16.01 o 
  -5   1   8     4246.74     4498.57    313.32 o 
  -4   1   8     2212.63     2298.43     90.63 o 
  -3   1   8     3199.09     3159.11    223.16 o 
  -2   1   8     7143.70     6551.43    256.36 o 
  -1   1   8     7322.41     7394.60    201.91 o 
   0   1   8     3516.12     3476.56    139.55 o 
   1   1   8     8823.08    10077.57    485.08 o 
   2   1   8     3871.43     3660.38    145.22 o 
   3   1   8     8411.27     8821.71    287.14 o 
   4   1   8      124.76       67.90     57.98 o 
   5   1   8     4804.78     4320.05    187.83 o 
   6   1   8     1127.36     1135.91    104.77 o 
   7   1   8      661.45      579.92     82.58 o 
  -9   2   8     2001.53     2390.34    195.76 o 
  -8   2   8     2067.49     2053.75    172.27 o 
  -7   2   8     1520.92     1753.82    152.03 o 
  -6   2   8      961.68      934.93    106.07 o 
  -5   2   8     9932.82    10440.48    316.63 o 
  -4   2   8     1953.14     1939.96    102.62 o 
  -3   2   8     5906.12     6030.06    261.52 o 
  -2   2   8       17.43        7.79     19.71 o 
  -1   2   8     5546.58     4948.41    120.78 o 
   0   2   8     1543.69      925.63    394.02 o 
   1   2   8     2701.76     2938.64    253.85 o 
   2   2   8      854.24      772.84     68.19 o 
   3   2   8     2606.98     2675.28    111.63 o 
   4   2   8     1597.67     1468.85    114.18 o 
   5   2   8     2431.78     2258.48    119.11 o 
   6   2   8      855.24      809.17     90.53 o 
   7   2   8      564.10      542.36    106.74 o 
  -9   3   8     2226.44     1894.17    259.76 o 
  -8   3   8      980.88      903.30    177.88 o 
  -7   3   8     1352.36     1341.89    201.63 o 
  -6   3   8      477.25      442.74    129.18 o 
  -5   3   8     6374.39     6069.06    328.07 o 
  -4   3   8     5822.35     4967.14    178.78 o 
  -3   3   8     1004.14      993.15     67.78 o 
  -2   3   8      271.33      259.28     29.14 o 
  -1   3   8     1871.54     1642.20     68.17 o 
   0   3   8     1365.88     1291.38    162.51 o 
   1   3   8     3008.07     2686.89    196.65 o 
   2   3   8     2411.38     2333.03    229.02 o 
   3   3   8     1252.22     1156.77    111.99 o 
   4   3   8      758.63      768.49     91.05 o 
   5   3   8     2027.48     2067.93    116.26 o 
   6   3   8     2049.90     2178.38    184.95 o 
  -9   4   8     1869.72     1538.24    242.65 o 
  -8   4   8      624.18      712.47    169.51 o 
  -7   4   8      629.84      388.90    122.01 o 
  -6   4   8     1088.36      869.60    169.53 o 
  -5   4   8     4183.26     3864.19    156.73 o 
  -4   4   8     2633.31     2304.00    125.36 o 
  -3   4   8     1806.21     1686.29     89.71 o 
  -2   4   8     2542.70     2195.98    139.47 o 
  -1   4   8     2673.96     2197.77    216.73 o 
   0   4   8     5604.24     5254.54    227.01 o 
   1   4   8     3107.77     2965.19    176.80 o 
   2   4   8     2359.75     2251.68    143.11 o 
   3   4   8     3519.03     3672.93    200.68 o 
   4   4   8     1689.24     1909.54    161.60 o 
   5   4   8     2079.42     2157.84    177.04 o 
   6   4   8      612.51      657.82     92.41 o 
  -8   5   8     1812.39     1619.66    261.48 o 
  -7   5   8     1270.91      979.42    192.76 o 
  -6   5   8     2683.37     2642.33    289.54 o 
  -5   5   8     1750.00     1562.09    103.92 o 
  -4   5   8     1344.06     1234.61     98.31 o 
  -3   5   8      163.60      335.76     78.23 o 
  -2   5   8     1197.18     1150.32    112.00 o 
  -1   5   8     2819.03     1341.92   1355.34 o 
   0   5   8     2230.88     2174.72    149.46 o 
   1   5   8      717.75      812.05     68.55 o 
   2   5   8     1507.57     1575.79    121.88 o 
   3   5   8      501.14      449.17     75.56 o 
   4   5   8     1412.70     1596.38    140.62 o 
   5   5   8      708.38      658.57    155.72 o 
  -8   6   8      949.09      984.35    210.41 o 
  -7   6   8     2231.91     1879.96    268.14 o 
  -6   6   8     1696.90     1419.23    221.63 o 
  -5   6   8      534.36      618.34     85.74 o 
  -4   6   8     2075.49     1794.95    145.15 o 
  -3   6   8      811.38      804.50    113.31 o 
  -2   6   8     2363.29     2406.20    287.97 o 
  -1   6   8      463.20      517.62     76.82 o 
   0   6   8     4079.68     3975.30    255.01 o 
   1   6   8     1662.47     1519.26    133.18 o 
   2   6   8     1458.76     1568.03    210.78 o 
   3   6   8     1227.10     1119.20    189.22 o 
   4   6   8     2129.41     2587.62    300.00 o 
   5   6   8      221.20      302.10    118.31 o 
  -7   7   8      614.38      568.32    162.23 o 
  -6   7   8     2615.13     2537.62    306.59 o 
  -5   7   8      999.11      899.97    182.16 o 
  -4   7   8     2111.89     2023.41    178.59 o 
  -3   7   8      477.18      496.07     95.06 o 
  -2   7   8     2152.95     2125.42    175.29 o 
  -1   7   8      437.53      528.78     70.50 o 
   0   7   8     3696.68     3777.35    326.87 o 
   1   7   8      263.21      277.53     72.71 o 
   2   7   8     1205.28     1406.68    140.66 o 
   3   7   8     1134.75     1349.42    209.67 o 
   4   7   8     1350.47     1463.19    226.84 o 
  -7   8   8      724.23      753.94    184.08 o 
  -6   8   8     1801.62     1757.32    261.56 o 
  -5   8   8      253.14      318.95    126.82 o 
  -4   8   8     1664.95     1769.33    172.58 o 
  -3   8   8     1255.02     1214.88    168.61 o 
  -2   8   8     1148.84     1318.08    146.62 o 
  -1   8   8      831.48      932.92    131.33 o 
   0   8   8     1434.61     1635.22    121.34 o 
   1   8   8       66.37       56.59     46.67 o 
   2   8   8      791.27      816.80    119.22 o 
   3   8   8       21.23       42.14     73.58 o 
  -6   9   8     1799.86     1825.25    279.40 o 
  -5   9   8       31.86      110.67    116.59 o 
  -4   9   8     1748.84     1951.33    262.11 o 
  -3   9   8        4.13       -6.51     65.79 o 
  -2   9   8     2027.74     2188.85    192.67 o 
  -1   9   8       74.79       88.58     58.60 o 
   0   9   8     3427.37     4062.69    669.74 o 
   1   9   8       19.00       42.99     55.90 o 
   2   9   8     1480.10     1614.74    159.56 o 
  -4  10   8     1454.30     1658.12    252.01 o 
  -3  10   8      455.95      399.85     96.21 o 
  -2  10   8     1733.97     1862.62    180.64 o 
  -1  10   8      323.33      342.20     89.59 o 
   0  10   8     1156.49     1265.73    141.85 o 
   0 -15   9       93.92      468.08    155.54 o 
   1 -15   9      519.14      699.10    154.66 o 
   2 -15   9      578.10      604.27    154.66 o 
  -2 -14   9     1147.05     2678.48    310.55 o 
  -1 -14   9     1261.96     1637.87    249.36 o 
   0 -14   9      593.51     1070.35    128.23 o 
   1 -14   9      589.36      750.54    114.27 o 
   2 -14   9     1392.76     1734.87    255.22 o 
   3 -14   9     1074.28     1089.46    204.36 o 
   4 -14   9       42.46      114.31    103.33 o 
  -4 -13   9      357.76      575.96    159.10 o 
  -3 -13   9      430.52      782.70    174.54 o 
  -2 -13   9      206.09      827.44    178.03 o 
  -1 -13   9     2644.52     3294.23    235.30 o 
   0 -13   9      393.77      664.02    155.72 o 
   1 -13   9     1072.22     1416.77    227.87 o 
   2 -13   9     2099.02     2247.33    276.58 o 
   3 -13   9     1571.46     1400.65    215.06 o 
   4 -13   9      616.73      766.21    164.42 o 
   5 -13   9      774.57      782.13    167.84 o 
  -5 -12   9     1018.04     2138.84    284.33 o 
  -4 -12   9      843.81     1158.12    205.39 o 
  -3 -12   9     1227.92     1697.35    238.57 o 
  -2 -12   9      988.07     1879.90    179.11 o 
  -1 -12   9     3078.55     3868.51    358.60 o 
   0 -12   9      307.09      313.80    124.93 o 
   1 -12   9     1920.44     1893.69    250.23 o 
   2 -12   9     1124.49     1300.31    197.71 o 
   3 -12   9     2617.93     2794.69    298.30 o 
   4 -12   9      573.11      448.94    124.94 o 
   5 -12   9     1458.42     1125.32    195.86 o 
   6 -12   9      940.10      740.36    211.95 o 
  -6 -11   9       23.58       85.78     92.27 o 
  -5 -11   9      796.74     1273.50    213.80 o 
  -4 -11   9       98.42      205.36     88.71 o 
  -3 -11   9     3228.81     3414.98    320.85 o 
  -2 -11   9      451.28      774.03    116.44 o 
  -1 -11   9     2515.65     3373.05    331.84 o 
   0 -11   9     1158.62     1197.18    195.29 o 
   1 -11   9     1887.64     2137.60    251.53 o 
   2 -11   9     1092.45      973.74    171.52 o 
   3 -11   9     5726.59     5376.37    397.44 o 
   4 -11   9     1195.24     1150.18    180.14 o 
   5 -11   9     2382.56     1944.33    234.01 o 
   6 -11   9      398.06      323.66    106.23 o 
  -6 -10   9      513.91      592.09    144.16 o 
  -5 -10   9     1105.19     1421.05    217.46 o 
  -4 -10   9      278.21      452.85    127.44 o 
  -3 -10   9     3579.25     3720.46    230.38 o 
  -2 -10   9       83.91       21.89     76.80 o 
  -1 -10   9     1228.03     1416.47    205.91 o 
   0 -10   9       19.45       96.14     82.78 o 
   1 -10   9     2508.30     2560.04    261.67 o 
   2 -10   9       52.27       70.68     72.67 o 
   3 -10   9     7369.80     6312.38    414.26 o 
   4 -10   9      911.49      813.17    153.31 o 
   5 -10   9     1916.97     1682.73    217.18 o 
   6 -10   9      400.92      384.15    115.28 o 
   7 -10   9     2721.10     2830.28    409.26 o 
  -7  -9   9     1144.90     1487.57    233.65 o 
  -6  -9   9       53.98       38.64     78.30 o 
  -5  -9   9     3106.17     3465.71    321.54 o 
  -4  -9   9      642.75      649.39    106.69 o 
  -3  -9   9     5533.78     5515.18    276.88 o 
  -2  -9   9      375.47      333.32    115.14 o 
  -1  -9   9      919.16      920.11    159.29 o 
   0  -9   9     1149.15     1017.97    157.52 o 
   1  -9   9     1499.45     1694.11    204.04 o 
   2  -9   9       69.88       56.96     62.26 o 
   3  -9   9     4577.21     4691.82    351.63 o 
   4  -9   9      119.81      149.03     85.53 o 
   5  -9   9     4421.98     4099.41    335.50 o 
   6  -9   9      262.44      374.51    115.15 o 
   7  -9   9     3754.50     3785.67    452.84 o 
  -7  -8   9      897.93      966.68    179.73 o 
  -6  -8   9       99.85       68.12     72.57 o 
  -5  -8   9     1267.40     1277.12    186.55 o 
  -4  -8   9       28.16       48.82     47.24 o 
  -3  -8   9     4258.24     3940.73    185.28 o 
  -2  -8   9        1.63      101.24     71.77 o 
  -1  -8   9     5068.37     4867.09    330.63 o 
   0  -8   9      361.63      357.24     99.62 o 
   1  -8   9    10109.19    10914.75    542.14 o 
   2  -8   9       77.21      146.58     78.05 o 
   3  -8   9     2455.51     1920.00    210.91 o 
   4  -8   9      277.29      315.74     93.08 o 
   5  -8   9     3926.51     3791.17    310.74 o 
   6  -8   9       49.65       66.82     70.03 o 
   7  -8   9     2612.69     2742.12    385.35 o 
  -8  -7   9       59.56       17.08     67.27 o 
  -7  -7   9     2824.18     2640.44    283.98 o 
  -6  -7   9        1.31      -18.17     68.54 o 
  -5  -7   9     5517.20     5267.58    251.01 o 
  -4  -7   9      786.79      793.21     98.09 o 
  -3  -7   9     1464.33     1233.27     72.76 o 
  -2  -7   9      532.92      504.48     83.61 o 
  -1  -7   9     1781.08     1789.00    195.59 o 
   0  -7   9       79.25       26.74     66.11 o 
   1  -7   9    12420.35    11390.25    527.26 o 
   2  -7   9      192.95       74.78     59.28 o 
   3  -7   9     2033.71     1736.18    199.51 o 
   4  -7   9      324.90      315.25    103.98 o 
   5  -7   9     3771.74     3345.83    291.19 o 
   6  -7   9       26.39       42.64     65.98 o 
   7  -7   9     1628.24     1714.85    174.77 o 
   8  -7   9       20.34      176.79    161.53 o 
  -8  -6   9      108.34      215.01    101.83 o 
  -7  -6   9     2630.49     2103.98    239.98 o 
  -6  -6   9       97.72       17.71     58.23 o 
  -5  -6   9     6468.33     6019.27    261.19 o 
  -4  -6   9     2279.72     2011.90     85.37 o 
  -3  -6   9     8994.79     7871.65    209.37 o 
  -2  -6   9       46.43       66.60     47.07 o 
  -1  -6   9    10315.59    11011.99    502.82 o 
   0  -6   9      406.47      333.30    100.55 o 
   1  -6   9    10244.23     9714.16    466.82 o 
   2  -6   9     1375.17     1481.41    171.56 o 
   3  -6   9     4272.11     4152.00    300.82 o 
   4  -6   9      117.95      134.90     76.61 o 
   5  -6   9     6584.72     5940.26    389.88 o 
   6  -6   9       47.48       87.97     69.13 o 
   7  -6   9     1249.20     1360.97    155.91 o 
   8  -6   9        3.93      316.64    156.05 o 
  -8  -5   9      520.10      507.18    121.92 o 
  -7  -5   9     1988.03     1783.63    211.40 o 
  -6  -5   9     2782.79     2366.14    228.85 o 
  -5  -5   9     2368.60     2249.12    146.29 o 
  -4  -5   9        1.36        7.85     21.92 o 
  -3  -5   9     8579.79     8198.43    598.58 o 
  -2  -5   9       70.10       33.61     37.09 o 
  -1  -5   9     5227.25     5175.12    308.81 o 
   0  -5   9        4.45       52.81     60.85 o 
   1  -5   9    12423.72    11637.74    508.98 o 
   2  -5   9      766.73      587.90    112.91 o 
   3  -5   9     3549.96     3192.99    258.81 o 
   4  -5   9       39.48       18.36     61.86 o 
   5  -5   9     4633.73     4202.00    321.06 o 
   6  -5   9       88.28       98.25     63.78 o 
   7  -5   9     1749.57     2031.82    189.44 o 
   8  -5   9        2.09     -149.65    124.27 o 
  -9  -4   9     2118.95     2082.31    217.98 o 
  -8  -4   9      747.38      724.94    112.91 o 
  -7  -4   9     4908.06     4705.57    334.65 o 
  -6  -4   9        7.03       17.87     30.95 o 
  -5  -4   9     7274.73     6205.57    711.26 o 
  -4  -4   9       81.77       75.70     29.07 o 
  -3  -4   9    10185.05    10460.26    600.83 o 
  -2  -4   9        8.24       25.97     53.70 o 
  -1  -4   9     5391.20     5236.56    298.96 o 
   0  -4   9      231.26      152.28     64.39 o 
   1  -4   9     7742.93     7130.67    373.82 o 
   2  -4   9     1046.30      903.83     78.16 o 
   3  -4   9     2833.01     2686.91    151.49 o 
   4  -4   9     1882.69     1628.83    193.35 o 
   5  -4   9     4929.44     5116.55    367.95 o 
   6  -4   9     1013.54      881.00    126.08 o 
   7  -4   9     3948.80     3849.69    260.88 o 
   8  -4   9       63.08      210.33    119.42 o 
  -9  -3   9     2238.71     2287.04    304.59 o 
  -8  -3   9      802.00      746.86    107.54 o 
  -7  -3   9      445.11      422.30     82.37 o 
  -6  -3   9       98.46      142.95     58.97 o 
  -5  -3   9     2142.46     1981.81    115.32 o 
  -4  -3   9     5311.34     5460.64    177.76 o 
  -3  -3   9     9048.80     9542.50    413.52 o 
  -2  -3   9     1269.81     1394.49    143.41 o 
  -1  -3   9     7366.45     6497.04    333.92 o 
   0  -3   9       97.12      201.81     75.29 o 
   1  -3   9     5678.54     4500.48    539.72 o 
   2  -3   9      155.35       80.62     50.35 o 
   3  -3   9     2538.58     2532.00    143.46 o 
   4  -3   9     1300.58     1342.11    179.27 o 
   5  -3   9     3723.52     3805.73    312.21 o 
   6  -3   9     1081.87     1160.99    140.22 o 
   7  -3   9     4489.40     4718.08    542.48 o 
   8  -3   9      311.94      486.19    172.02 o 
  -9  -2   9     3260.92     2872.78    336.19 o 
  -8  -2   9      159.60      150.32     56.29 o 
  -7  -2   9     2076.58     1927.32    144.73 o 
  -6  -2   9       32.55        6.33     28.91 o 
  -5  -2   9     5418.97     5703.58    223.96 o 
  -4  -2   9     2045.57     2102.94     88.97 o 
  -3  -2   9     1015.76      975.85     85.29 o 
  -2  -2   9     1555.75     1586.44    147.72 o 
  -1  -2   9     7957.52     7553.08    359.91 o 
   0  -2   9     4767.10     4822.46    285.92 o 
   1  -2   9    14363.84    11958.98   2147.34 o 
   2  -2   9       17.15       65.46     61.90 o 
   3  -2   9     3368.22     3121.59    261.59 o 
   4  -2   9       28.81      -21.09     65.73 o 
   5  -2   9     3312.80     3404.17    305.89 o 
   6  -2   9     1230.90     1072.31    133.96 o 
   7  -2   9     1622.70     1567.23    171.88 o 
  -9  -1   9     1298.69     1449.57    236.23 o 
  -8  -1   9      861.10      776.91    164.66 o 
  -7  -1   9     4852.14     4813.35    181.67 o 
  -6  -1   9      165.40      227.67     38.42 o 
  -5  -1   9     7087.24     7093.05    314.00 o 
  -4  -1   9     2392.17     2363.94     94.95 o 
  -3  -1   9     3874.09     3573.47    127.03 o 
  -2  -1   9       15.36       -4.85     21.68 o 
  -1  -1   9     3741.08     2282.16    756.80 o 
   0  -1   9     4599.73     4692.08    285.56 o 
   1  -1   9      149.76      171.10     68.64 o 
   2  -1   9     1655.57     1627.94    185.93 o 
   3  -1   9     3021.30     3473.01    289.83 o 
   4  -1   9     1358.91     1391.63    193.70 o 
   5  -1   9     3840.92     3714.55    234.64 o 
   6  -1   9     2445.71     2134.41    189.96 o 
   7  -1   9     1388.63     1434.32    163.04 o 
  -9   0   9      546.77      408.16    138.98 o 
  -8   0   9      556.56      750.13    165.08 o 
  -7   0   9     1047.47     1130.32    121.09 o 
  -6   0   9     1931.31     1935.72     90.79 o 
  -5   0   9     4967.14     5570.16    189.16 o 
  -4   0   9     6968.62     6473.58    142.06 o 
  -3   0   9     7366.21     7297.58    193.11 o 
  -2   0   9      919.17      804.57     80.78 o 
  -1   0   9    12757.04    13259.66    303.83 o 
   0   0   9     2246.35     1950.52    185.50 o 
   1   0   9     2055.74     2072.10    208.67 o 
   2   0   9     1504.83     1538.80    192.08 o 
   3   0   9     5704.98     6140.72    407.85 o 
   4   0   9       42.57       -7.25     29.97 o 
   5   0   9     1558.11     1430.41    107.92 o 
   6   0   9     1596.12     1452.11    117.65 o 
   7   0   9      675.87      603.32    114.07 o 
  -9   1   9     1130.27     1364.08    215.81 o 
  -8   1   9     1397.12     1495.18    145.67 o 
  -7   1   9     2264.82     2274.69    169.92 o 
  -6   1   9     1579.95     1749.64     92.77 o 
  -5   1   9     3894.70     3982.72    128.20 o 
  -4   1   9     3781.78     3371.79    163.57 o 
  -3   1   9     4543.68     4214.79    157.08 o 
  -2   1   9     3546.46     3206.55    121.88 o 
  -1   1   9     7897.83     7816.32    219.52 o 
   0   1   9     3173.47     3445.36    187.88 o 
   1   1   9      237.28      189.07     82.44 o 
   2   1   9      445.94      375.17     42.77 o 
   3   1   9     4433.00     4401.09    186.13 o 
   4   1   9     4583.89     4524.97    402.65 o 
   5   1   9      989.95      900.43     86.09 o 
   6   1   9      778.39      727.88    116.45 o 
   7   1   9      409.54      460.32    100.27 o 
  -9   2   9     1434.28     1547.18    161.00 o 
  -8   2   9     1251.02     1227.55    138.62 o 
  -7   2   9      778.68      779.41    106.72 o 
  -6   2   9      632.01      637.84     93.77 o 
  -5   2   9      982.12      862.51     71.95 o 
  -4   2   9     3558.84     3545.31    161.79 o 
  -3   2   9      489.05      377.45     62.88 o 
  -2   2   9     2275.81     2253.24    149.62 o 
  -1   2   9     4703.90     4538.53    162.21 o 
   0   2   9     3767.71     3535.57    195.15 o 
   1   2   9      379.25      263.42    111.94 o 
   2   2   9     3729.53     3487.06    350.09 o 
   3   2   9     1727.08     1661.13     96.05 o 
   4   2   9     4434.35     4087.44    347.31 o 
   5   2   9     1192.55     1072.54    134.05 o 
   6   2   9     1010.17     1178.00    171.96 o 
  -9   3   9      656.61      674.93    177.77 o 
  -8   3   9     1426.20     1554.66    235.22 o 
  -7   3   9     1214.94     1150.57    189.96 o 
  -6   3   9     3298.23     2640.53    278.46 o 
  -5   3   9     1516.02     1332.08     93.25 o 
  -4   3   9     5948.21     5753.06    203.14 o 
  -3   3   9       27.36       38.66     45.82 o 
  -2   3   9     5962.57     5752.82    149.97 o 
  -1   3   9     4199.95     3621.14    107.56 o 
   0   3   9     5480.07     5672.91    258.75 o 
   1   3   9     5015.92     5353.23    259.26 o 
   2   3   9     1421.27     1385.36    200.21 o 
   3   3   9     3491.74     3319.02    238.52 o 
   4   3   9     2961.66     2908.51    166.28 o 
   5   3   9      404.82      409.41     88.75 o 
   6   3   9      362.20      420.35     95.17 o 
  -8   4   9     1132.39     1016.03    203.11 o 
  -7   4   9      959.36      921.13    180.42 o 
  -6   4   9     1552.03     1330.70    211.60 o 
  -5   4   9     2448.84     2037.21    118.47 o 
  -4   4   9      280.67      233.17     48.32 o 
  -3   4   9       20.96       21.57     26.37 o 
  -2   4   9     3075.96     2784.50    145.57 o 
  -1   4   9      459.10      456.05     52.71 o 
   0   4   9     4144.20     4454.58    322.93 o 
   1   4   9      725.95      672.33    134.76 o 
   2   4   9     3303.09     3493.22    235.33 o 
   3   4   9     1275.74     1307.09    211.22 o 
   4   4   9     1885.13     2174.83    206.06 o 
   5   4   9      598.02      631.47     87.05 o 
  -8   5   9     1180.74     1108.56    214.62 o 
  -7   5   9      329.01      377.43    143.51 o 
  -6   5   9     6532.11     6203.54    451.58 o 
  -5   5   9       13.39       28.97     36.22 o 
  -4   5   9     3230.45     3321.45    169.68 o 
  -3   5   9     1755.23     1641.05    116.60 o 
  -2   5   9     2303.66     2467.60    188.36 o 
  -1   5   9      359.06      362.07    112.62 o 
   0   5   9     5313.66     5364.36    367.08 o 
   1   5   9      881.91      869.33     73.14 o 
   2   5   9     2747.64     3389.63    313.63 o 
   3   5   9      500.60      315.25    105.06 o 
   4   5   9     1853.10     2170.11    284.59 o 
   5   5   9      339.72      685.01    140.44 o 
  -8   6   9     1032.38     1058.88    216.38 o 
  -7   6   9      797.12      788.67    180.36 o 
  -6   6   9     4185.57     4263.85    381.71 o 
  -5   6   9      145.07       85.76     43.03 o 
  -4   6   9     3155.37     3065.25    178.59 o 
  -3   6   9     2130.14     1909.54    133.38 o 
  -2   6   9     4026.40     4153.11    404.83 o 
  -1   6   9      568.59      671.29    135.22 o 
   0   6   9     2569.18     2852.86    232.96 o 
   1   6   9     2132.84     1983.82    206.93 o 
   2   6   9     1230.65     1732.08    232.58 o 
   3   6   9      656.63      503.61    138.61 o 
   4   6   9      431.24      404.38    132.50 o 
  -7   7   9      551.56      645.90    180.42 o 
  -6   7   9     1413.32     1537.48    246.46 o 
  -5   7   9        2.77      -42.14     89.13 o 
  -4   7   9      990.28      808.48    109.72 o 
  -3   7   9      820.69      863.27    123.81 o 
  -2   7   9     2240.08     2312.75    191.55 o 
  -1   7   9      213.12      231.95     72.55 o 
   0   7   9     1612.11     1921.74    280.72 o 
   1   7   9       40.04      -51.19     66.59 o 
   2   7   9     1874.42     2395.81    281.83 o 
   3   7   9        3.67       87.45     88.41 o 
  -6   8   9     2257.79     2451.46    310.10 o 
  -5   8   9       13.01      113.82     95.54 o 
  -4   8   9     1590.27     1634.58    172.23 o 
  -3   8   9      473.03      464.81    112.82 o 
  -2   8   9     4000.41     4547.07    276.58 o 
  -1   8   9       57.22       -5.50     64.17 o 
   0   8   9     2037.14     2170.58    197.84 o 
   1   8   9      211.98      115.51     53.03 o 
   2   8   9     1777.11     2095.77    259.25 o 
  -5   9   9       16.54       54.53     84.72 o 
  -4   9   9      766.70      901.40    145.32 o 
  -3   9   9       70.80       36.00    105.51 o 
  -2   9   9     1686.08     1969.02    188.87 o 
  -1   9   9        0.09      -62.64     58.71 o 
   0   9   9      797.80     1065.70    309.77 o 
   1   9   9        9.79       10.36    123.94 o 
   1 -15  10     1163.82     1329.96    154.84 o 
  -2 -14  10      268.73      755.61    189.24 o 
  -1 -14  10     1040.72     1579.64    244.60 o 
   0 -14  10      605.53      794.74    182.73 o 
   1 -14  10     1924.55     2306.55    296.18 o 
   2 -14  10     1070.22     1235.41    223.67 o 
   3 -14  10     1617.66     1604.96    247.88 o 
   4 -14  10       98.42      -90.98    103.32 o 
  -4 -13  10      253.10      533.93    163.41 o 
  -3 -13  10      533.44      968.11    204.75 o 
  -2 -13  10      152.14      200.98     78.16 o 
  -1 -13  10     1519.94     2319.59    221.16 o 
   0 -13  10       67.73      121.49     99.04 o 
   1 -13  10     2523.10     2736.34    314.56 o 
   2 -13  10     1129.42     1081.09    203.46 o 
   3 -13  10      881.07      816.96    180.28 o 
   4 -13  10      200.10      174.60    100.43 o 
   5 -13  10     1881.41     1535.98    233.54 o 
  -5 -12  10     1538.10     1872.44    262.51 o 
  -4 -12  10      746.91     1050.36    199.70 o 
  -3 -12  10     1858.75     2252.49    274.49 o 
  -2 -12  10      187.92      278.01     93.45 o 
  -1 -12  10     1414.12     1711.59    243.99 o 
   0 -12  10      284.59      388.46    120.15 o 
   1 -12  10     2506.67     2791.21    308.83 o 
   2 -12  10       75.43      134.34    110.45 o 
   3 -12  10     1338.21     1146.98    196.43 o 
   4 -12  10       38.98       55.68     69.66 o 
   5 -12  10     3289.50     2901.65    305.52 o 
  -5 -11  10     1241.07     1261.70    210.85 o 
  -4 -11  10       21.00      138.56     94.56 o 
  -3 -11  10     3356.21     3615.43    240.09 o 
  -2 -11  10       48.11       98.83     53.95 o 
  -1 -11  10     3149.74     3310.28    324.65 o 
   0 -11  10     1237.17     1044.75    174.30 o 
   1 -11  10     2787.43     3019.39    301.97 o 
   2 -11  10      361.95      422.24    126.64 o 
   3 -11  10      762.51      517.52    131.52 o 
   4 -11  10      112.14       19.54     69.93 o 
   5 -11  10     2258.33     2061.53    251.21 o 
   6 -11  10      279.73      187.14     92.87 o 
  -6 -10  10      622.18      564.84    143.91 o 
  -5 -10  10      969.79      874.80    169.60 o 
  -4 -10  10       25.05      104.97     63.32 o 
  -3 -10  10     2093.82     2446.22    349.69 o 
  -2 -10  10       91.01      104.28     86.10 o 
  -1 -10  10     2748.43     2871.44    283.17 o 
   0 -10  10      105.38       75.16     68.55 o 
   1 -10  10     5655.83     5603.74    392.82 o 
   2 -10  10       26.83       67.46     69.07 o 
   3 -10  10     4501.09     4301.16    350.87 o 
   4 -10  10      337.72      217.18    101.85 o 
   5 -10  10     2496.96     2238.71    260.89 o 
   6 -10  10       28.47      110.71     86.37 o 
  -7  -9  10     1121.95     1329.89    219.91 o 
  -6  -9  10       76.09      112.05     83.07 o 
  -5  -9  10     3122.90     2961.53    299.53 o 
  -4  -9  10      273.04      237.78     74.39 o 
  -3  -9  10     5681.91     5800.04    285.98 o 
  -2  -9  10       61.07       17.41     73.94 o 
  -1  -9  10     2725.45     2747.11    263.51 o 
   0  -9  10       79.09       68.90     71.78 o 
   1  -9  10     6172.69     6349.68    412.95 o 
   2  -9  10      920.23      722.59    150.65 o 
   3  -9  10     7368.97     7050.97    444.82 o 
   4  -9  10      237.47      231.08     95.20 o 
   5  -9  10     3787.85     2962.80    291.44 o 
   6  -9  10       28.52       55.62     70.17 o 
   7  -9  10     1415.84     1640.56    321.25 o 
  -7  -8  10      795.10      897.12    171.32 o 
  -6  -8  10       62.82       22.16     72.59 o 
  -5  -8  10     1396.38     1427.64    138.96 o 
  -4  -8  10      240.89      218.34     66.78 o 
  -3  -8  10     2460.69     2325.35    145.78 o 
  -2  -8  10      451.64      421.32    110.49 o 
  -1  -8  10     4410.72     3828.15    303.11 o 
   0  -8  10        0.86        6.85     69.63 o 
   1  -8  10     5434.13     5181.69    361.51 o 
   2  -8  10     2295.59     2007.64    217.75 o 
   3  -8  10     5391.00     4904.72    352.59 o 
   4  -8  10        9.41      -58.65     76.07 o 
   5  -8  10     4433.76     4221.94    343.27 o 
   6  -8  10      126.20      206.92     94.68 o 
   7  -8  10     1192.27     1257.50    168.59 o 
  -8  -7  10      210.91      221.04    100.92 o 
  -7  -7  10     1541.99     1254.28    198.78 o 
  -6  -7  10       97.93        4.62     66.80 o 
  -5  -7  10     4241.06     4288.64    229.48 o 
  -4  -7  10     1512.87     1522.57     94.80 o 
  -3  -7  10     1498.32     1393.14     83.81 o 
  -2  -7  10      106.69      -20.04     64.38 o 
  -1  -7  10     3775.79     3917.34    298.15 o 
   0  -7  10       32.56       40.46     62.47 o 
   1  -7  10     3618.82     3547.66    279.23 o 
   2  -7  10     3840.97     3360.19    279.31 o 
   3  -7  10     6438.05     6451.43    403.21 o 
   4  -7  10       20.42      114.51     81.50 o 
   5  -7  10     6304.71     5505.62    390.35 o 
   6  -7  10      292.58      154.40     89.18 o 
   7  -7  10     1025.19     1161.87    152.96 o 
  -8  -6  10      380.54      355.37    112.08 o 
  -7  -6  10     1141.83     1105.75    173.08 o 
  -6  -6  10      394.43      310.36     69.13 o 
  -5  -6  10     7746.09     6985.09    289.84 o 
  -4  -6  10        8.95       -9.98     25.22 o 
  -3  -6  10     8285.64     4638.31   3464.14 o 
  -2  -6  10       54.41      117.49     70.84 o 
  -1  -6  10     8153.15     7772.96    411.13 o 
   0  -6  10       14.86       54.21     73.59 o 
   1  -6  10     2416.92     2204.65    214.89 o 
   2  -6  10       14.21      -21.71     56.83 o 
   3  -6  10     1070.11     1039.19    157.49 o 
   4  -6  10      453.72      402.15    109.36 o 
   5  -6  10     5284.24     4489.28    351.40 o 
   6  -6  10      867.81      860.92    163.31 o 
   7  -6  10     1307.61     1236.26    210.00 o 
  -8  -5  10      297.10       90.60     78.51 o 
  -7  -5  10     1960.76     1658.87    207.13 o 
  -6  -5  10      128.53      155.86     47.29 o 
  -5  -5  10     2455.07     2189.21    117.13 o 
  -4  -5  10       23.52       72.94     26.82 o 
  -3  -5  10      796.82      668.86    116.12 o 
  -2  -5  10     1490.25     1455.47    163.52 o 
  -1  -5  10     5228.15     4880.19    304.52 o 
   0  -5  10     2599.14     2800.52    229.68 o 
   1  -5  10     5988.40     5729.87    343.88 o 
   2  -5  10      102.66      102.28     72.02 o 
   3  -5  10      893.19      780.43    137.04 o 
   4  -5  10      429.06      402.60     99.48 o 
   5  -5  10     3096.70     2593.11    265.33 o 
   6  -5  10     1144.77     1099.48    161.84 o 
   7  -5  10     2701.11     2967.89    307.85 o 
  -8  -4  10     1007.99      867.15    118.33 o 
  -7  -4  10     3883.53     3550.50    286.88 o 
  -6  -4  10     1050.23     1040.64     97.13 o 
  -5  -4  10    13328.76    12567.03    505.58 o 
  -4  -4  10       79.09       86.13     35.14 o 
  -3  -4  10     2831.64     2932.45    223.02 o 
  -2  -4  10      876.50     1014.74    135.01 o 
  -1  -4  10     2313.00     2221.18    195.69 o 
   0  -4  10     8189.38     8060.67    408.36 o 
   1  -4  10     7481.01     6647.30    377.50 o 
   2  -4  10      450.22      352.53     53.49 o 
   3  -4  10     6149.66     5866.73    307.24 o 
   4  -4  10     2062.96     1932.06    219.97 o 
   5  -4  10     4227.10     4133.95    337.64 o 
   6  -4  10      158.28      213.79     74.57 o 
   7  -4  10     2720.72     2726.60    231.55 o 
  -9  -3  10      876.38      731.99    181.25 o 
  -8  -3  10      375.16      371.14     81.84 o 
  -7  -3  10      729.71      656.15     96.20 o 
  -6  -3  10     1327.39     1437.47     80.87 o 
  -5  -3  10     8763.34     8484.13    249.09 o 
  -4  -3  10     1250.42     1007.94     75.67 o 
  -3  -3  10     4017.52     3710.70    246.46 o 
  -2  -3  10      921.04      800.51    112.14 o 
  -1  -3  10     4315.82     4148.04    267.62 o 
   0  -3  10     5250.59     4663.12    293.50 o 
   1  -3  10     1338.56     1194.98     75.75 o 
   2  -3  10      739.05      712.53     66.84 o 
   3  -3  10     2037.36     2084.10    219.92 o 
   4  -3  10     2232.73     2245.06    241.12 o 
   5  -3  10     2304.66     2537.14    268.80 o 
   6  -3  10      564.52      638.44    112.19 o 
   7  -3  10     3019.35     3042.59    238.47 o 
  -9  -2  10      525.75      616.05    165.18 o 
  -8  -2  10      293.67      321.39    114.46 o 
  -7  -2  10     1323.01     1299.78    104.74 o 
  -6  -2  10     1768.05     1683.99    101.91 o 
  -5  -2  10      840.10      923.83     58.34 o 
  -4  -2  10     5005.99     4671.63    171.89 o 
  -3  -2  10     3810.46     3555.71    169.67 o 
  -2  -2  10     1793.19     1437.50    150.63 o 
  -1  -2  10     6820.55     7353.89    373.40 o 
   0  -2  10    12748.47    12554.96    536.46 o 
   1  -2  10     2776.88     2663.87    229.89 o 
   2  -2  10     2705.43     2538.89    234.83 o 
   3  -2  10     5979.24     6415.11    399.74 o 
   4  -2  10     5724.93     6053.73    409.01 o 
   5  -2  10     2070.97     1974.24    174.18 o 
   6  -2  10      984.05      721.40    116.06 o 
   7  -2  10     1881.02     1841.39    187.96 o 
  -9  -1  10      362.22      416.55    147.97 o 
  -8  -1  10     1238.87     1093.63    188.18 o 
  -7  -1  10     2806.43     2524.51    172.53 o 
  -6  -1  10     2591.72     2682.92    151.97 o 
  -5  -1  10      342.71      403.69     38.15 o 
  -4  -1  10     8084.71     8201.91    214.88 o 
  -3  -1  10     5487.40     4929.79    156.52 o 
  -2  -1  10     3083.38     2892.48    105.77 o 
  -1  -1  10    11846.25    11448.89    490.84 o 
   0  -1  10      944.07      659.78    115.46 o 
   1  -1  10     1222.19     1099.50    158.67 o 
   2  -1  10      802.90      960.96    161.95 o 
   3  -1  10     5348.30     5396.05    377.71 o 
   4  -1  10     1442.16     1549.71    210.39 o 
   5  -1  10      387.89      289.50    120.33 o 
   6  -1  10     1697.99     1543.45    163.86 o 
   7  -1  10      944.16      984.41    142.99 o 
  -9   0  10      330.84      282.79    114.75 o 
  -8   0  10      523.98      672.44    269.88 o 
  -7   0  10     3565.32     3816.54    298.58 o 
  -6   0  10     1268.35     1242.30     75.51 o 
  -5   0  10       27.51       28.57     20.60 o 
  -4   0  10     3843.60     3817.62    128.38 o 
  -3   0  10     3652.10     3409.70    125.48 o 
  -2   0  10     3380.56     2931.56    160.52 o 
  -1   0  10     4270.69     4329.37    209.34 o 
   0   0  10     1536.64     1765.98    189.84 o 
   1   0  10     1587.81     1878.26    209.17 o 
   2   0  10      704.95      579.36    140.92 o 
   3   0  10     3171.00     3237.36    303.67 o 
   4   0  10     4003.97     4602.27    382.55 o 
   5   0  10       15.97      -41.66     66.60 o 
   6   0  10     1874.73     1710.43    174.17 o 
   7   0  10      949.19      897.97    145.20 o 
  -9   1  10      754.35      825.16    173.70 o 
  -8   1  10     2763.48     2782.17    201.82 o 
  -7   1  10     2467.02     2595.14    183.84 o 
  -6   1  10     2261.99     1914.53    126.10 o 
  -5   1  10      791.91      752.35     60.71 o 
  -4   1  10     3136.15     2581.91    165.51 o 
  -3   1  10     1089.05      997.76     65.69 o 
  -2   1  10     7403.49     6680.92    200.95 o 
  -1   1  10      946.81      807.84     93.52 o 
   0   1  10     3960.71     4186.77    311.69 o 
   1   1  10     2522.84     2856.30    268.80 o 
   2   1  10     2506.53     2775.23    272.61 o 
   3   1  10     3681.32     3309.73    384.20 o 
   4   1  10     3878.72     3911.88    579.25 o 
   5   1  10      274.81      387.92     86.72 o 
   6   1  10      793.20      724.06    121.56 o 
  -9   2  10      372.43      495.43    238.40 o 
  -8   2  10     2519.75     2412.58    195.07 o 
  -7   2  10     1636.06     1610.25    220.56 o 
  -6   2  10     5340.01     4882.03    264.88 o 
  -5   2  10     2426.52     2251.88    122.16 o 
  -4   2  10     2591.30     2304.81    126.67 o 
  -3   2  10     5106.01     4904.97    243.99 o 
  -2   2  10      315.09      287.21     40.66 o 
  -1   2  10     2162.76     2184.94    227.55 o 
   0   2  10      573.92      555.49     87.22 o 
   1   2  10      749.66      684.56    137.49 o 
   2   2  10     1583.60     1615.67    218.12 o 
   3   2  10      643.45      626.05     91.24 o 
   4   2  10     1884.45     1912.05    210.93 o 
   5   2  10      206.11      291.07     74.94 o 
   6   2  10      589.29      641.64    123.82 o 
  -8   3  10      533.27      487.44    156.70 o 
  -7   3  10       12.41      107.73     93.61 o 
  -6   3  10     5585.83     5037.13    281.24 o 
  -5   3  10      524.90      463.19     63.22 o 
  -4   3  10     4578.86     4392.90    184.59 o 
  -3   3  10       79.06       89.94     65.55 o 
  -2   3  10     8184.14     7728.08    372.49 o 
  -1   3  10      385.96      423.95     74.03 o 
   0   3  10     2934.32     2974.49    193.37 o 
   1   3  10      595.79      760.98    149.89 o 
   2   3  10     4938.46     5242.58    403.47 o 
   3   3  10        8.54       99.94     58.98 o 
   4   3  10     2470.56     2675.53    203.40 o 
   5   3  10      167.84      180.18     77.30 o 
  -8   4  10     1236.58     1100.62    211.55 o 
  -7   4  10       83.67       34.70     82.06 o 
  -6   4  10     2729.16     2255.01    272.05 o 
  -5   4  10      250.29      186.48     47.16 o 
  -4   4  10     2288.15     2067.73    162.42 o 
  -3   4  10      800.49      838.51    122.97 o 
  -2   4  10     6084.22     5576.05    264.14 o 
  -1   4  10      845.71      827.31    103.46 o 
   0   4  10     3855.44     4161.01    237.87 o 
   1   4  10      724.74      742.30    152.22 o 
   2   4  10     3306.47     3607.07    540.24 o 
   3   4  10      348.25      385.46     76.42 o 
   4   4  10     1101.58     1270.91    141.46 o 
   5   4  10     1063.38     1005.36    208.12 o 
  -8   5  10     1594.07     1673.81    263.94 o 
  -7   5  10       85.10      119.86    100.56 o 
  -6   5  10     3465.12     3378.45    333.69 o 
  -5   5  10        7.25      -10.60     40.62 o 
  -4   5  10     1135.47     1409.47    155.95 o 
  -3   5  10      849.46      867.77     94.55 o 
  -2   5  10     4105.42     4126.78    238.19 o 
  -1   5  10        4.31       14.71     54.16 o 
   0   5  10     1997.65     2305.68    251.02 o 
   1   5  10      206.30      109.23     66.79 o 
   3   5  10      338.34      298.43     79.89 o 
   4   5  10      476.79      770.27    174.08 o 
  -7   6  10       25.13       25.56     91.87 o 
  -6   6  10     1206.07     1408.71    234.92 o 
  -5   6  10       19.28      -44.44     68.92 o 
  -4   6  10     1260.90     1443.38    127.82 o 
  -3   6  10        0.29      -13.78     42.83 o 
  -2   6  10     4454.79     4463.94    216.18 o 
  -1   6  10      229.60      187.92     94.38 o 
   0   6  10     3507.26     4085.35    340.57 o 
   1   6  10      223.84      184.86     83.88 o 
   2   6  10     3905.68     5383.36    408.96 o 
   3   6  10       19.33       35.31     77.48 o 
  -6   7  10     1905.21     1989.42    289.59 o 
  -5   7  10      171.75      173.34     72.07 o 
  -4   7  10     1876.77     1936.43    215.68 o 
  -3   7  10      455.27      484.19     76.77 o 
  -2   7  10     2688.79     3152.29    235.14 o 
  -1   7  10      281.88      398.49     92.26 o 
   0   7  10     1210.59     1352.56    200.14 o 
   1   7  10      175.77      186.54    147.08 o 
   2   7  10     2148.56     2847.44    299.52 o 
  -5   8  10        3.73     -115.22    105.47 o 
  -4   8  10     1928.22     1999.91    152.01 o 
  -3   8  10        8.07      125.69     91.46 o 
  -2   8  10     1045.00     1316.66    232.45 o 
  -1   8  10      174.07      265.79     84.40 o 
   0   8  10      971.61     1240.44    170.73 o 
   1   8  10       49.11       -8.04     75.70 o 
  -3   9  10      542.99      569.86    115.95 o 
  -2   9  10     2575.21     3299.79    419.93 o 
  -2 -14  11       36.20      128.98    100.38 o 
  -1 -14  11     1838.31     2155.84    201.03 o 
   0 -14  11      730.67      811.61    181.35 o 
   1 -14  11     2034.29     2575.20    315.97 o 
   2 -14  11      113.00      142.00     88.43 o 
   3 -14  11     1356.83     1329.74    230.46 o 
  -3 -13  11      898.62      946.18    199.04 o 
  -2 -13  11       72.39       27.88     55.33 o 
  -1 -13  11     2253.00     2780.27    315.70 o 
   0 -13  11       23.92       98.63     94.51 o 
   1 -13  11     3279.80     3774.77    377.12 o 
   2 -13  11      521.41      481.38    138.18 o 
   3 -13  11     1115.59      988.27    195.68 o 
   4 -13  11      298.22      277.22    114.69 o 
  -4 -12  11       46.51      274.84    125.87 o 
  -3 -12  11     1273.94     1419.79    160.38 o 
  -2 -12  11       91.45      161.93     96.66 o 
  -1 -12  11     1881.97     2332.77    282.18 o 
   0 -12  11       74.61       85.95     82.67 o 
   1 -12  11     3208.75     3505.53    337.86 o 
   2 -12  11       13.46       28.24     79.91 o 
   3 -12  11     1811.87     1549.93    228.12 o 
   4 -12  11        8.49       16.83     72.57 o 
   5 -12  11     2189.07     1852.38    247.58 o 
  -5 -11  11     1417.52     1692.80    245.82 o 
  -4 -11  11       69.51       32.43     97.02 o 
  -3 -11  11     1648.92     1902.55    175.86 o 
  -2 -11  11        4.76      123.11     89.56 o 
  -1 -11  11     2942.02     3190.34    320.97 o 
   0 -11  11      168.40      185.38     96.08 o 
   1 -11  11     3725.68     3866.89    342.82 o 
   2 -11  11       92.41       67.70     74.01 o 
   3 -11  11     1706.27     1664.87    223.11 o 
   4 -11  11       28.50      -34.64     72.40 o 
   5 -11  11     2157.42     1806.05    239.24 o 
   6 -11  11      333.45      330.18    120.82 o 
  -6 -10  11      335.51      342.17    126.60 o 
  -5 -10  11     1672.24     1771.09    241.91 o 
  -4 -10  11       16.17       20.91     55.88 o 
  -3 -10  11      977.83     1046.39    127.55 o 
  -2 -10  11       47.94       -5.55     64.56 o 
  -1 -10  11     2503.61     2640.32    271.95 o 
   0 -10  11      134.20       29.92     68.32 o 
   1 -10  11     3680.90     3350.06    309.95 o 
   2 -10  11       13.60       15.45     74.61 o 
   3 -10  11     3514.88     3319.23    316.29 o 
   4 -10  11      209.82       75.74     76.67 o 
   5 -10  11     2795.35     2433.77    280.16 o 
   6 -10  11        2.51      -47.27     68.45 o 
  -7  -9  11      832.10      570.36    151.26 o 
  -6  -9  11        4.19      -54.61     75.81 o 
  -5  -9  11     2761.89     2505.11    190.67 o 
  -4  -9  11     1062.17      990.96    120.06 o 
  -3  -9  11     2911.70     3043.67    292.51 o 
  -2  -9  11        1.80        2.03     67.17 o 
  -1  -9  11     2838.22     3191.15    284.18 o 
   0  -9  11     1518.43     1230.93    189.75 o 
   1  -9  11     1377.21     1643.27    212.05 o 
   2  -9  11      371.04      440.42    119.36 o 
   3  -9  11     3034.28     2646.86    272.43 o 
   4  -9  11     1167.51     1004.94    173.89 o 
   5  -9  11     3415.88     2698.29    279.21 o 
   6  -9  11       82.39       17.12     71.47 o 
  -7  -8  11     1094.69      951.11    181.45 o 
  -6  -8  11        3.81       -2.01     62.28 o 
  -5  -8  11     1951.39     1916.19    160.91 o 
  -4  -8  11     1430.55     1328.96    133.65 o 
  -3  -8  11     2005.61     1479.83    191.11 o 
  -2  -8  11      326.25      202.21     84.76 o 
  -1  -8  11    18935.08    18728.05    772.08 o 
   0  -8  11       31.72      168.82     91.61 o 
   1  -8  11     5133.79     4737.14    342.61 o 
   2  -8  11      217.93      126.75     76.38 o 
   3  -8  11     4053.49     3882.91    323.78 o 
   4  -8  11       12.89        8.32     66.32 o 
   5  -8  11     2208.31     1970.62    241.32 o 
   6  -8  11       43.55       84.99     78.58 o 
   7  -8  11     1807.89     1952.41    204.89 o 
  -7  -7  11     2686.00     2232.02    261.78 o 
  -6  -7  11      128.51      114.85     60.04 o 
  -5  -7  11     2040.80     1841.39    152.27 o 
  -4  -7  11     2019.95     1883.15    111.50 o 
  -3  -7  11      543.57      472.63    104.02 o 
  -2  -7  11     1062.74     1136.35    167.29 o 
  -1  -7  11     4155.75     4116.68    304.72 o 
   0  -7  11     3216.46     3183.75    269.53 o 
   1  -7  11     2021.42     1721.66    201.70 o 
   2  -7  11     3620.35     3341.61    285.50 o 
   3  -7  11     8286.14     8247.28    473.79 o 
   4  -7  11      142.58       80.26     75.48 o 
   5  -7  11     2410.67     2182.33    251.97 o 
   6  -7  11      178.96       76.87     68.35 o 
   7  -7  11      745.59      933.30    146.71 o 
  -8  -6  11      468.59      315.42    106.89 o 
  -7  -6  11     1594.29     1568.42    214.35 o 
  -6  -6  11     1149.84     1032.14    111.94 o 
  -5  -6  11     3481.69     2949.58    142.81 o 
  -4  -6  11      440.44      381.80     53.82 o 
  -3  -6  11     5662.66     5423.15    349.28 o 
  -2  -6  11      938.68      939.67    141.40 o 
  -1  -6  11     3728.81     3282.67    264.36 o 
   0  -6  11     2637.51     2614.67    239.16 o 
   1  -6  11     1370.11     1584.71    186.59 o 
   2  -6  11     2510.36     2210.53    226.23 o 
   3  -6  11     6346.68     5818.46    388.26 o 
   4  -6  11      950.78      895.30    153.59 o 
   5  -6  11     3742.48     3459.54    318.27 o 
   6  -6  11     1058.06      917.42    176.65 o 
   7  -6  11     2109.47     1958.52    301.95 o 
  -8  -5  11      440.69      388.19     95.20 o 
  -7  -5  11     2900.32     2581.31    260.04 o 
  -6  -5  11     1322.71     1249.18    116.01 o 
  -5  -5  11     1262.37     1065.53     84.45 o 
  -4  -5  11      618.66      580.97     79.08 o 
  -3  -5  11     5781.30     5382.24    333.06 o 
  -2  -5  11      983.13      951.94    139.98 o 
  -1  -5  11     3247.35     3124.43    245.95 o 
   0  -5  11     2344.13     2383.99    217.81 o 
   1  -5  11      774.81      659.74    122.73 o 
   2  -5  11     1393.19     1215.85     98.56 o 
   3  -5  11     3551.14     3195.88    279.51 o 
   4  -5  11     1637.97     1438.97    195.24 o 
   5  -5  11     1158.44     1076.67    179.46 o 
   6  -5  11      498.03      433.91     98.74 o 
   7  -5  11     1133.58     1039.81    176.53 o 
  -8  -4  11       99.95       70.06     51.05 o 
  -7  -4  11      766.81      631.49     97.09 o 
  -6  -4  11     3047.41     3196.36    273.53 o 
  -5  -4  11     3216.37     2848.61    136.77 o 
  -4  -4  11      366.26      325.89     63.72 o 
  -3  -4  11     3330.22     3253.85    242.76 o 
  -2  -4  11     1397.94     1311.86    155.69 o 
  -1  -4  11      554.89      520.36    101.94 o 
   0  -4  11     1544.60     1386.51    171.46 o 
   1  -4  11     2858.27     2603.93    277.95 o 
   2  -4  11     1255.65     1152.15     91.42 o 
   3  -4  11     3038.20     3008.34    274.76 o 
   4  -4  11     5448.94     5575.11    396.35 o 
   5  -4  11      964.16     1005.32    174.28 o 
   6  -4  11      942.57      773.27    127.32 o 
   7  -4  11     1908.19     2101.19    208.49 o 
  -8  -3  11      381.24      455.77    131.46 o 
  -7  -3  11     1678.00     1571.23    138.20 o 
  -6  -3  11     3776.57     3603.66    132.68 o 
  -5  -3  11     3189.93     3054.74    120.03 o 
  -4  -3  11     1637.04     1460.44    119.23 o 
  -3  -3  11     2982.33     2780.87    216.95 o 
  -2  -3  11     6731.83     5888.54    335.21 o 
  -1  -3  11     2145.24     2095.65    194.67 o 
   0  -3  11     3292.04     3371.50    257.83 o 
   1  -3  11     5962.91     4650.68    878.21 o 
   2  -3  11       32.33      189.99     84.79 o 
   3  -3  11     1736.23     1723.67    209.68 o 
   4  -3  11     4426.79     4758.96    372.67 o 
   5  -3  11     1236.24     1217.18    192.81 o 
   6  -3  11      832.47      827.52    130.18 o 
   7  -3  11     2200.27     2064.06    206.33 o 
  -8  -2  11     1231.15      964.55    184.84 o 
  -7  -2  11     1820.35     1822.44    266.04 o 
  -6  -2  11     2695.63     2481.78     97.41 o 
  -5  -2  11     1447.77     1427.63     73.04 o 
  -4  -2  11      901.61      817.67     61.56 o 
  -3  -2  11     2172.93     1884.32     95.79 o 
  -2  -2  11     4679.65     4123.58    154.57 o 
  -1  -2  11     1034.68      713.63    182.77 o 
   0  -2  11     3388.58     3053.28    245.92 o 
   1  -2  11     3968.18     4205.20    303.12 o 
   2  -2  11     1215.66     1289.42    172.82 o 
   3  -2  11     1366.72     1292.13    179.68 o 
   4  -2  11     1722.77     1589.41    221.78 o 
   5  -2  11       52.20      157.05     90.36 o 
   6  -2  11     1050.53     1089.84    144.24 o 
   7  -2  11      635.67      607.34    116.76 o 
  -9  -1  11       68.15       45.42     85.49 o 
  -8  -1  11     2924.65     2650.32    283.56 o 
  -7  -1  11     2173.11     1757.07    146.29 o 
  -6  -1  11     7681.55     6626.45    190.21 o 
  -5  -1  11     1410.62     1308.89     67.26 o 
  -4  -1  11     1155.51     1115.32     71.04 o 
  -3  -1  11     2150.41     1870.52     92.90 o 
  -2  -1  11     2742.71     2355.07    149.65 o 
  -1  -1  11      108.50      126.03     68.66 o 
   0  -1  11     3910.39     3987.52    286.83 o 
   1  -1  11     1280.64     1074.21    161.17 o 
   2  -1  11     6834.73     7123.37    442.38 o 
   3  -1  11      987.84     1069.26    176.78 o 
   4  -1  11     3978.01     3910.65    346.47 o 
   5  -1  11     1015.19      822.61    121.26 o 
   6  -1  11     2615.78     2368.76    209.74 o 
  -8   0  11     1804.13     1696.78    195.54 o 
  -7   0  11      824.81      836.38    108.29 o 
  -6   0  11     4161.27     4050.36    145.08 o 
  -5   0  11       50.30       55.37     24.42 o 
  -4   0  11     6010.82     5632.95    164.42 o 
  -3   0  11     3141.49     2738.85    160.13 o 
  -2   0  11     5450.68     4272.71    707.89 o 
  -1   0  11      988.29      826.14    107.44 o 
   0   0  11      412.41      312.37     84.53 o 
   1   0  11      871.63      824.11    145.87 o 
   2   0  11     3486.98     4280.96    347.95 o 
   3   0  11       50.86       91.83     83.74 o 
   4   0  11     3615.12     3852.28    360.46 o 
   5   0  11      340.07      272.80     78.22 o 
   6   0  11     1400.19     1430.47    164.80 o 
  -8   1  11     2248.47     2186.17    179.31 o 
  -7   1  11      763.29      795.90    120.63 o 
  -6   1  11     1016.25     1015.56     94.46 o 
  -5   1  11        6.93       63.20     57.42 o 
  -4   1  11     3977.02     3978.04    170.09 o 
  -3   1  11     1575.76     1273.85     78.65 o 
  -2   1  11     4504.62     4123.13    156.76 o 
  -1   1  11       48.42       65.75     49.84 o 
   0   1  11     2677.59     3046.88    274.35 o 
   1   1  11        7.63      105.74     92.06 o 
   2   1  11     5563.35     6598.52    457.16 o 
   3   1  11       13.87       18.22     82.02 o 
   4   1  11     2334.22     2549.82    244.36 o 
   5   1  11      139.11      167.55     63.07 o 
   6   1  11     2012.84     1966.34    197.57 o 
  -8   2  11     1966.95     1817.95    262.72 o 
  -7   2  11      140.16      218.34    117.53 o 
  -6   2  11     1530.06     1334.37    143.69 o 
  -5   2  11       29.95       62.64     45.07 o 
  -4   2  11     3235.86     2805.38    147.77 o 
  -3   2  11       51.81      109.23     45.81 o 
  -2   2  11     5815.07     5777.39    371.58 o 
  -1   2  11     1399.25     1352.98    126.90 o 
   0   2  11     3445.62     3719.11    328.17 o 
   1   2  11      503.34      503.15    124.95 o 
   2   2  11     6326.00     7258.35    494.55 o 
   3   2  11       17.26       54.11     80.30 o 
   4   2  11     2425.36     2941.85    461.65 o 
   5   2  11      417.58      545.31    101.86 o 
  -8   3  11     2470.31     2331.97    286.77 o 
  -7   3  11       21.29       97.41     93.00 o 
  -6   3  11     1424.22     1208.94    144.95 o 
  -5   3  11      253.09      222.37     54.39 o 
  -4   3  11     5070.70     4715.99    323.51 o 
  -3   3  11      119.40       70.25     40.25 o 
  -2   3  11     4621.08     4780.18    245.05 o 
  -1   3  11      404.41      368.40     74.53 o 
   0   3  11     3583.19     4044.48    236.93 o 
   1   3  11      289.82      140.53     89.13 o 
   2   3  11     3172.89     3450.68    338.95 o 
   3   3  11       25.74       46.93     48.05 o 
   4   3  11      409.93      631.69    108.78 o 
   5   3  11       91.54      167.40     71.68 o 
  -8   4  11     2687.54     2584.18    313.15 o 
  -7   4  11       95.57       70.96     96.13 o 
  -6   4  11     2288.91     2198.74    201.25 o 
  -5   4  11      321.66      296.32     57.74 o 
  -4   4  11     2741.90     2704.54    273.18 o 
  -3   4  11      546.98      580.18     80.52 o 
  -2   4  11     2926.51     2849.54    216.19 o 
  -1   4  11       47.19       72.26     84.75 o 
   0   4  11     4110.73     4319.50    254.78 o 
   1   4  11      110.40      254.44    116.55 o 
   2   4  11     3209.74     4493.56    408.36 o 
   3   4  11        1.18       11.73     88.22 o 
   4   4  11      878.31     1877.12    295.15 o 
  -7   5  11      944.29     1031.32    203.95 o 
  -6   5  11     3095.82     3244.06    246.95 o 
  -5   5  11        1.16      -81.71     65.29 o 
  -4   5  11     5333.62     5378.57    251.89 o 
  -3   5  11        0.34       45.09     46.17 o 
  -2   5  11     3173.55     3674.46    220.45 o 
  -1   5  11       29.89       34.38     56.03 o 
   0   5  11     3176.39     3663.57    238.88 o 
   1   5  11        1.26       63.95    110.62 o 
   2   5  11     2251.59     3469.14    378.78 o 
   3   5  11        0.80       47.05     97.08 o 
  -6   6  11     1482.06     1673.65    257.46 o 
  -5   6  11        0.76       48.08    109.16 o 
  -4   6  11     2866.82     3341.81    192.55 o 
  -3   6  11       16.73       39.99     47.40 o 
  -2   6  11     2561.92     2915.02    180.66 o 
  -1   6  11        8.01      -19.50     50.64 o 
   0   6  11     1117.41     1546.04    163.75 o 
   1   6  11       95.15      530.11    182.01 o 
   2   6  11     1081.80     1971.82    289.73 o 
  -5   7  11       45.31       97.24     78.45 o 
  -4   7  11     1872.14     2241.30    163.64 o 
  -3   7  11     1030.30     1174.17    124.11 o 
  -2   7  11     1048.30     1259.34    128.64 o 
  -1   7  11      415.37      629.77    101.19 o 
   0   7  11     1683.71     2385.59    285.25 o 
   1   7  11      359.30      426.74    131.58 o 
  -4   8  11     1773.60     2240.30    218.60 o 
  -3   8  11      606.94      597.68    103.28 o 
  -2   8  11     1752.26     2357.31    173.34 o 
  -1   8  11        5.91       72.27    124.52 o 
  -1 -14  12     2355.50     2774.97    335.31 o 
   0 -14  12       46.23       46.66    109.03 o 
   1 -14  12     1533.96     1664.71    257.73 o 
   2 -14  12       97.11       70.49     85.16 o 
  -3 -13  12      660.47      793.65    127.70 o 
  -2 -13  12       19.10      177.70     78.05 o 
  -1 -13  12     2409.01     2741.30    317.38 o 
   0 -13  12      204.71      280.67    113.48 o 
   1 -13  12     1939.77     2393.73    300.55 o 
   2 -13  12        0.69      -41.54     71.52 o 
   3 -13  12     2770.89     2623.87    306.61 o 
   4 -13  12        0.51        0.88     70.90 o 
  -4 -12  12       16.06       67.67     62.73 o 
  -3 -12  12     1411.56     1527.53    165.36 o 
  -2 -12  12      124.40       89.07     86.88 o 
  -1 -12  12     2262.49     2723.20    311.60 o 
   0 -12  12      248.34      213.12    100.89 o 
   1 -12  12     1106.09     1198.88    200.87 o 
   2 -12  12       74.07      -63.16     98.42 o 
   3 -12  12     2791.04     2354.71    275.66 o 
   4 -12  12      303.28      106.79     85.39 o 
   5 -12  12     1307.27     1128.06    195.89 o 
  -5 -11  12      650.86      852.05    177.09 o 
  -4 -11  12      850.98     1174.66    142.05 o 
  -3 -11  12     2602.88     2647.78    207.17 o 
  -2 -11  12      110.03      205.18    117.48 o 
  -1 -11  12     4751.20     5442.42    418.41 o 
   0 -11  12      254.09      229.15    105.07 o 
   1 -11  12     2381.24     2203.61    256.02 o 
   2 -11  12       15.73       76.25     80.12 o 
   3 -11  12     2117.70     2105.87    263.61 o 
   4 -11  12      637.99      715.22    160.69 o 
   5 -11  12      824.44      502.92    143.38 o 
  -6 -10  12        3.46     -101.11     94.61 o 
  -5 -10  12      670.77      642.86    106.58 o 
  -4 -10  12      511.58      570.57     98.72 o 
  -3 -10  12      791.67      598.22    138.40 o 
  -2 -10  12      498.95      456.34    128.51 o 
  -1 -10  12     2108.52     2222.47    252.33 o 
   0 -10  12     2331.31     2159.55    247.34 o 
   1 -10  12     5801.07     6342.35    439.58 o 
   2 -10  12        7.96       73.01     86.86 o 
   3 -10  12     4755.26     4240.58    367.91 o 
   4 -10  12      740.89      526.61    134.19 o 
   5 -10  12     1088.68     1048.64    188.06 o 
   6 -10  12       91.08       36.79     77.89 o 
  -6  -9  12      281.52      127.61    100.99 o 
  -5  -9  12     1697.17     1637.69    193.87 o 
  -4  -9  12      586.43      585.50     99.03 o 
  -3  -9  12     1933.57     1657.16    213.85 o 
  -2  -9  12      724.68      626.46    133.17 o 
  -1  -9  12     2247.00     2395.69    252.39 o 
   0  -9  12     1603.93     1428.81    199.61 o 
   1  -9  12      822.45      744.07    150.77 o 
   2  -9  12      185.35       78.10     63.71 o 
   3  -9  12     2197.59     2005.87    242.45 o 
   4  -9  12      867.15      788.77    152.74 o 
   5  -9  12     1154.01      816.09    165.89 o 
   6  -9  12      177.23       40.98     80.90 o 
  -7  -8  12     1546.89     1631.62    231.66 o 
  -6  -8  12      643.84      565.21     93.88 o 
  -5  -8  12     1594.29     1502.31    145.38 o 
  -4  -8  12      803.82      794.22    107.59 o 
  -3  -8  12     2262.62     2058.38    224.17 o 
  -2  -8  12      615.67      551.39    128.77 o 
  -1  -8  12     6607.31     6376.12    420.46 o 
   0  -8  12     1378.20     1339.74    186.48 o 
   1  -8  12     2408.78     2242.05    238.09 o 
   2  -8  12      437.03      300.79    106.67 o 
   3  -8  12     2480.03     2207.11    254.74 o 
   4  -8  12      512.69      386.56    109.10 o 
   5  -8  12     1886.97     1555.91    224.76 o 
   6  -8  12      268.33      237.50    104.66 o 
  -7  -7  12     1958.54     1437.99    210.91 o 
  -6  -7  12      923.32      758.66    104.86 o 
  -5  -7  12     1634.70     1479.23    103.39 o 
  -4  -7  12      808.15      748.79     92.92 o 
  -3  -7  12     2556.71     2557.22    245.12 o 
  -2  -7  12     2300.95     2127.36    228.03 o 
  -1  -7  12     1408.78     1317.61    174.95 o 
   0  -7  12      879.35      731.54    130.87 o 
   1  -7  12      728.09      732.83    142.42 o 
   2  -7  12     1555.73     1451.21    192.39 o 
   3  -7  12     1482.40     1296.83    190.46 o 
   4  -7  12     1790.82     1561.80    211.92 o 
   5  -7  12     2195.20     1962.63    247.39 o 
   6  -7  12      524.43      563.08    148.57 o 
  -8  -6  12      948.95      787.31    159.80 o 
  -7  -6  12     2067.77     2058.16    242.77 o 
  -6  -6  12     1511.43     1418.36    131.63 o 
  -5  -6  12      935.32      757.88     76.75 o 
  -4  -6  12      921.96      818.48     91.60 o 
  -3  -6  12     7645.65     6946.69    412.07 o 
  -2  -6  12     3234.99     3095.44    257.62 o 
  -1  -6  12     2282.66     2297.43    227.35 o 
   0  -6  12      608.84      619.93    123.39 o 
   1  -6  12     1299.35     1101.79    164.84 o 
   2  -6  12     1629.74     1674.71    203.46 o 
   3  -6  12     1527.34     1182.03    177.70 o 
   4  -6  12     2140.37     2133.11    245.82 o 
   5  -6  12     1845.50     1626.87    227.02 o 
   6  -6  12     2292.59     2052.53    267.96 o 
  -8  -5  12      674.55      538.57    157.69 o 
  -7  -5  12      899.87      771.30    148.24 o 
  -6  -5  12     1359.25     1342.56    126.41 o 
  -5  -5  12      150.76      114.31     37.21 o 
  -4  -5  12      930.91      918.89     98.54 o 
  -3  -5  12     1442.49     1187.56    151.43 o 
  -2  -5  12    10277.31    10227.29    499.20 o 
  -1  -5  12      232.53      232.37     85.08 o 
   0  -5  12     2989.29     3010.48    254.21 o 
   1  -5  12     2551.14     2706.25    248.31 o 
   2  -5  12     6508.12     6143.68    401.29 o 
   3  -5  12     1904.40     2093.48    236.90 o 
   4  -5  12     1911.88     1796.84    230.42 o 
   5  -5  12      862.85      716.53    165.32 o 
   6  -5  12      945.05     1038.73    198.17 o 
  -8  -4  12     1329.25     1181.53    206.98 o 
  -7  -4  12      710.44      432.88     99.77 o 
  -6  -4  12     1557.81     1613.65    128.96 o 
  -5  -4  12     1106.44     1026.58     86.14 o 
  -4  -4  12      466.09      466.75     75.98 o 
  -3  -4  12      761.49      652.30    118.50 o 
  -2  -4  12     2999.78     3024.57    245.08 o 
  -1  -4  12      203.18      152.88     80.22 o 
   0  -4  12     4406.90     4251.45    307.36 o 
   1  -4  12     3727.60     3081.53    399.67 o 
   2  -4  12    13449.54    13378.27    633.60 o 
   3  -4  12     3225.21     3543.74    310.45 o 
   4  -4  12     2796.36     2892.90    294.01 o 
   5  -4  12     1500.78     1214.48    196.55 o 
   6  -4  12      950.09     1049.78    151.97 o 
  -8  -3  12     1615.34     1425.77    217.84 o 
  -7  -3  12      301.20      143.51     80.54 o 
  -6  -3  12     4020.39     3738.00    136.09 o 
  -5  -3  12     1292.55     1113.22     68.84 o 
  -4  -3  12     4192.65     3669.43    256.48 o 
  -3  -3  12     1426.09     1432.03    162.77 o 
  -2  -3  12     2354.10     2338.00    209.81 o 
  -1  -3  12       46.64       35.58     57.41 o 
   0  -3  12      819.12      361.14    257.30 o 
   1  -3  12     1378.21     1323.11    180.25 o 
   2  -3  12     7658.73     8521.70    483.79 o 
   3  -3  12      415.42      452.32    131.45 o 
   4  -3  12     2949.92     3039.83    305.22 o 
   5  -3  12      374.98      323.33    112.20 o 
   6  -3  12     2121.97     1961.10    200.98 o 
  -8  -2  12     1492.56     1329.06    209.76 o 
  -7  -2  12      266.37      211.65     62.22 o 
  -6  -2  12     2332.44     2095.64     91.54 o 
  -5  -2  12      290.99      279.64     36.20 o 
  -4  -2  12     4185.11     3903.51    137.31 o 
  -3  -2  12      588.06      526.44     61.04 o 
  -2  -2  12     4309.88     3765.71    143.74 o 
  -1  -2  12      725.13      775.54    132.33 o 
   0  -2  12     3155.33     2949.59    255.57 o 
   1  -2  12     1740.33     1658.35    201.24 o 
   2  -2  12     5557.62     5991.14    400.33 o 
   3  -2  12      903.15      942.10    164.92 o 
   4  -2  12      406.87      280.65    100.70 o 
   5  -2  12      882.41      984.40    191.64 o 
   6  -2  12     2345.46     2354.23    214.78 o 
  -8  -1  12     2762.09     2337.09    263.80 o 
  -7  -1  12      396.83      348.40     81.37 o 
  -6  -1  12     6115.24     5795.39    260.78 o 
  -5  -1  12      666.63      644.49     50.25 o 
  -4  -1  12     3464.48     3188.61    123.61 o 
  -3  -1  12     1194.45     1250.40     76.18 o 
  -2  -1  12     4563.34     4184.26    288.53 o 
  -1  -1  12     1623.24     1548.62    178.59 o 
   0  -1  12     5194.39     5097.94    344.14 o 
   1  -1  12     1937.84     1731.91    209.65 o 
   2  -1  12     2577.53     2782.14    276.89 o 
   3  -1  12      118.74      200.36     99.58 o 
   4  -1  12     2537.92     2995.53    312.50 o 
   5  -1  12      446.71      432.71    100.02 o 
   6  -1  12     2319.37     2276.00    211.17 o 
  -8   0  12     2835.59     2718.13    285.68 o 
  -7   0  12      326.78      225.30     61.25 o 
  -6   0  12     2029.08     1786.46    123.21 o 
  -5   0  12      467.17      440.40     50.89 o 
  -4   0  12     2773.08     2531.76    139.13 o 
  -3   0  12       13.05      -40.21     43.24 o 
  -2   0  12     3679.22     3467.65    195.36 o 
  -1   0  12      185.95      210.43     82.74 o 
   0   0  12     2780.74     2819.82    261.42 o 
   1   0  12     1229.27     1122.90    174.62 o 
   2   0  12     1120.69     1011.52    174.36 o 
   3   0  12       64.98       52.42     74.00 o 
   4   0  12     2110.03     2475.05    294.48 o 
   5   0  12      170.78      137.85     72.64 o 
  -8   1  12     3637.95     3178.04    220.21 o 
  -7   1  12       45.03       58.12     47.33 o 
  -6   1  12     2988.59     2589.80    246.12 o 
  -5   1  12      661.86      663.65     73.71 o 
  -4   1  12     3414.16     3061.24    156.54 o 
  -3   1  12       73.22       54.26     47.58 o 
  -2   1  12     6794.69     6809.93    289.15 o 
  -1   1  12       42.42       23.10     81.84 o 
   0   1  12     9211.02     9996.19    550.02 o 
   1   1  12        6.96       30.85     66.81 o 
   2   1  12     2391.81     2747.42    303.48 o 
   3   1  12        2.99      -24.92     73.27 o 
   4   1  12     2783.50     3362.43    236.23 o 
   5   1  12      168.62      227.35     83.83 o 
  -8   2  12     2671.29     2745.29    321.59 o 
  -7   2  12      296.42      167.32     97.37 o 
  -6   2  12     2059.47     2011.90    186.18 o 
  -5   2  12      657.93      565.23     72.25 o 
  -4   2  12     3245.15     3174.56    219.62 o 
  -3   2  12       43.79       48.83     41.28 o 
  -2   2  12     1199.43     1127.74    119.95 o 
  -1   2  12     1170.18     1218.11    127.49 o 
   0   2  12     2395.74     2644.09    282.10 o 
   1   2  12      315.21      494.06    132.60 o 
   2   2  12     2376.93     2754.46    310.22 o 
   3   2  12      245.04      338.64    132.61 o 
   4   2  12     2088.80     2510.55    368.44 o 
  -7   3  12      233.69      320.52    128.10 o 
  -6   3  12      652.09      726.93    123.65 o 
  -5   3  12      248.74      304.02     54.03 o 
  -4   3  12     8010.28     7376.95    267.86 o 
  -3   3  12      139.73      125.88     46.75 o 
  -2   3  12     1790.21     1856.35    157.87 o 
  -1   3  12       20.35       42.50     52.42 o 
   0   3  12     2410.80     2638.87    200.68 o 
   1   3  12      471.69      549.00    147.27 o 
   2   3  12     1745.94     2436.11    301.60 o 
   3   3  12       79.76      129.55     61.37 o 
   4   3  12     2097.87     2538.93    347.24 o 
  -7   4  12       58.39      185.11    108.78 o 
  -6   4  12      943.27     1083.31    146.49 o 
  -5   4  12       94.62      120.27     67.30 o 
  -4   4  12     5453.45     5478.67    384.80 o 
  -3   4  12      245.75      365.94     95.14 o 
  -2   4  12     2192.05     2144.33    178.44 o 
  -1   4  12       76.36       87.95     69.70 o 
   0   4  12     3430.14     3691.09    350.48 o 
   1   4  12      322.89      442.23    130.90 o 
   2   4  12     1552.97     1805.33    268.95 o 
   3   4  12      139.78       77.82     87.78 o 
  -6   5  12     1158.46     1308.10    168.10 o 
  -5   5  12      204.62      243.56     86.77 o 
  -4   5  12     2805.40     2858.57    269.53 o 
  -3   5  12       21.04       65.36     52.99 o 
  -2   5  12     1044.77     1504.21    161.50 o 
  -1   5  12       16.92      109.80     70.42 o 
   0   5  12      958.30     1279.63    149.60 o 
   1   5  12      727.77     1017.57    227.08 o 
   2   5  12      847.03     1363.20    250.41 o 
  -5   6  12      275.76      316.14    105.66 o 
  -4   6  12     1769.32     1912.06    152.83 o 
  -3   6  12      893.33      986.46    110.75 o 
  -2   6  12     1397.97     1741.67    153.92 o 
  -1   6  12      598.06      682.63    120.47 o 
   0   6  12     2538.50     3425.26    247.18 o 
   1   6  12      352.88      800.42    201.87 o 
  -4   7  12     1705.23     2014.63    164.87 o 
  -3   7  12      263.63      332.93     72.15 o 
  -2   7  12     1369.97     1880.19    157.54 o 
  -1   7  12      222.01      281.07     71.73 o 
  -1 -14  13     1784.05     2069.76    292.48 o 
   0 -14  13       13.13       99.65    114.82 o 
   1 -14  13      997.34     1076.86    216.08 o 
  -3 -13  13      868.10     1074.24    142.92 o 
  -2 -13  13      351.27      397.49    132.15 o 
  -1 -13  13     1637.78     1965.44    272.30 o 
   0 -13  13      357.41      375.44    139.67 o 
   1 -13  13     1736.93     1774.29    251.96 o 
   2 -13  13        8.86       51.07     73.40 o 
   3 -13  13     1432.08     1592.27    238.91 o 
  -4 -12  13       83.75      198.03     72.98 o 
  -3 -12  13     1558.00     1632.69    189.52 o 
  -2 -12  13      138.33      191.87    101.80 o 
  -1 -12  13      987.16     1363.56    222.95 o 
   0 -12  13      290.14      301.51    116.30 o 
   1 -12  13      955.64      949.08    193.41 o 
   2 -12  13      110.09      263.53    109.79 o 
   3 -12  13     1415.78     1582.81    234.37 o 
   4 -12  13      329.50      366.87    120.75 o 
  -5 -11  13      258.05      375.88     90.65 o 
  -4 -11  13      539.12      558.67    102.90 o 
  -3 -11  13     2384.70     2604.43    209.13 o 
  -2 -11  13     1054.52      973.43    179.34 o 
  -1 -11  13     1557.09     1499.34    222.04 o 
   0 -11  13     1658.59     1413.77    211.98 o 
   1 -11  13     2219.88     2307.67    270.40 o 
   2 -11  13      870.06      966.95    179.45 o 
   3 -11  13     1411.30     1385.02    218.60 o 
   4 -11  13      525.87      329.21    113.97 o 
   5 -11  13      997.35      901.31    192.15 o 
  -5 -10  13     1019.22     1178.76    141.17 o 
  -4 -10  13      167.16      161.90    102.75 o 
  -3 -10  13     1549.75     1525.32    218.90 o 
  -2 -10  13     1256.99     1241.86    193.48 o 
  -1 -10  13      615.48      826.77    158.22 o 
   0 -10  13      754.43      577.43    142.35 o 
   1 -10  13     2244.83     2010.45    250.09 o 
   2 -10  13      956.62      730.02    156.30 o 
   3 -10  13     2465.41     2402.83    275.56 o 
   4 -10  13     1182.42     1147.97    197.70 o 
   5 -10  13     1360.41     1081.39    194.15 o 
  -6  -9  13      693.84      654.91    103.17 o 
  -5  -9  13      831.70      724.73    108.98 o 
  -4  -9  13     1366.80     1437.65    204.26 o 
  -3  -9  13     2640.77     2823.37    279.45 o 
  -2  -9  13     3453.36     3408.71    302.38 o 
  -1  -9  13     2709.59     2882.62    287.77 o 
   0  -9  13      983.32     1010.52    184.54 o 
   1  -9  13      387.29      373.98    120.07 o 
   2  -9  13     2283.73     2330.68    264.26 o 
   3  -9  13     1048.85      738.94    163.11 o 
   4  -9  13     1367.65     1037.90    185.30 o 
   5  -9  13     1278.00      960.23    182.28 o 
  -7  -8  13      231.64      155.97     90.13 o 
  -6  -8  13      961.03      910.50    116.34 o 
  -5  -8  13      177.33      129.08     87.37 o 
  -4  -8  13     2484.69     2471.66    185.05 o 
  -3  -8  13     1320.92     1171.91    175.40 o 
  -2  -8  13     3398.64     3541.18    305.83 o 
  -1  -8  13     3838.17     3918.47    320.88 o 
   0  -8  13     1853.55     1565.04    203.79 o 
   1  -8  13     5197.55     5201.46    380.84 o 
   2  -8  13     1443.92     1530.43    211.67 o 
   3  -8  13     1014.31      909.02    169.51 o 
   4  -8  13      831.41      830.56    164.76 o 
   5  -8  13      911.26      833.55    175.48 o 
   6  -8  13     1313.56     1443.05    236.61 o 
  -7  -7  13     1365.62     1310.15    203.55 o 
  -6  -7  13      189.03      209.66     61.57 o 
  -5  -7  13      871.28      799.72     80.66 o 
  -4  -7  13      859.80      771.25     94.23 o 
  -3  -7  13      204.20      130.60     78.10 o 
  -2  -7  13     3168.14     2921.20    269.54 o 
  -1  -7  13      115.23       76.98     63.74 o 
   0  -7  13     2298.55     2221.39    235.86 o 
   1  -7  13     3367.84     3327.18    295.10 o 
   2  -7  13     2737.40     2666.44    271.35 o 
   3  -7  13      620.14      567.74    138.81 o 
   4  -7  13     1274.72     1314.64    204.70 o 
   5  -7  13      942.00      786.12    162.49 o 
   6  -7  13     2449.17     2207.43    278.70 o 
  -7  -6  13      354.61      277.96    108.34 o 
  -6  -6  13     1970.28     1900.92    157.30 o 
  -5  -6  13      927.66      778.12     79.24 o 
  -4  -6  13     2367.04     2244.01    158.49 o 
  -3  -6  13     2613.26     2145.82    224.56 o 
  -2  -6  13     1935.90     1903.21    207.08 o 
  -1  -6  13      115.62      139.30     71.39 o 
   0  -6  13     1448.45     1820.81    207.95 o 
   1  -6  13     2590.12     2547.79    249.49 o 
   2  -6  13     3787.44     3925.17    325.20 o 
   3  -6  13      843.09      779.84    151.77 o 
   4  -6  13     2004.10     2184.70    259.82 o 
   5  -6  13     1893.92     1733.01    244.36 o 
   6  -6  13     2691.55     2899.50    326.45 o 
  -7  -5  13       58.65       24.62     41.13 o 
  -6  -5  13     2194.27     2199.52    131.36 o 
  -5  -5  13     1398.19     1316.38    100.48 o 
  -4  -5  13     3451.19     3136.14    191.58 o 
  -3  -5  13      497.16      358.42     92.31 o 
  -2  -5  13     3614.27     3590.57    278.86 o 
  -1  -5  13      435.96      307.91     92.03 o 
   0  -5  13     1875.24     1755.09    201.85 o 
   1  -5  13     3836.52     3893.59    318.63 o 
   2  -5  13     2769.31     2839.01    276.95 o 
   3  -5  13      299.26      548.61    134.48 o 
   4  -5  13      711.44      788.10    164.00 o 
   5  -5  13     1400.30     1385.96    224.31 o 
   6  -5  13     1725.01     1721.91    255.83 o 
  -8  -4  13     2130.89     1570.75    229.77 o 
  -7  -4  13      203.93      220.73     95.74 o 
  -6  -4  13     1573.64     1405.98     91.07 o 
  -5  -4  13      566.14      450.44     62.22 o 
  -4  -4  13     5137.86     4640.77    263.99 o 
  -3  -4  13      274.70      284.45     90.04 o 
  -2  -4  13     2430.08     2169.60    212.08 o 
  -1  -4  13      323.05      199.05     82.99 o 
   0  -4  13     2506.85     2588.50    247.17 o 
   1  -4  13      194.75      262.38     92.68 o 
   2  -4  13     5739.67     6097.17    418.97 o 
   3  -4  13       34.78      133.18     91.51 o 
   4  -4  13     2567.08     2702.60    296.50 o 
   5  -4  13      791.28      871.82    183.65 o 
   6  -4  13     1923.95     2128.58    214.91 o 
  -8  -3  13     1753.18     1519.71    221.42 o 
  -7  -3  13        7.58       13.99     56.33 o 
  -6  -3  13     2089.66     1911.03     91.73 o 
  -5  -3  13      193.44      128.28     34.30 o 
  -4  -3  13     7999.32     7479.63    319.68 o 
  -3  -3  13        7.56       -4.42     33.37 o 
  -2  -3  13     4684.58     4475.50    309.67 o 
  -1  -3  13     2044.33     1156.19    430.46 o 
   0  -3  13     4029.34     3967.20    310.59 o 
   1  -3  13      194.99      216.72     85.13 o 
   2  -3  13     5641.15     6579.87    437.60 o 
   3  -3  13      539.83      619.45    144.80 o 
   4  -3  13      595.54      774.63    168.02 o 
   5  -3  13       36.87       51.03     80.64 o 
   6  -3  13     2197.59     2499.57    233.44 o 
  -8  -2  13     2833.57     2382.93    266.18 o 
  -7  -2  13      339.92      289.13     72.37 o 
  -6  -2  13     1152.18     1064.23     79.16 o 
  -5  -2  13      280.82      195.93     36.91 o 
  -4  -2  13     1460.58     1520.59     87.58 o 
  -3  -2  13        8.52       84.87     33.83 o 
  -2  -2  13     2585.42     2226.24    216.86 o 
  -1  -2  13      161.13      173.48     83.71 o 
   0  -2  13     5027.23     5397.81    365.81 o 
   1  -2  13      636.17      699.80    141.99 o 
   2  -2  13     2982.97     3427.07    310.55 o 
   3  -2  13      208.24      348.91    121.60 o 
   4  -2  13     1522.79     1358.83    213.28 o 
   5  -2  13       39.57      142.65    103.67 o 
  -8  -1  13     2878.34     2273.11    252.10 o 
  -7  -1  13       38.09        1.54     42.60 o 
  -6  -1  13     2381.71     2107.82    132.54 o 
  -5  -1  13      198.03      185.56     38.59 o 
  -4  -1  13     1598.27     1420.35     82.13 o 
  -3  -1  13       34.11      -35.85     78.38 o 
  -2  -1  13     1305.80     1063.97    154.31 o 
  -1  -1  13       40.95      -53.35     55.72 o 
   0  -1  13     6249.80     6261.74    406.27 o 
   1  -1  13     2151.62     2268.29    246.99 o 
   2  -1  13     6531.24     7400.60    484.14 o 
   3  -1  13      270.26      306.27    115.30 o 
   4  -1  13     3784.48     4070.81    385.09 o 
   5  -1  13        2.63        7.61     81.62 o 
  -8   0  13     1814.84     1480.18    200.89 o 
  -7   0  13       68.78      145.35     70.16 o 
  -6   0  13     3267.89     2907.33    167.17 o 
  -5   0  13      129.87      121.55     34.91 o 
  -4   0  13     3452.66     3157.00    182.85 o 
  -3   0  13      266.24      219.74     62.03 o 
  -2   0  13     2011.89     2027.49    155.15 o 
  -1   0  13      215.78      148.44     92.43 o 
   0   0  13     2734.70     2495.61    256.71 o 
   1   0  13       82.40      255.40    109.20 o 
   2   0  13     1159.40     1305.73    205.92 o 
   3   0  13       68.72       36.72     72.31 o 
   4   0  13     3938.95     4517.27    414.62 o 
   5   0  13       59.70       95.62     76.38 o 
  -7   1  13      155.32       27.71     80.00 o 
  -6   1  13     2037.59     1925.77    180.61 o 
  -5   1  13       34.18       26.31     46.82 o 
  -4   1  13     1742.09     1814.13    126.27 o 
  -3   1  13     1329.01     1210.55    123.43 o 
  -2   1  13     4266.32     4257.25    235.04 o 
  -1   1  13      307.86      233.10    100.03 o 
   0   1  13     5129.34     5690.06    412.39 o 
   1   1  13      495.90      488.51    139.69 o 
   2   1  13     1169.97     1488.54    238.76 o 
   3   1  13       90.33      180.51    120.75 o 
   4   1  13     3485.40     3964.65    459.89 o 
  -7   2  13      110.56       19.91     83.86 o 
  -6   2  13     3199.99     2861.75    413.52 o 
  -5   2  13       93.97      142.35     46.78 o 
  -4   2  13     3467.99     3394.28    178.33 o 
  -3   2  13      584.42      545.49     86.87 o 
  -2   2  13     1967.77     1983.27    161.94 o 
  -1   2  13       14.43       38.33     77.37 o 
   0   2  13     6864.95     7555.97    510.22 o 
   1   2  13       36.05       59.31     85.45 o 
   2   2  13     1228.97     1532.26    238.20 o 
   3   2  13       23.99        1.09     53.59 o 
   4   2  13     3487.91     3899.40    264.99 o 
  -7   3  13      118.41      251.40    120.72 o 
  -6   3  13     3139.33     3054.37    247.84 o 
  -5   3  13      221.55      187.95    136.74 o 
  -4   3  13     3953.54     3800.53    280.28 o 
  -3   3  13      526.60      584.31     83.58 o 
  -2   3  13     2020.10     2113.93    174.93 o 
  -1   3  13       93.22       91.71     58.53 o 
   0   3  13     3707.88     4631.71    404.71 o 
   1   3  13        6.93      229.97    140.75 o 
   2   3  13      370.31      458.17    149.87 o 
   3   3  13        7.11      262.58    132.19 o 
  -6   4  13     1919.09     2059.02    208.07 o 
  -5   4  13      937.59      861.60    137.53 o 
  -4   4  13     1765.85     1834.76    137.19 o 
  -3   4  13      246.03      202.54     56.46 o 
  -2   4  13      987.22     1059.66    133.99 o 
  -1   4  13      974.57     1142.33    137.41 o 
   0   4  13     1293.83     1714.90    251.55 o 
   1   4  13     1451.01     1584.26    249.85 o 
   2   4  13      864.62     1603.25    266.71 o 
  -5   5  13     1144.50     1054.60    157.89 o 
  -4   5  13     2392.31     2390.61    271.28 o 
  -3   5  13       11.80       80.72     46.87 o 
  -2   5  13     2874.09     3555.56    210.57 o 
  -1   5  13      228.70      463.13    106.06 o 
   0   5  13      716.59     1233.50    237.54 o 
   1   5  13      489.80      595.99    162.70 o 
  -4   6  13      774.47      803.64    125.29 o 
  -3   6  13      121.21      243.81     70.49 o 
  -2   6  13     1095.90     1509.04    191.31 o 
  -1   6  13      258.09      761.68    170.15 o 
  -2 -13  14      750.22      793.93    183.57 o 
  -1 -13  14      333.65      504.81    156.47 o 
   0 -13  14      793.73     1104.50    206.04 o 
   1 -13  14     1219.34     1292.10    224.68 o 
   2 -13  14     1284.59     1292.88    224.95 o 
  -3 -12  14     2856.88     3457.03    249.09 o 
  -2 -12  14      292.34      311.60    124.26 o 
  -1 -12  14      337.89      394.62    131.84 o 
   0 -12  14      485.32      594.05    156.30 o 
   1 -12  14      878.75      901.38    181.29 o 
   2 -12  14      871.85      943.23    177.60 o 
   3 -12  14      877.95      650.66    155.20 o 
  -4 -11  14     1076.10     1170.25    145.07 o 
  -3 -11  14     1729.26     1877.97    253.30 o 
  -2 -11  14     1716.64     1725.97    246.50 o 
  -1 -11  14      914.60     1152.97    196.50 o 
   0 -11  14      956.05      868.53    175.48 o 
   1 -11  14     1668.39     1744.45    250.68 o 
   2 -11  14     1029.55      783.56    170.16 o 
   3 -11  14       82.53      124.61     70.99 o 
   4 -11  14      957.25      928.18    188.80 o 
  -5 -10  14      748.40      775.28    114.52 o 
  -4 -10  14      994.12     1176.16    141.46 o 
  -3 -10  14      282.25      380.10    122.78 o 
  -2 -10  14     2985.58     3088.55    301.84 o 
  -1 -10  14     1379.09     1443.37    209.27 o 
   0 -10  14      506.71      434.71    129.06 o 
   1 -10  14     3575.27     3848.53    359.37 o 
   2 -10  14      727.68      697.82    158.60 o 
   3 -10  14     1812.93     1473.37    224.97 o 
   4 -10  14      481.40      508.44    137.94 o 
  -6  -9  14      950.51      824.62    117.17 o 
  -5  -9  14     1906.72     1734.23    168.22 o 
  -4  -9  14     1449.96     1500.09    151.00 o 
  -3  -9  14      412.45      418.62    122.71 o 
  -2  -9  14     1944.87     1767.20    226.79 o 
  -1  -9  14      931.83      867.63    166.04 o 
   0  -9  14     1651.66     1542.49    215.26 o 
   1  -9  14      354.07      443.79    130.65 o 
   2  -9  14     1275.31     1131.83    192.71 o 
   3  -9  14      346.85      259.81    112.94 o 
   4  -9  14     1171.61     1191.68    201.45 o 
   5  -9  14      819.26      922.68    190.06 o 
  -6  -8  14      663.07      579.15     98.41 o 
  -5  -8  14      732.48      687.03    106.10 o 
  -4  -8  14     3131.52     2990.54    282.76 o 
  -3  -8  14       84.29      198.41     95.97 o 
  -2  -8  14     1018.13     1019.84    168.84 o 
  -1  -8  14     2022.18     1802.35    218.51 o 
   0  -8  14     2048.13     2202.08    243.54 o 
   1  -8  14      788.04      837.82    163.06 o 
   2  -8  14     2195.35     2099.19    248.68 o 
   3  -8  14      131.22       58.34     62.33 o 
   4  -8  14     1615.03     1676.70    234.72 o 
   5  -8  14      825.59      763.96    176.89 o 
  -7  -7  14      284.64      246.11    100.80 o 
  -6  -7  14     1270.14     1152.13    129.31 o 
  -5  -7  14      751.32      750.92    100.06 o 
  -4  -7  14     3726.93     3554.42    234.59 o 
  -3  -7  14      155.04      102.85     74.21 o 
  -2  -7  14     1230.98     1129.80    173.09 o 
  -1  -7  14      607.98      618.74    128.64 o 
   0  -7  14     2829.16     2686.07    268.40 o 
   1  -7  14       98.91      -49.49     71.93 o 
   2  -7  14     2677.11     2579.40    281.77 o 
   3  -7  14       81.70      -20.01     68.57 o 
   4  -7  14     2795.58     3019.36    312.82 o 
   5  -7  14      469.97      448.30    146.12 o 
  -7  -6  14        6.24      -37.37     63.48 o 
  -6  -6  14     1281.66     1203.08    102.12 o 
  -5  -6  14       59.05      -22.98     34.59 o 
  -4  -6  14     3995.16     3602.94    211.86 o 
  -3  -6  14       64.47      126.44     80.54 o 
  -2  -6  14     2335.14     2316.50    236.00 o 
  -1  -6  14      619.82      487.77    117.30 o 
   0  -6  14     2896.22     2830.61    275.55 o 
   1  -6  14       34.89       23.64     61.45 o 
   2  -6  14     2163.16     2210.53    250.97 o 
   3  -6  14        3.04      -18.03     71.31 o 
   4  -6  14     2496.66     2659.19    311.50 o 
   5  -6  14      124.18      104.35    102.71 o 
  -7  -5  14       38.31     -137.80     97.04 o 
  -6  -5  14      703.52      640.51     76.64 o 
  -5  -5  14        1.60       -8.01     34.89 o 
  -4  -5  14     3002.14     2726.20    185.79 o 
  -3  -5  14       86.84       93.84     70.28 o 
  -2  -5  14     3717.02     3468.71    285.09 o 
  -1  -5  14       40.51       40.60     65.05 o 
   0  -5  14    10760.39    10889.58    558.88 o 
   1  -5  14      491.98      505.86    123.64 o 
   2  -5  14     3555.15     3810.20    329.79 o 
   3  -5  14      289.67      250.67    104.90 o 
   4  -5  14     3132.73     3300.73    336.27 o 
   5  -5  14      114.15       38.88     65.94 o 
  -7  -4  14       96.83      147.86     90.22 o 
  -6  -4  14     1605.11     1628.93     98.95 o 
  -5  -4  14      133.96      128.27     37.27 o 
  -4  -4  14     2784.34     2628.18    180.54 o 
  -3  -4  14        4.15      -21.85     60.67 o 
  -2  -4  14     1352.63     1427.77    178.65 o 
  -1  -4  14       66.35       35.53     74.39 o 
   0  -4  14     4847.58     5323.02    381.06 o 
   1  -4  14        2.19       43.30     63.18 o 
   2  -4  14     3980.68     4520.03    364.63 o 
   3  -4  14      561.57      615.74    144.48 o 
   4  -4  14     1279.60     1374.19    222.92 o 
   5  -4  14       15.20        4.66     78.87 o 
  -7  -3  14        8.93       66.15     72.53 o 
  -6  -3  14     3180.58     2900.16    151.67 o 
  -5  -3  14       39.58       57.34     29.94 o 
  -4  -3  14     5143.27     4779.80    182.88 o 
  -3  -3  14      199.33      115.90     63.97 o 
  -2  -3  14     2248.28     2010.91    216.74 o 
  -1  -3  14      117.26      217.07     84.32 o 
   0  -3  14     5607.50     6450.92    421.52 o 
   1  -3  14      133.23      206.21     96.14 o 
   2  -3  14     3919.11     4275.43    364.28 o 
   3  -3  14      311.51      412.67    139.21 o 
   4  -3  14     3477.26     3425.97    350.13 o 
   5  -3  14      136.49      282.63    105.37 o 
  -7  -2  14       45.80      -53.47     54.96 o 
  -6  -2  14     2450.97     2259.55    139.36 o 
  -5  -2  14      269.38      187.23     58.68 o 
  -4  -2  14     2797.77     3018.86    196.87 o 
  -3  -2  14       47.46       79.27     63.43 o 
  -2  -2  14     5459.34     5222.86    354.34 o 
  -1  -2  14       61.57      -15.03     61.50 o 
   0  -2  14     4408.64     4721.84    357.88 o 
   1  -2  14       47.66       99.86     84.93 o 
   2  -2  14     1934.17     2407.62    272.33 o 
   3  -2  14      275.81      232.49    116.70 o 
   4  -2  14     2560.19     2987.23    333.68 o 
   5  -2  14       15.14       69.91     91.79 o 
  -7  -1  14       87.01        7.99     59.00 o 
  -6  -1  14     3017.41     2702.33    209.83 o 
  -5  -1  14      282.06      168.70     66.06 o 
  -4  -1  14     2088.91     1948.63    132.68 o 
  -3  -1  14        8.03       26.05     46.80 o 
  -2  -1  14     3017.21     3182.89    276.24 o 
  -1  -1  14       92.97      123.64     79.23 o 
   0  -1  14     2645.89     2916.11    286.35 o 
   1  -1  14      765.53      860.22    171.51 o 
   2  -1  14     2105.14     2561.12    288.09 o 
   3  -1  14       73.92      160.69    101.92 o 
   4  -1  14     2070.59     2157.45    285.40 o 
  -7   0  14       38.93      -55.54     63.18 o 
  -6   0  14     2472.45     2434.90    207.69 o 
  -5   0  14      205.00      135.50     50.39 o 
  -4   0  14      619.35      524.38     72.59 o 
  -3   0  14     1146.00     1075.30    117.93 o 
  -2   0  14     5955.41     6004.75    394.09 o 
  -1   0  14      704.01      680.89    138.90 o 
   0   0  14     1786.07     1820.26    230.08 o 
   1   0  14      179.02      297.25    106.62 o 
   2   0  14     2343.22     2544.85    297.74 o 
   3   0  14       36.85      195.96    106.30 o 
   4   0  14     2829.48     3412.60    374.83 o 
  -7   1  14        4.25       40.72     59.06 o 
  -6   1  14     2915.37     2571.93    298.49 o 
  -5   1  14      146.01      157.44     46.35 o 
  -4   1  14      632.07      617.66     81.79 o 
  -3   1  14      399.07      381.10     75.16 o 
  -2   1  14     2929.97     3025.63    206.32 o 
  -1   1  14      954.05     1027.45    170.47 o 
   0   1  14     1644.54     1964.73    246.13 o 
   1   1  14      815.69      915.33    189.47 o 
   2   1  14     1513.00     1906.96    267.95 o 
   3   1  14       32.76      170.25    111.51 o 
  -6   2  14     3713.04     3570.37    387.43 o 
  -5   2  14      254.19      331.86     92.06 o 
  -4   2  14     1966.33     1956.53    269.05 o 
  -3   2  14        7.11       27.43     52.25 o 
  -2   2  14     1148.91     1333.96    157.67 o 
  -1   2  14      712.73      708.04    161.16 o 
   0   2  14      975.43     1106.28    197.45 o 
   1   2  14      385.22      617.38    166.76 o 
   2   2  14      627.11      982.23    215.22 o 
   3   2  14      776.71     1047.29    218.28 o 
  -6   3  14     1451.09     1528.40    181.65 o 
  -5   3  14     1298.08     1236.85    161.16 o 
  -4   3  14     1845.15     1898.35    159.06 o 
  -3   3  14      511.53      522.27     80.53 o 
  -2   3  14     1994.52     1949.90    174.09 o 
  -1   3  14      874.24      926.53    123.99 o 
   0   3  14     2008.74     2561.24    309.51 o 
   1   3  14      242.09      700.72    180.50 o 
   2   3  14     1158.11     1528.86    265.49 o 
  -5   4  14      892.61     1093.31    149.07 o 
  -4   4  14     1115.56     1105.42    114.03 o 
  -3   4  14      201.19      314.51    149.45 o 
  -2   4  14     1225.54     1281.79    145.82 o 
  -1   4  14     1341.83     1362.17    155.67 o 
   0   4  14      761.16     1101.25    208.47 o 
   1   4  14       57.53      192.16    100.56 o 
  -4   5  14      663.37      705.60    113.28 o 
  -3   5  14      360.42      505.97    156.55 o 
  -2   5  14      512.08      650.72    175.22 o 
  -1   5  14     1553.23     1967.69    197.74 o 
  -1 -13  15      694.17      955.69    194.98 o 
   0 -13  15      689.08      750.31    167.55 o 
  -3 -12  15      609.38      809.10    129.55 o 
  -2 -12  15      491.74      538.22    150.32 o 
  -1 -12  15       34.82      141.09     92.07 o 
   0 -12  15     2002.18     2099.80    268.28 o 
   1 -12  15      460.41      372.49    125.56 o 
   2 -12  15     1165.86     1215.82    218.21 o 
  -4 -11  15     1026.92     1067.36    140.64 o 
  -3 -11  15      262.92      263.41    107.40 o 
  -2 -11  15     1055.78     1155.18    199.03 o 
  -1 -11  15      592.26      534.86    138.28 o 
   0 -11  15     1454.18     1580.46    230.29 o 
   1 -11  15      319.76      409.33    146.27 o 
   2 -11  15     2365.63     2233.79    289.75 o 
   3 -11  15      270.36      182.56     96.41 o 
  -5 -10  15      709.25      808.06    123.83 o 
  -4 -10  15     1783.64     1911.89    176.83 o 
  -3 -10  15       70.67       25.99     68.36 o 
  -2 -10  15      759.22      680.81    151.15 o 
  -1 -10  15      395.34      398.82    117.19 o 
   0 -10  15     1736.65     1969.67    256.70 o 
   1 -10  15      274.29      167.58    108.11 o 
   2 -10  15     2268.74     2141.09    271.28 o 
   3 -10  15     1532.59     1507.73    225.10 o 
   4 -10  15     2138.83     2239.07    286.96 o 
  -5  -9  15      460.38      479.27    101.22 o 
  -4  -9  15     3047.88     3195.80    307.28 o 
  -3  -9  15       58.04       44.98     67.16 o 
  -2  -9  15     1050.52     1020.63    181.56 o 
  -1  -9  15     1165.85     1329.49    202.34 o 
   0  -9  15     2366.16     2302.60    266.41 o 
   1  -9  15        6.29       82.27     95.38 o 
   2  -9  15      681.54      696.69    155.09 o 
   3  -9  15      128.38      186.10    106.59 o 
   4  -9  15     2780.99     2811.58    317.23 o 
  -6  -8  15      684.69      665.60    105.51 o 
  -5  -8  15       11.12      -42.65     49.37 o 
  -4  -8  15     3371.09     3273.46    299.28 o 
  -3  -8  15       14.00        0.98     58.71 o 
  -2  -8  15     2368.83     2347.11    261.06 o 
  -1  -8  15     2104.11     1753.37    228.33 o 
   0  -8  15     4459.98     4854.98    376.56 o 
   1  -8  15      343.07      251.47     95.87 o 
   2  -8  15      391.38      439.66    140.05 o 
   3  -8  15      283.66      293.51    111.56 o 
   4  -8  15     2208.43     2414.93    294.39 o 
  -6  -7  15     1543.47     1471.34    148.71 o 
  -5  -7  15       49.79      -54.02     47.01 o 
  -4  -7  15     1004.73      973.31    114.51 o 
  -3  -7  15       89.99       65.82     71.80 o 
  -2  -7  15     2635.31     2520.71    257.95 o 
  -1  -7  15       67.07      177.43     82.92 o 
   0  -7  15     5924.38     5526.37    398.39 o 
   1  -7  15      150.43      233.29    104.28 o 
   2  -7  15     1494.80     1789.15    237.60 o 
   3  -7  15      311.91      283.11    104.87 o 
   4  -7  15     2971.61     3214.58    346.28 o 
  -6  -6  15     2836.57     2694.23    192.05 o 
  -5  -6  15       55.13       82.78     39.46 o 
  -4  -6  15     1793.57     1788.81    156.21 o 
  -3  -6  15       51.18       60.78     61.33 o 
  -2  -6  15     3027.73     2930.85    277.11 o 
  -1  -6  15        0.11       26.77     69.93 o 
   0  -6  15     3591.41     4038.50    334.33 o 
   1  -6  15        3.78       49.50     77.07 o 
   2  -6  15     1370.63     1832.58    244.81 o 
   3  -6  15       41.72       72.75     87.25 o 
   4  -6  15     3579.26     4266.44    401.88 o 
   5  -6  15       43.52      106.69    112.54 o 
  -7  -5  15       80.09       32.01     62.42 o 
  -6  -5  15     1494.72     1503.54    115.94 o 
  -5  -5  15      239.60      274.49     56.02 o 
  -4  -5  15     3684.91     3119.39    204.51 o 
  -3  -5  15      387.38      325.60    101.78 o 
  -2  -5  15     4812.69     4642.89    341.43 o 
  -1  -5  15       21.00       12.68     68.69 o 
   0  -5  15     2656.47     2766.64    279.86 o 
   1  -5  15       56.22       83.25     74.97 o 
   2  -5  15     2390.20     3018.31    306.84 o 
   3  -5  15       42.04       34.11     73.88 o 
   4  -5  15     1667.91     2243.07    294.16 o 
  -7  -4  15       32.26       36.71     59.50 o 
  -6  -4  15     1717.37     1592.43    147.22 o 
  -5  -4  15      498.49      445.81     66.99 o 
  -4  -4  15     2575.09     2572.67    189.44 o 
  -3  -4  15        1.18       54.61     64.11 o 
  -2  -4  15     2408.00     2476.61    249.03 o 
  -1  -4  15        2.75       48.20     56.07 o 
   0  -4  15     1870.55     2207.73    254.41 o 
   1  -4  15      146.75      224.28     97.13 o 
   2  -4  15     3188.87     3745.16    352.66 o 
   3  -4  15       18.50     -105.79     76.02 o 
   4  -4  15      916.52     1330.54    225.55 o 
  -7  -3  15        2.82      190.56    112.71 o 
  -6  -3  15     1472.64     1293.93    231.55 o 
  -5  -3  15      813.26      734.06    100.90 o 
  -4  -3  15     3563.65     3281.21    211.12 o 
  -3  -3  15       28.15       44.76     60.53 o 
  -2  -3  15     4664.45     4482.65    339.44 o 
  -1  -3  15      142.51      152.16     83.54 o 
   0  -3  15     1931.94     1804.48    226.87 o 
   1  -3  15       94.39      119.77     83.20 o 
   2  -3  15     2299.47     2737.77    301.94 o 
   3  -3  15      267.84      460.88    139.04 o 
   4  -3  15     1797.71     2168.64    292.15 o 
  -7  -2  15       33.37        4.66     77.68 o 
  -6  -2  15     1502.88     1307.77    150.37 o 
  -5  -2  15      416.28      371.75     82.64 o 
  -4  -2  15      506.99      563.35     93.30 o 
  -3  -2  15       12.39      -83.40     56.58 o 
  -2  -2  15     1761.92     1763.78    212.74 o 
  -1  -2  15     1570.79     1641.74    207.16 o 
   0  -2  15     2252.47     2446.11    271.39 o 
   1  -2  15      345.50      414.15    121.41 o 
   2  -2  15     1844.49     2045.24    268.27 o 
   3  -2  15       84.43      122.61     99.59 o 
   4  -2  15      900.24     1291.07    232.23 o 
  -7  -1  15      140.60      110.41     65.94 o 
  -6  -1  15     4006.72     3479.02    320.02 o 
  -5  -1  15      362.82      348.02     64.55 o 
  -4  -1  15      926.54      799.66     96.61 o 
  -3  -1  15      138.67       97.02     66.41 o 
  -2  -1  15     3025.71     3464.75    301.24 o 
  -1  -1  15     2296.84     2596.24    269.53 o 
   0  -1  15     1620.33     1643.15    223.16 o 
   1  -1  15      395.68      496.30    136.78 o 
   2  -1  15     3872.90     4759.95    411.24 o 
   3  -1  15      641.62      918.96    192.19 o 
  -6   0  15     2107.56     2016.10    210.27 o 
  -5   0  15      421.84      416.89     69.50 o 
  -4   0  15     1119.27      943.78     98.05 o 
  -3   0  15      755.76      688.64     98.51 o 
  -2   0  15     4153.97     4214.15    339.18 o 
  -1   0  15     1636.18     1817.30    228.89 o 
   0   0  15      582.78      771.54    162.31 o 
   1   0  15      127.58      263.14    111.95 o 
   2   0  15     2345.10     2752.33    315.70 o 
   3   0  15      396.44      462.86    149.76 o 
  -6   1  15     1089.46      951.64    235.48 o 
  -5   1  15      848.43      756.44    188.47 o 
  -4   1  15      832.95      827.24    122.93 o 
  -3   1  15      953.02      839.74    113.08 o 
  -2   1  15     2344.69     2401.91    261.78 o 
  -1   1  15     2068.36     2256.49    262.49 o 
   0   1  15     1119.32     1104.58    191.00 o 
   1   1  15      395.96      472.00    138.06 o 
   2   1  15     1983.93     2788.84    335.04 o 
  -6   2  15      799.85      870.84    144.25 o 
  -5   2  15      520.28      498.36    105.66 o 
  -4   2  15     1383.17     1380.97    196.47 o 
  -3   2  15     1888.64     1838.62    167.80 o 
  -2   2  15     1097.63     1042.72    131.96 o 
  -1   2  15      902.90     1015.63    186.74 o 
   0   2  15     1116.28     1506.33    227.11 o 
   1   2  15      687.35     1012.70    204.22 o 
   2   2  15     1592.46     2123.33    300.68 o 
  -5   3  15      451.56      545.82    119.98 o 
  -4   3  15      808.42      743.48     97.67 o 
  -3   3  15      751.47      807.78    129.65 o 
  -2   3  15      552.77      610.42    105.45 o 
  -1   3  15      294.63      400.85    126.25 o 
   0   3  15      598.98      805.12    184.31 o 
   1   3  15      556.72      839.47    196.02 o 
  -3   4  15     1166.38     1441.15    198.97 o 
  -2   4  15       28.61       37.68     59.05 o 
  -1   4  15      961.89     1172.08    217.07 o 
  -1 -12  16      250.35      272.18    126.90 o 
   0 -12  16      499.11      641.40    163.90 o 
   1 -12  16       14.40       76.74     84.87 o 
  -3 -11  16       85.42       61.96     75.63 o 
  -2 -11  16     2605.98     2670.41    299.42 o 
  -1 -11  16     1079.73     1097.76    189.90 o 
   0 -11  16      863.39      901.39    182.90 o 
   1 -11  16       85.03      203.70    107.13 o 
   2 -11  16      981.12      904.22    185.67 o 
  -4 -10  16      538.52      483.30     97.29 o 
  -3 -10  16       10.20       70.40     67.63 o 
  -2 -10  16     2399.93     2595.67    288.68 o 
  -1 -10  16       62.05      216.14    111.77 o 
   0 -10  16     2251.18     2276.10    278.17 o 
   1 -10  16      158.46      115.48     86.04 o 
   2 -10  16     1095.39     1098.51    208.01 o 
   3 -10  16      469.59      566.51    151.48 o 
  -5  -9  16      260.29      201.42     72.75 o 
  -4  -9  16      633.42      730.08    155.11 o 
  -3  -9  16      103.99       29.36     63.31 o 
  -2  -9  16      698.91      708.20    148.20 o 
  -1  -9  16        0.97       78.80     82.36 o 
   0  -9  16     2818.75     2450.96    277.80 o 
   1  -9  16       68.99      121.62     82.05 o 
   2  -9  16     1221.10     1226.14    209.98 o 
   3  -9  16        6.79      -33.11     76.86 o 
  -5  -8  16       28.59       33.51     45.51 o 
  -4  -8  16     1512.16     1295.46    193.21 o 
  -3  -8  16      172.35      201.57     89.07 o 
  -2  -8  16     1665.12     1778.00    230.07 o 
  -1  -8  16       12.52       61.85     80.17 o 
   0  -8  16     2290.52     2337.54    268.54 o 
   1  -8  16      149.23      301.69    115.92 o 
   2  -8  16     1629.20     1872.15    252.63 o 
   3  -8  16      102.24       23.30     73.28 o 
  -5  -7  16      103.92      110.67     52.66 o 
  -4  -7  16      866.36      891.11    113.03 o 
  -3  -7  16       96.81       72.83     62.63 o 
  -2  -7  16     2287.48     2126.58    242.40 o 
  -1  -7  16       95.20        0.26     64.73 o 
   0  -7  16     3116.51     3073.98    300.52 o 
   1  -7  16        5.71       95.86     80.32 o 
   2  -7  16     2782.25     2906.75    308.38 o 
   3  -7  16      221.11      294.92    118.71 o 
   4  -7  16     2500.41     3176.20    352.25 o 
  -6  -6  16     1617.68     1302.16    192.54 o 
  -5  -6  16      603.63      582.18     82.52 o 
  -4  -6  16     2050.77     1860.01    165.97 o 
  -3  -6  16       15.44       45.23     61.58 o 
  -2  -6  16     4016.20     4091.63    339.32 o 
  -1  -6  16      131.09      130.11     83.89 o 
   0  -6  16      912.13     1121.05    199.06 o 
   1  -6  16       42.03      110.93     86.66 o 
   2  -6  16     1671.56     2399.58    298.16 o 
   3  -6  16      732.99      831.27    185.75 o 
   4  -6  16     2337.08     3245.11    358.07 o 
  -6  -5  16      410.61      287.05    116.36 o 
  -5  -5  16      742.49      543.21     76.90 o 
  -4  -5  16     1850.61     1754.95    209.50 o 
  -3  -5  16      590.51      555.94    122.28 o 
  -2  -5  16     5880.81     5636.84    390.52 o 
  -1  -5  16      462.55      406.32    110.45 o 
   0  -5  16     2884.17     3223.88    308.49 o 
   1  -5  16        5.64       63.39     89.11 o 
   2  -5  16     3566.52     4088.31    375.24 o 
   3  -5  16       52.49      240.18    130.76 o 
   4  -5  16      713.47     1071.30    218.11 o 
  -6  -4  16     1922.65     1599.83    240.80 o 
  -5  -4  16      132.62       47.60     81.32 o 
  -4  -4  16     1555.17     1733.58    207.22 o 
  -3  -4  16      339.07      204.73     84.77 o 
  -2  -4  16     2164.88     2241.79    248.68 o 
  -1  -4  16      557.69      573.08    136.56 o 
   0  -4  16     1713.47     1987.00    247.02 o 
   1  -4  16       82.53      127.12     84.02 o 
   2  -4  16     2720.80     3194.11    335.64 o 
   3  -4  16      468.56      477.00    141.47 o 
  -6  -3  16     1190.37     1049.17    215.39 o 
  -5  -3  16      534.78      423.74     84.67 o 
  -4  -3  16     3265.89     2901.15    208.18 o 
  -3  -3  16      341.65      320.55     98.80 o 
  -2  -3  16     1925.31     1900.73    228.08 o 
  -1  -3  16      893.15      772.33    155.24 o 
   0  -3  16      489.97      752.28    160.73 o 
   1  -3  16      680.65      672.09    157.41 o 
   2  -3  16     1756.59     2132.43    276.20 o 
   3  -3  16      870.22     1181.81    222.10 o 
  -6  -2  16      860.58      690.73    175.33 o 
  -5  -2  16     1015.04      923.73    167.36 o 
  -4  -2  16     2560.88     2558.31    200.11 o 
  -3  -2  16      271.89      273.77     94.74 o 
  -2  -2  16     2927.85     3173.98    292.07 o 
  -1  -2  16     1189.88     1297.19    194.14 o 
   0  -2  16     1510.02     1835.56    239.72 o 
   1  -2  16      366.43      431.18    137.66 o 
   2  -2  16     1267.03     1972.46    264.33 o 
   3  -2  16      248.16      322.28    114.84 o 
  -6  -1  16      577.84      537.76    109.36 o 
  -5  -1  16      326.49      192.14     61.80 o 
  -4  -1  16      986.59      945.87    127.73 o 
  -3  -1  16     1617.63     1546.85    199.35 o 
  -2  -1  16     1832.72     1927.83    229.52 o 
  -1  -1  16      895.26      931.18    178.62 o 
   0  -1  16      690.14      930.98    175.63 o 
   1  -1  16      580.68      629.91    159.83 o 
   2  -1  16     2057.10     2458.39    301.82 o 
  -5   0  16      563.04      458.67    103.20 o 
  -4   0  16     1235.60     1142.80    184.05 o 
  -3   0  16     1172.20     1178.09    179.69 o 
  -2   0  16      772.26      851.20    160.73 o 
  -1   0  16     1586.05     1508.95    215.95 o 
   0   0  16     1008.37     1139.76    198.84 o 
   1   0  16      394.79      521.45    141.95 o 
   2   0  16     1482.66     1763.00    265.10 o 
  -5   1  16      528.48      465.05    109.55 o 
  -4   1  16      994.79     1045.84    122.67 o 
  -3   1  16     1780.48     1889.50    171.48 o 
  -2   1  16      277.06      279.20    106.30 o 
  -1   1  16      902.39     1077.79    190.82 o 
   0   1  16     2211.04     2770.87    315.02 o 
   1   1  16      632.54      865.20    186.50 o 
  -4   2  16      846.16      973.34    112.29 o 
  -3   2  16     1201.86     1169.48    141.87 o 
  -2   2  16       14.90      -95.11     85.57 o 
  -1   2  16      396.91      361.38    116.69 o 
   0   2  16      596.38      679.12    167.38 o 
  -1 -11  17       42.62      115.83    106.26 o 
   0 -11  17      701.58      629.27    160.97 o 
  -3 -10  17       70.79      203.99    103.32 o 
  -2 -10  17     1660.59     1668.10    236.26 o 
  -1 -10  17       30.21       55.13     71.87 o 
   0 -10  17      652.14      797.44    175.99 o 
   1 -10  17       30.70       72.07     85.43 o 
  -4  -9  17     1578.79     1381.87    206.99 o 
  -3  -9  17       22.55      -14.49     65.13 o 
  -2  -9  17     1575.53     1600.32    228.77 o 
  -1  -9  17        4.52       19.41     83.42 o 
   0  -9  17     1055.94     1122.74    197.41 o 
   1  -9  17       42.56      144.45     95.45 o 
   2  -9  17     2004.34     2360.27    296.60 o 
  -4  -8  17      899.70      997.69    175.36 o 
  -3  -8  17      535.53      403.70    120.69 o 
  -2  -8  17     3117.43     2892.98    295.93 o 
  -1  -8  17      108.78       56.98     76.69 o 
   0  -8  17     2593.07     2665.23    296.10 o 
   1  -8  17       68.63      149.84    105.06 o 
   2  -8  17      846.24      978.06    193.00 o 
  -5  -7  17        8.51        6.91    142.08 o 
  -4  -7  17      395.40      398.64     86.50 o 
  -3  -7  17      306.52      207.15     92.69 o 
  -2  -7  17     1518.46     1590.87    221.22 o 
  -1  -7  17     1326.55     1333.36    210.23 o 
   0  -7  17     3462.76     3569.12    338.09 o 
   1  -7  17       84.84      164.96     95.62 o 
   2  -7  17     2186.27     2519.92    298.28 o 
   3  -7  17      400.74      500.12    148.85 o 
  -5  -6  17       29.80        5.87     37.86 o 
  -4  -6  17     2292.40     2098.04    240.65 o 
  -3  -6  17       90.99      137.86     85.84 o 
  -2  -6  17     1220.30     1428.40    205.13 o 
  -1  -6  17      557.04      665.21    153.05 o 
   0  -6  17      796.84     1257.78    209.59 o 
   1  -6  17      152.53      272.39    107.59 o 
   2  -6  17     1389.00     1725.41    254.74 o 
   3  -6  17      243.48      245.69    120.20 o 
  -5  -5  17      343.84      328.01     79.24 o 
  -4  -5  17     3241.30     3324.06    299.27 o 
  -3  -5  17      336.69      234.82     97.42 o 
  -2  -5  17     1843.18     1750.75    226.74 o 
  -1  -5  17      248.38      334.18    111.00 o 
   0  -5  17      969.23     1159.61    193.83 o 
   1  -5  17      527.51      611.65    163.15 o 
   2  -5  17      885.46     1397.38    240.28 o 
   3  -5  17      639.11      852.46    183.40 o 
  -5  -4  17      650.13      562.75     97.16 o 
  -4  -4  17     2867.99     3068.79    287.22 o 
  -3  -4  17     1451.75     1348.82    191.70 o 
  -2  -4  17     1168.38     1273.24    196.25 o 
  -1  -4  17      233.57      356.94    120.92 o 
   0  -4  17     1164.40     1539.01    221.92 o 
   1  -4  17      874.41     1035.52    192.53 o 
   2  -4  17      928.68     1286.15    227.10 o 
  -5  -3  17      649.36      726.27    112.08 o 
  -4  -3  17     2196.09     2367.56    197.85 o 
  -3  -3  17     1329.41     1357.55    194.58 o 
  -2  -3  17     1011.70     1161.88    185.94 o 
  -1  -3  17      156.85      170.48     93.75 o 
   0  -3  17     1329.41     1510.49    226.24 o 
   1  -3  17      484.88      605.16    150.42 o 
   2  -3  17      443.64      548.97    150.46 o 
  -5  -2  17      478.93      421.80     92.21 o 
  -4  -2  17      279.63      413.38    151.24 o 
  -3  -2  17     3299.24     3393.85    306.65 o 
  -2  -2  17      656.88      620.54    139.44 o 
  -1  -2  17      973.73     1257.71    202.48 o 
   0  -2  17     1359.43     1418.18    224.81 o 
   1  -2  17     1492.26     1694.24    247.81 o 
   2  -2  17      655.90      853.56    196.23 o 
  -5  -1  17      781.05      798.98    210.16 o 
  -4  -1  17      776.84      770.81    187.25 o 
  -3  -1  17     1483.01     1458.69    204.75 o 
  -2  -1  17      224.76      265.62     99.12 o 
  -1  -1  17      913.21     1157.63    196.12 o 
   0  -1  17      931.75     1228.96    210.60 o 
   1  -1  17     1722.78     2117.62    285.32 o 
  -4   0  17      968.04     1000.49    136.83 o 
  -3   0  17      781.61      706.56    151.39 o 
  -2   0  17      350.42      340.09    113.92 o 
  -1   0  17      647.67      843.01    182.53 o 
   0   0  17      660.89      864.93    179.86 o 
  -3   1  17     1361.96     1359.96    208.61 o 
  -2   1  17       60.60      265.34    110.29 o 
  -1   1  17     1329.15     1609.65    243.00 o 
  -2  -9  18      169.07      408.72    125.94 o 
  -1  -9  18      304.83      206.62    102.88 o 
   0  -9  18     1154.52     1096.83    198.50 o 
  -3  -8  18      285.78      156.78     90.58 o 
  -2  -8  18      605.47      534.21    135.47 o 
  -1  -8  18      353.23      281.89    112.83 o 
   0  -8  18     1494.42     1745.97    251.66 o 
   1  -8  18     1200.44     1274.83    211.41 o 
  -3  -7  18      661.94      743.99    161.00 o 
  -2  -7  18     1067.35      857.17    166.51 o 
  -1  -7  18      222.11      259.94    110.58 o 
   0  -7  18      828.24     1082.19    200.60 o 
   1  -7  18     1079.86     1381.90    227.70 o 
  -4  -6  18     1578.08     1459.03    209.23 o 
  -3  -6  18     1235.95     1471.53    212.54 o 
  -2  -6  18     1271.81     1357.34    211.77 o 
  -1  -6  18      432.67      540.34    135.69 o 
   0  -6  18     1189.60     1473.91    225.35 o 
   1  -6  18      537.91      626.70    171.96 o 
  -4  -5  18      639.99      586.96    133.99 o 
  -3  -5  18     2540.36     2439.29    270.57 o 
  -2  -5  18      901.42     1059.25    185.28 o 
  -1  -5  18      686.14      818.84    164.53 o 
   0  -5  18     2196.25     2952.86    316.15 o 
   1  -5  18      596.15      974.76    191.09 o 
  -4  -4  18      885.74      912.93    163.76 o 
  -3  -4  18      786.91     1077.26    185.79 o 
  -2  -4  18       20.92      173.24     98.43 o 
  -1  -4  18      840.43      681.68    152.73 o 
   0  -4  18     1105.43     1513.85    241.07 o 
   1  -4  18     1542.28     1699.98    249.21 o 
  -4  -3  18      703.44      915.96    186.85 o 
  -3  -3  18      969.03      975.35    168.71 o 
  -2  -3  18      615.38      598.08    145.29 o 
  -1  -3  18      476.13      481.49    139.45 o 
   0  -3  18      950.53     1014.84    193.10 o 
  -3  -2  18     1326.08     1401.42    202.06 o 
  -2  -2  18      668.53      731.69    156.43 o 
  -1  -2  18      523.63      754.33    160.46 o 
   0  -2  18      432.81      455.78    141.32 o 
  -2  -1  18      637.96      491.05    143.01 o 
                                                 
